# Supplementary material for: Crystal structure of Ba2Co(BO3)2
Source: Acta Crystallogr E Crystallogr Commun. 2019 Feb 22;75(Pt 3):388–91. doi: 10.1107/S2056989019002597 (PMC6399684; doi:10.1107/S2056989019002597)
Supplement: Supplementary file 1 [file e-75-00388-sup1.cif]

##############################################################################
#                                                                            #
# This CIF contains the data in a paper accepted for publication in          #
# Acta Crystallographica Section E. It conforms to the requirements of       #
# Notes for Authors for Acta Crystallographica Section E, and has been       #
# peer reviewed under the auspices of the IUCr Commission on Journals.       #
#                                                                            #
# Full details of the Crystallographic Information File format               #
# are given in the paper "The Crystallographic Information File (CIF):       #
# a New Standard Archive File for Crystallography" by S. R. Hall, F. H.      #
# Allen and I. D. Brown [Acta Cryst. (1991), A47, 655-685].                  #
#                                                                            #
# The current version of the core CIF dictionary is obtainable from          #
# ftp://ftp.iucr.org/pub/cif_core.dic.                                       #
#                                                                            #
# Software is freely available for graphical display of the structure(s)     #
# in this CIF. For information consult the CIF software page                 #
# http://www.iucr.org/resources/cif/software.                                #
#                                                                            #
# This file may be used for bona fide research purposes within the           #
# scientific community so long as proper attribution is given to the journal # 
# article from which it was obtained.                                        #
#                                                                            #
##############################################################################
data_I
_audit_creation_method     SHELXL-2016/6
_journal_date_recd_electronic     2019-01-28
_journal_date_accepted     2019-02-20
_journal_name_full     'Acta Crystallographica, Section E'
_journal_year     2019
_journal_volume     75
_journal_issue      3
_journal_page_first     388
_journal_page_last     391
_journal_paper_category     GI
_journal_paper_doi     10.1107/S2056989019002597
_journal_coeditor_code     WM5486
_publ_contact_author_name     "Fatima-Ezahra N'Faoui"
_publ_contact_author_address
;
Laboratoire de Physico-Chimie des Mat\'eriaux Inorganiques et Organiques,
Centre des Sciences des Mat\'eriaux, Ecole Normale Sup\'erieure,
Mohammed V University in Rabat, Morocco
;
_publ_contact_author_email     f_nfaoui43@yahoo.com
_publ_contact_author_fax     '212 537 77 54 40'
_publ_contact_author_phone     '212 537 77 54 40'
_publ_section_title
;
Crystal structure of Ba~2~Co(BO~3~)~2~
;
loop_
    _publ_author_name
    _publ_author_footnote
    _publ_author_address
    "N'Faoui, Fatima-Ezahra" .
;
Laboratoire de Physico-Chimie des Mat\'eriaux Inorganiques et Organiques,
Centre des Sciences des Mat\'eriaux, Ecole Normale Sup\'erieure,
Mohammed V University in Rabat, Morocco
;
    'Aride, Jilali' .
;
Laboratoire de Physico-Chimie des Mat\'eriaux Inorganiques et Organiques,
Centre des Sciences des Mat\'eriaux, Ecole Normale Sup\'erieure,
Mohammed V University in Rabat, Morocco
;
    'Boukhari, Ali' .
;
Laboratoire de Chimie Appliqu\'ee des Mat\'riaux,
Centre des Sciences des Mat\'eriaux, Faculty of Sciences,
Mohammed V University in Rabat, Avenue Ibn Batouta, BP 1014, Rabat, Morocco
;
    "Taibi, M'Hamed" .
;
Laboratoire de Physico-Chimie des Mat\'eriaux Inorganiques et Organiques,
Centre des Sciences des Mat\'eriaux, Ecole Normale Sup\'erieure,
Mohammed V University in Rabat, Morocco
;
    'Saadi, Mohamed' .
;
Laboratoire de Chimie Appliqu\'ee des Mat\'riaux,
Centre des Sciences des Mat\'eriaux, Faculty of Sciences,
Mohammed V University in Rabat, Avenue Ibn Batouta, BP 1014, Rabat, Morocco
;
    'El Ammari, Lahcen' .
;
Laboratoire de Chimie Appliqu\'ee des Mat\'riaux,
Centre des Sciences des Mat\'eriaux, Faculty of Sciences,
Mohammed V University in Rabat, Avenue Ibn Batouta, BP 1014, Rabat, Morocco
;
_publ_section_synopsis
;
Ba~2~Co(BO~3~)~2~ crystallizes in a novel structure type, with [CoO~5~] square
pyramids linked to BO~3~ triangles through corner- or edge-sharing, and the
Ba^2+^ cations in the voids of this arrangement.
;
_chemical_name_systematic
;
Dibarium cobalt(II) bis(orthoborate)
;
_chemical_name_common     ?
_chemical_formula_moiety     'B2 Ba2 Co O6'
_chemical_formula_sum     'B2 Ba2 Co O6'
_chemical_formula_structural     'Ba2 Co (B O3)2'
_chemical_formula_iupac     'Ba2 Co (B O3)2'
_chemical_formula_weight     451.23
_chemical_melting_point     ?
_chemical_absolute_configuration     ?
_space_group_crystal_system     monoclinic
_space_group_name_H-M_alt     'C 2/m'
_space_group_name_Hall     '-C 2y'
loop_
    _space_group_symop_operation_xyz
    'x, y, z'
    '-x, y, -z'
    'x+1/2, y+1/2, z'
    '-x+1/2, y+1/2, -z'
    '-x, -y, -z'
    'x, -y, z'
    '-x+1/2, -y+1/2, -z'
    'x+1/2, -y+1/2, z'
_cell_length_a     11.9784(4)
_cell_length_b     5.3256(2)
_cell_length_c     10.3220(3)
_cell_angle_alpha     90
_cell_angle_beta     117.4940(10)
_cell_angle_gamma     90
_cell_volume     584.10(3)
_cell_formula_units_Z     4
_cell_measurement_reflns_used     1392
_cell_measurement_theta_min     3.432
_cell_measurement_theta_max     34.960
_cell_measurement_temperature     296(2)
_exptl_crystal_description     Block
_exptl_crystal_colour     Colourless
_exptl_crystal_size_max     0.36
_exptl_crystal_size_mid     0.27
_exptl_crystal_size_min     0.20
_exptl_crystal_density_diffrn     5.131
_exptl_crystal_density_meas     ?
_exptl_crystal_density_method     ?
_exptl_crystal_F_000     788
_exptl_absorpt_coefficient_mu     16.106
_exptl_absorpt_correction_type     multi-scan
_exptl_absorpt_process_details
;
(SADABS; Krause <i>et al.</i>, 2015)
;
_exptl_absorpt_correction_T_min     0.6379
_exptl_absorpt_correction_T_max     0.7464
_diffrn_ambient_temperature     296(2)
_diffrn_source     'INCOATEC I\mS micro-focus source'
_diffrn_radiation_type     MoK\a
_diffrn_radiation_wavelength     0.71073
_diffrn_radiation_monochromator     'HELIOS mirror optics'
_diffrn_measurement_device_type     'Bruker D8 VENTURE Super DUO'
_diffrn_measurement_method     '\f and \w scans'
_diffrn_detector     'PHOTON100 CMOS area-detector'
_diffrn_detector_area_resol_mean     10.4167
_diffrn_reflns_number     12996
_diffrn_reflns_av_R_equivalents     0.0321
_diffrn_reflns_av_unetI/netI     0.0204
_diffrn_reflns_theta_min     3.432
_diffrn_reflns_theta_max     34.960
_diffrn_reflns_theta_full     25.242
_diffrn_measured_fraction_theta_max     0.994
_diffrn_measured_fraction_theta_full     0.986
_diffrn_reflns_limit_h_min     -19
_diffrn_reflns_limit_h_max     18
_diffrn_reflns_limit_k_min     -8
_diffrn_reflns_limit_k_max     8
_diffrn_reflns_limit_l_min     -16
_diffrn_reflns_limit_l_max     16
_diffrn_radiation_probe     ?
_reflns_number_total     1392
_reflns_number_gt     1391
_reflns_threshold_expression     'I > 2\s(I)'
_refine_ls_structure_factor_coef     Fsqd
_refine_ls_matrix_type     full
_refine_ls_R_factor_all     0.0154
_refine_ls_R_factor_gt     0.0154
_refine_ls_wR_factor_gt     0.0312
_refine_ls_wR_factor_ref     0.0312
_refine_ls_goodness_of_fit_ref     1.411
_refine_ls_restrained_S_all     1.411
_refine_ls_number_reflns     1392
_refine_ls_number_parameters     62
_refine_ls_number_restraints     0
_refine_ls_hydrogen_treatment     undef
_refine_ls_weighting_scheme     calc
_refine_ls_weighting_details
              'w=1/[\s^2^(Fo^2^)+(0.0040P)^2^+1.2571P] where P=(Fo^2^+2Fc^2^)/3'
_atom_sites_solution_hydrogens     .
_atom_sites_solution_primary     ?
_atom_sites_solution_secondary     ?
_refine_ls_shift/su_max     0.001
_refine_ls_shift/su_mean     0.000
_refine_diff_density_max     1.730
_refine_diff_density_min     -1.119
_refine_ls_extinction_method
;
SHELXL-2016/6 (Sheldrick, 2015<i>b</i>)
;
_refine_ls_extinction_coef     0.0101(3)
_refine_ls_extinction_expression
                                    Fc^*^=kFc[1+0.001xFc^2^\l^3^/sin(2\q)]^-1/4^
loop_
    _atom_type_symbol
    _atom_type_description
    _atom_type_scat_dispersion_real
    _atom_type_scat_dispersion_imag
    _atom_type_scat_source
    O O 0.0106 0.0060 'International Tables Vol C Tables 4.2.6.8 and 6.1.1.4'
    B B 0.0013 0.0007 'International Tables Vol C Tables 4.2.6.8 and 6.1.1.4'
    Co Co 0.3494 0.9721 'International Tables Vol C Tables 4.2.6.8 and 6.1.1.4'
    Ba Ba -0.3244 2.2819 'International Tables Vol C Tables 4.2.6.8 and 6.1.1.4'
_computing_data_collection
;
APEX3 (Bruker, 2016)
;
_computing_cell_refinement
;
SAINT (Bruker, 2016)
;
_computing_data_reduction     SAINT
_computing_structure_solution
;
<i>SHELXT2014/5</i> (Sheldrick, 2015<i>a</i>)
;
_computing_structure_refinement
;
<i>SHELXL2016/6</i> (Sheldrick, 2015<i>b</i>)
;
_computing_molecular_graphics
;
Ortep-3 for Windows (Farrugia, 2012), DIAMOND (Brandenburg,
2006)
;
_computing_publication_material
;
publCIF (Westrip, 2010)
;
loop_
    _atom_site_type_symbol
    _atom_site_label
    _atom_site_fract_x
    _atom_site_fract_y
    _atom_site_fract_z
    _atom_site_U_iso_or_equiv
    _atom_site_adp_type
    _atom_site_calc_flag
    _atom_site_occupancy
    _atom_site_disorder_assembly
    _atom_site_disorder_group
    Ba Ba1 0.59046(2) 0.000000 0.39992(2) 0.00733(4) Uani d 1 . .
    Ba Ba2 0.82861(2) 0.000000 0.84816(2) 0.00846(4) Uani d 1 . .
    Co Co1 0.61032(3) 0.500000 0.79447(3) 0.00765(6) Uani d 1 . .
    B B1 0.5939(2) 0.000000 0.9373(2) 0.0065(3) Uani d 1 . .
    B B2 0.6356(2) 0.500000 0.5684(3) 0.0073(3) Uani d 1 . .
    O O1 0.53712(10) 0.2258(2) 0.87137(12) 0.00920(18) Uani d 1 . .
    O O3 0.63351(11) 0.2793(2) 0.63947(13) 0.01062(18) Uani d 1 . .
    O O2 0.70464(16) 0.000000 1.0636(2) 0.0151(3) Uani d 1 . .
    O O4 0.64458(17) 0.500000 0.4400(2) 0.0120(3) Uani d 1 . .
loop_
    _atom_site_aniso_label
    _atom_site_aniso_U_11
    _atom_site_aniso_U_22
    _atom_site_aniso_U_33
    _atom_site_aniso_U_12
    _atom_site_aniso_U_13
    _atom_site_aniso_U_23
    Ba1 0.00848(6) 0.00626(6) 0.00619(6) 0.000 0.00250(4) 0.000
    Ba2 0.00697(6) 0.00742(6) 0.00910(6) 0.000 0.00210(4) 0.000
    Co1 0.01018(11) 0.00530(11) 0.00871(12) 0.000 0.00542(10) 0.000
    B1 0.0076(8) 0.0057(8) 0.0067(8) 0.000 0.0038(7) 0.000
    B2 0.0073(8) 0.0066(8) 0.0079(8) 0.000 0.0034(7) 0.000
    O1 0.0105(4) 0.0064(4) 0.0101(4) 0.0006(3) 0.0043(4) 0.0018(3)
    O3 0.0151(5) 0.0069(4) 0.0094(4) -0.0003(4) 0.0052(4) 0.0006(3)
    O2 0.0105(6) 0.0134(7) 0.0127(7) 0.000 -0.0020(6) 0.000
    O4 0.0197(7) 0.0079(6) 0.0132(7) 0.000 0.0118(6) 0.000
_geom_special_details
;
 All esds (except the esd in the dihedral angle between two l.s. planes)
 are estimated using the full covariance matrix.  The cell esds are taken
 into account individually in the estimation of esds in distances, angles
 and torsion angles; correlations between esds in cell parameters are only
 used when they are defined by crystal symmetry.  An approximate (isotropic)
 treatment of cell esds is used for estimating esds involving l.s. planes.
;
loop_
    _geom_bond_atom_site_label_1
    _geom_bond_atom_site_label_2
    _geom_bond_site_symmetry_2
    _geom_bond_distance
    _geom_bond_publ_flag
    Ba1 O3 . 2.7232(12) y
    Ba1 O3 6 2.7232(12) ?
    Ba1 O4 1_545 2.7266(4) ?
    Ba1 O4 . 2.7266(4) y
    Ba1 O1 5_656 2.7697(11) y
    Ba1 O1 2_656 2.7697(11) ?
    Ba1 O4 7_656 2.8215(19) y
    Ba1 O3 5_656 2.9272(12) y
    Ba1 O3 2_656 2.9272(12) ?
    Ba2 O3 6 2.7688(12) ?
    Ba2 O3 . 2.7688(12) y
    Ba2 O1 8 2.8064(11) y
    Ba2 O1 3_545 2.8064(11) ?
    Ba2 O2 7_657 2.9009(8) y
    Ba2 O2 7_647 2.9009(8) ?
    Ba2 O1 7_657 2.9668(12) y
    Ba2 O1 4_647 2.9668(11) ?
    Ba2 O4 7_656 3.1360(17) y
    Co1 O2 7_657 2.0152(18) y
    Co1 O1 6_565 2.0432(11) ?
    Co1 O1 . 2.0432(11) y
    Co1 O3 6_565 2.1043(12) ?
    Co1 O3 . 2.1043(12) y
    B1 O2 . 1.364(3) y
    B1 O1 . 1.3943(16) y
    B1 O1 6 1.3943(16) y
    B2 O4 . 1.377(3) y
    B2 O3 6_565 1.3920(17) y
    B2 O3 . 1.3920(17) y
loop_
    _geom_angle_atom_site_label_1
    _geom_angle_atom_site_label_2
    _geom_angle_atom_site_label_3
    _geom_angle_site_symmetry_1
    _geom_angle_site_symmetry_3
    _geom_angle
    _geom_angle_publ_flag
    O3 Ba1 O3 . 6 66.22(5) ?
    O3 Ba1 O4 . 1_545 117.61(5) ?
    O3 Ba1 O4 6 1_545 52.88(4) ?
    O3 Ba1 O4 . . 52.88(4) ?
    O3 Ba1 O4 6 . 117.61(5) ?
    O4 Ba1 O4 1_545 . 155.16(8) ?
    O3 Ba1 O1 . 5_656 160.05(3) ?
    O3 Ba1 O1 6 5_656 117.76(3) ?
    O4 Ba1 O1 1_545 5_656 73.21(5) ?
    O4 Ba1 O1 . 5_656 123.99(4) ?
    O3 Ba1 O1 . 2_656 117.76(3) ?
    O3 Ba1 O1 6 2_656 160.05(3) ?
    O4 Ba1 O1 1_545 2_656 123.99(4) ?
    O4 Ba1 O1 . 2_656 73.21(5) ?
    O1 Ba1 O1 5_656 2_656 51.46(5) ?
    O3 Ba1 O4 . 7_656 77.18(4) ?
    O3 Ba1 O4 6 7_656 77.18(4) ?
    O4 Ba1 O4 1_545 7_656 77.69(4) ?
    O4 Ba1 O4 . 7_656 77.69(4) ?
    O1 Ba1 O4 5_656 7_656 122.58(4) ?
    O1 Ba1 O4 2_656 7_656 122.58(4) ?
    O3 Ba1 O3 . 5_656 100.43(3) ?
    O3 Ba1 O3 6 5_656 68.02(4) ?
    O4 Ba1 O3 1_545 5_656 70.32(4) ?
    O4 Ba1 O3 . 5_656 130.98(4) ?
    O1 Ba1 O3 5_656 5_656 66.20(3) ?
    O1 Ba1 O3 2_656 5_656 92.16(3) ?
    O4 Ba1 O3 7_656 5_656 142.41(3) ?
    O3 Ba1 O3 . 2_656 68.02(4) ?
    O3 Ba1 O3 6 2_656 100.43(3) ?
    O4 Ba1 O3 1_545 2_656 130.98(4) ?
    O4 Ba1 O3 . 2_656 70.32(4) ?
    O1 Ba1 O3 5_656 2_656 92.16(3) ?
    O1 Ba1 O3 2_656 2_656 66.20(3) ?
    O4 Ba1 O3 7_656 2_656 142.41(3) ?
    O3 Ba1 O3 5_656 2_656 61.09(5) ?
    O3 Ba2 O3 6 . 64.99(5) ?
    O3 Ba2 O1 6 8 138.10(4) ?
    O3 Ba2 O1 . 8 100.67(4) ?
    O3 Ba2 O1 6 3_545 100.67(3) ?
    O3 Ba2 O1 . 3_545 138.10(4) ?
    O1 Ba2 O1 8 3_545 62.72(5) ?
    O3 Ba2 O2 6 7_657 123.27(4) ?
    O3 Ba2 O2 . 7_657 64.04(4) ?
    O1 Ba2 O2 8 7_657 75.01(4) ?
    O1 Ba2 O2 3_545 7_657 134.17(4) ?
    O3 Ba2 O2 6 7_647 64.04(4) ?
    O3 Ba2 O2 . 7_647 123.27(4) ?
    O1 Ba2 O2 8 7_647 134.17(4) ?
    O1 Ba2 O2 3_545 7_647 75.01(4) ?
    O2 Ba2 O2 7_657 7_647 133.25(7) ?
    O3 Ba2 O1 6 7_657 154.99(3) ?
    O3 Ba2 O1 . 7_657 112.17(3) ?
    O1 Ba2 O1 8 7_657 66.44(4) ?
    O1 Ba2 O1 3_545 7_657 96.47(3) ?
    O2 Ba2 O1 7_657 7_657 48.15(4) ?
    O2 Ba2 O1 7_647 7_657 103.68(4) ?
    O3 Ba2 O1 6 4_647 112.17(3) ?
    O3 Ba2 O1 . 4_647 154.99(3) ?
    O1 Ba2 O1 8 4_647 96.47(3) ?
    O1 Ba2 O1 3_545 4_647 66.44(4) ?
    O2 Ba2 O1 7_657 4_647 103.68(4) ?
    O2 Ba2 O1 7_647 4_647 48.15(4) ?
    O1 Ba2 O1 7_657 4_647 58.98(4) ?
    O3 Ba2 O4 6 7_656 71.41(4) ?
    O3 Ba2 O4 . 7_656 71.41(4) ?
    O1 Ba2 O4 8 7_656 66.68(4) ?
    O1 Ba2 O4 3_545 7_656 66.68(4) ?
    O2 Ba2 O4 7_657 7_656 112.77(4) ?
    O2 Ba2 O4 7_647 7_656 112.77(4) ?
    O1 Ba2 O4 7_657 7_656 132.76(3) ?
    O1 Ba2 O4 4_647 7_656 132.76(3) ?
    O2 Co1 O1 7_657 6_565 104.04(5) ?
    O2 Co1 O1 7_657 . 104.04(5) ?
    O1 Co1 O1 6_565 . 91.26(6) ?
    O2 Co1 O3 7_657 6_565 93.78(6) ?
    O1 Co1 O3 6_565 6_565 97.30(4) ?
    O1 Co1 O3 . 6_565 157.75(5) ?
    O2 Co1 O3 7_657 . 93.78(6) ?
    O1 Co1 O3 6_565 . 157.75(5) ?
    O1 Co1 O3 . . 97.30(4) ?
    O3 Co1 O3 6_565 . 67.90(6) ?
    O2 B1 O1 . . 120.42(9) y
    O2 B1 O1 . 6 120.42(9) y
    O1 B1 O1 . 6 119.16(18) y
    O4 B2 O3 . 6_565 122.38(9) y
    O4 B2 O3 . . 122.38(9) y
    O3 B2 O3 6_565 . 115.18(19) y
_shelx_space_group_comment
;
The symmetry employed for this shelxl refinement is uniquely defined
by the following loop, which should always be used as a source of
symmetry information in preference to the above space-group names.
They are only intended as comments.
;
_shelx_hkl_file
;
  -2   0   0    9.30    0.50
   2   0   0   12.30    0.50
  -2   0   0   10.00    0.50
  -2   0   0   10.40    0.50
  -2   0   0   11.10    0.50
   4   0   0 5396.76  202.28
  -6   0   0    7.70    0.70
  -6   0   0    5.60    0.80
  -6   0   0    7.40    0.80
  -6   0   0    5.50    0.70
  -6   0   0    8.60    0.70
  -6   0   0    5.70    0.80
  -8   0   0  197.78    8.00
  -8   0   0  200.88    7.80
  -8   0   0  215.28    7.90
  -8   0   0  193.48    8.00
  -8   0   0  221.38    7.90
  -8   0   0  207.58    8.10
  -8   0   0  205.78    8.10
   8   0   0  214.98    7.80
  -8   0   0  202.68    7.80
 -10   0   0  551.04   19.80
 -10   0   0  493.55   20.00
 -10   0   0  566.94   19.80
 -10   0   0  525.55   20.00
 -10   0   0  548.25   19.80
 -10   0   0  519.35   19.80
 -10   0   0  530.45   20.00
 -10   0   0  544.25   20.10
  10   0   0  568.74   19.70
  12   0   0 1197.18   41.00
 -12   0   0 1072.19   41.60
 -12   0   0 1258.27   41.10
 -12   0   0 1084.09   41.30
 -12   0   0 1151.48   41.60
 -12   0   0 1103.99   41.50
 -12   0   0 1092.99   41.20
 -14   0   0  696.83   26.30
 -14   0   0  696.43   26.30
 -14   0   0  689.73   26.00
 -14   0   0  683.83   26.10
 -14   0   0  704.43   26.60
 -14   0   0  731.43   25.70
  14   0   0  704.73   25.60
 -16   0   0  338.87   13.70
 -16   0   0  358.56   14.20
 -16   0   0  341.77   13.80
 -16   0   0  346.77   14.10
  16   0   0  349.57   13.10
 -18   0   0   20.40    2.70
 -18   0   0   21.90    3.00
 -18   0   0   22.10    3.10
 -18   0   0   22.00    2.70
 -20   0   0   36.40    4.50
 -20   0   0   30.20    5.30
   1  -1   0    6.30    0.50
  -1  -1   0    5.30    0.40
  -1  -1   0    5.90    0.40
  -1  -1   0    7.30    0.40
  -1   1   0    6.90    0.60
   1   1   0    5.50    0.60
  -1   1   0    5.40    0.40
  -1   1   0    6.20    0.40
  -3  -1   0 3643.74  138.49
   3  -1   0 3457.05  139.39
   3   1   0 3532.65  136.69
  -3   1   0 3528.05  140.69
  -5  -1   0 1700.73   63.29
  -5  -1   0 1747.33   63.29
  -5  -1   0 1728.13   63.09
   5  -1   0 1892.81   63.19
  -5  -1   0 1773.62   63.09
   5   1   0 1767.42   63.09
  -5   1   0 1790.72   63.39
  -7  -1   0 2286.87   82.09
  -7  -1   0 2237.98   82.19
  -7  -1   0 2281.37   81.89
  -7  -1   0 2309.27   82.19
  -7   1   0 2398.16   82.29
  -7   1   0 2299.37   81.89
  -7   1   0 2219.88   81.99
   7   1   0 2363.86   81.99
  -9  -1   0 1065.29   37.00
  -9  -1   0 1001.40   36.90
  -9  -1   0  984.70   37.00
  -9  -1   0 1022.90   36.80
  -9  -1   0  987.20   37.00
  -9  -1   0 1051.29   37.10
  -9  -1   0 1083.69   36.80
  -9  -1   0  952.70   37.20
   9  -1   0 1035.30   37.00
  -9   1   0  978.10   37.10
  -9   1   0 1045.30   36.80
  -9   1   0  972.90   37.00
  -9   1   0 1029.40   37.20
  -9   1   0  999.20   36.90
  -9   1   0 1017.30   37.00
   9   1   0 1127.89   36.80
 -11  -1   0   65.69    3.70
 -11  -1   0   68.39    3.40
 -11  -1   0   65.99    3.50
  11  -1   0   75.89    3.40
 -11  -1   0   64.29    3.40
 -11  -1   0   68.79    3.40
 -11  -1   0   70.79    3.60
 -11  -1   0   77.79    3.30
 -11  -1   0   69.09    3.20
 -11   1   0   70.99    3.20
 -11   1   0   63.09    3.60
 -11   1   0   67.69    3.60
 -11   1   0   62.09    3.50
 -11   1   0   73.19    3.50
 -11   1   0   70.59    3.20
  11   1   0   79.99    3.20
 -13  -1   0  172.58    6.90
  13  -1   0  178.98    6.90
 -13  -1   0  159.38    7.40
 -13  -1   0  154.78    7.20
 -13  -1   0  183.38    6.90
 -13  -1   0  171.18    7.50
 -13   1   0  162.18    7.40
 -13   1   0  158.58    7.70
 -13   1   0  165.08    6.90
  13   1   0  176.78    6.60
 -13   1   0  156.18    8.70
 -15  -1   0   67.79    4.10
 -15  -1   0   72.79    4.60
 -15  -1   0   71.89    4.10
  15  -1   0   73.69    3.80
 -15  -1   0   65.79    4.50
 -15  -1   0   70.09    3.60
 -15   1   0   75.69    4.40
 -15   1   0   67.79    4.20
  15   1   0   73.09    3.40
 -15   1   0   68.19    4.30
 -15   1   0   71.59    4.00
 -17  -1   0 1222.38   45.00
 -17  -1   0 1270.57   45.50
 -17  -1   0 1196.18   45.40
  17  -1   0 1221.58   44.50
 -17  -1   0 1196.68   45.00
 -17   1   0 1215.48   45.30
 -17   1   0 1249.47   44.80
 -17   1   0 1272.97   45.40
 -17   1   0 1204.48   45.10
 -19  -1   0   24.80    3.00
 -19  -1   0   17.50    2.80
 -19  -1   0   30.20    4.30
 -19   1   0   17.60    2.90
 -19   1   0   15.90    2.90
 -19   1   0   15.60    2.70
 -19   1   0   19.10    2.90
 -21  -1   0  404.96   17.10
 -21  -1   0  419.56   16.60
 -21  -1   0  407.96   16.70
 -21   1   0  436.26   17.20
 -21   1   0  410.16   16.60
 -21   1   0  401.16   16.90
   0  -2   0 8696.13  326.97
   0   2   0 8258.97  325.17
   2  -2   0  320.37   12.00
  -2  -2   0  315.17   11.80
  -2  -2   0  330.57   11.80
  -2  -2   0  299.07   11.80
  -2  -2   0  335.57   11.60
  -2  -2   0  337.37   11.80
   2  -2   0  338.77   11.80
  -2   2   0  339.47   12.10
  -2   2   0  307.27   11.70
  -2   2   0  324.77   11.80
  -2   2   0  329.07   11.80
   2   2   0  313.07   12.00
   4  -2   0 4468.85  183.28
  -4  -2   0 4515.45  180.58
   4   2   0 4287.87  175.88
   6  -2   0  100.19    4.30
  -6  -2   0   89.19    4.10
  -6  -2   0   99.29    4.10
  -6  -2   0   96.09    3.80
  -6  -2   0   99.79    3.90
  -6  -2   0  101.29    4.00
  -6  -2   0   94.79    3.90
  -6  -2   0   97.69    4.10
  -6  -2   0   96.69    3.80
  -6   2   0   98.19    4.10
  -6   2   0   94.39    3.90
   6   2   0  105.29    4.10
  -6   2   0   93.19    4.10
  -6   2   0  105.29    3.80
  -6   2   0   99.09    4.10
  -8  -2   0  389.86   14.30
  -8  -2   0  388.76   14.40
  -8  -2   0  372.06   14.70
  -8  -2   0  393.16   14.40
  -8  -2   0  375.06   14.70
  -8  -2   0  388.26   14.50
   8  -2   0  405.96   14.80
  -8  -2   0  393.36   14.60
  -8  -2   0  393.16   14.60
  -8   2   0  397.66   14.80
  -8   2   0  379.76   14.70
   8   2   0  431.66   14.50
  -8   2   0  397.36   14.30
  -8   2   0  389.36   14.50
  -8   2   0  370.96   14.70
 -10  -2   0  912.61   35.80
 -10  -2   0  974.10   35.60
 -10  -2   0  972.10   35.50
  10  -2   0  995.30   35.80
 -10  -2   0 1021.00   35.80
 -10  -2   0  968.30   35.20
 -10  -2   0  934.11   35.60
 -10  -2   0 1007.90   35.40
 -10  -2   0  977.30   35.60
  10   2   0 1062.69   35.40
 -10   2   0  969.00   35.90
 -10   2   0 1003.30   35.30
 -10   2   0  987.10   35.60
 -10   2   0  920.91   35.80
 -12  -2   0 1822.02   64.79
 -12  -2   0 1763.52   64.59
 -12  -2   0 1894.31   64.29
  12  -2   0 1904.01   64.79
 -12  -2   0 1696.73   64.69
 -12  -2   0 1793.12   64.29
 -12  -2   0 1833.62   64.69
 -12  -2   0 1673.83   64.99
 -12   2   0 1761.52   64.69
  12   2   0 1903.81   64.29
 -12   2   0 1729.13   64.99
 -12   2   0 1686.63   65.29
 -12   2   0 1789.92   64.79
 -12   2   0 1856.01   64.39
 -14  -2   0  559.64   19.40
 -14  -2   0  503.35   20.10
 -14  -2   0  502.45   19.80
 -14  -2   0  509.05   20.30
 -14  -2   0  522.65   19.80
 -14  -2   0  503.85   19.90
 -14   2   0  509.05   20.50
 -14   2   0  516.45   20.00
  14   2   0  554.64   19.20
 -14   2   0  547.75   20.10
 -14   2   0  535.75   19.50
 -14   2   0  505.75   20.00
 -16  -2   0  275.47   11.30
 -16  -2   0  288.67   12.00
 -16  -2   0  272.37   11.40
 -16  -2   0  267.77   11.20
  16  -2   0  276.57   11.20
 -16   2   0  283.97   11.70
 -16   2   0  275.27   11.50
 -16   2   0  266.27   11.60
 -16   2   0  273.07   11.10
 -18  -2   0   69.39    5.50
  18  -2   0   73.79    5.00
 -18  -2   0   70.59    4.70
 -18  -2   0   67.49    4.80
 -18   2   0   69.19    4.90
 -18   2   0   72.39    5.20
 -18   2   0   73.39    5.20
 -18   2   0   70.69    4.80
 -20  -2   0   16.20    2.90
 -20  -2   0   24.80    3.20
 -20  -2   0   18.60    3.60
 -20   2   0   20.40    3.20
 -20   2   0   15.90    3.10
 -20   2   0   19.90    3.30
  -1  -3   0    5.10    0.70
  -1  -3   0    4.70    0.50
  -1   3   0    4.60    0.70
  -1   3   0    4.30    0.90
   1   3   0    5.00    0.80
  -1   3   0    6.40    0.60
  -1   3   0    4.20    0.50
   1   3   0    3.00    0.80
  -3  -3   0 1342.97   52.09
  -3  -3   0 1485.85   52.09
  -3  -3   0 1545.55   51.79
  -3  -3   0 1499.95   52.09
   3  -3   0 1441.96   52.49
  -3   3   0 1408.46   52.09
  -3   3   0 1445.96   51.99
  -3   3   0 1483.15   52.09
   3   3   0 1371.26   52.49
  -3   3   0 1493.15   52.49
  -3   3   0 1497.95   52.09
   5  -3   0 1671.43   61.29
  -5  -3   0 1693.63   60.49
  -5  -3   0 1799.62   60.69
  -5  -3   0 1770.32   60.79
  -5  -3   0 1606.34   60.89
  -5  -3   0 1631.84   60.99
  -5  -3   0 1706.03   60.89
  -5   3   0 1787.72   61.09
   5   3   0 1757.72   61.19
  -5   3   0 1655.23   60.89
  -5   3   0 1632.04   60.79
  -5   3   0 1744.73   60.69
  -5   3   0 1631.14   60.89
  -5   3   0 1711.53   60.79
  -7  -3   0 1464.05   51.59
   7  -3   0 1434.56   52.19
  -7  -3   0 1431.96   51.79
  -7  -3   0 1366.76   51.89
  -7  -3   0 1407.76   51.89
  -7  -3   0 1479.25   51.39
   7   3   0 1540.35   51.99
  -7   3   0 1412.76   51.89
  -7   3   0 1394.56   51.79
  -7   3   0 1420.26   51.59
  -7   3   0 1418.46   51.89
  -7   3   0 1511.65   51.39
  -9  -3   0  973.70   35.10
  -9  -3   0  908.61   35.20
  -9  -3   0  952.80   35.30
  -9  -3   0  974.90   35.10
  -9  -3   0  966.30   34.80
  -9  -3   0  937.91   34.50
   9  -3   0  923.31   35.40
  -9   3   0  949.21   34.90
  -9   3   0  976.80   35.10
   9   3   0 1052.09   35.00
  -9   3   0  933.21   35.20
  -9   3   0 1019.90   34.60
  -9   3   0  942.31   35.30
 -11  -3   0   48.50    3.40
 -11  -3   0   50.59    2.50
 -11  -3   0   54.49    2.70
 -11  -3   0   49.30    3.20
  11  -3   0   53.89    3.40
 -11  -3   0   49.30    2.90
  11   3   0   52.79    2.80
 -11   3   0   50.89    2.40
 -11   3   0   48.30    3.00
 -11   3   0   45.50    3.10
 -11   3   0   48.00    3.30
 -11   3   0   49.00    2.90
 -13  -3   0  188.98    7.90
 -13  -3   0  178.38    7.10
 -13  -3   0  171.98    7.60
 -13  -3   0  169.48    8.20
  13  -3   0  181.18    8.00
  13   3   0  182.78    7.20
 -13   3   0  168.98    8.20
 -13   3   0  164.78    7.90
 -13   3   0  178.08    7.80
 -13   3   0  182.78    7.10
 -13   3   0  172.58    7.70
 -15  -3   0  103.29    5.70
 -15  -3   0  101.69    5.40
  15  -3   0  108.09    5.80
 -15  -3   0  101.59    5.80
 -15  -3   0  108.69    6.30
 -15   3   0  104.89    5.70
 -15   3   0  113.19    5.80
 -15   3   0  100.59    5.70
 -15   3   0  103.49    5.10
 -17  -3   0  996.50   38.00
 -17  -3   0 1046.10   38.30
 -17  -3   0  999.90   38.00
  17  -3   0 1039.30   38.10
 -17  -3   0 1063.59   38.90
 -17   3   0 1054.59   38.40
 -17   3   0 1029.50   38.30
 -17   3   0 1006.30   38.40
 -19  -3   0   22.80    5.10
 -19  -3   0   18.40    4.00
 -19   3   0   21.60    5.60
 -19   3   0   20.60    3.80
   2  -4   0    3.20    1.00
  -2   4   0    2.20    1.00
  -2   4   0    5.80    0.80
  -4  -4   0 2814.92   96.19
  -4  -4   0 2579.64   96.19
   4  -4   0 2586.34   96.69
  -4   4   0 2741.83   96.29
  -4   4   0 2792.92   96.69
   4   4   0 2651.03   96.79
  -6  -4   0   14.40    1.40
  -6  -4   0   16.70    1.40
  -6  -4   0   17.60    1.10
  -6  -4   0   14.80    1.60
   6  -4   0   12.90    1.80
  -6  -4   0   13.80    1.20
  -6  -4   0   14.00    1.50
   6   4   0   14.50    2.00
  -6   4   0   17.10    1.80
  -6   4   0   13.90    1.30
  -6   4   0   14.50    1.20
  -6   4   0   13.80    1.40
  -6   4   0   15.60    1.40
  -8  -4   0  155.58    6.90
  -8  -4   0  164.98    6.80
   8  -4   0  157.28    7.30
  -8  -4   0  168.18    6.50
  -8  -4   0  159.28    6.80
  -8  -4   0  160.68    6.00
   8   4   0  166.98    7.00
  -8   4   0  154.28    6.70
  -8   4   0  169.58    6.10
  -8   4   0  159.58    6.70
  -8   4   0  161.08    6.80
  -8   4   0  159.08    6.50
 -10  -4   0  373.06   15.30
 -10  -4   0  394.36   14.60
  10  -4   0  357.66   15.30
 -10  -4   0  390.96   15.00
 -10   4   0  409.16   14.20
 -10   4   0  403.56   14.90
 -10   4   0  380.26   16.00
 -10   4   0  381.56   14.60
  10   4   0  388.06   14.80
 -10   4   0  377.86   15.00
 -12  -4   0  841.32   32.10
  12  -4   0  867.01   32.20
 -12  -4   0  849.81   31.70
 -12  -4   0  838.62   31.30
 -12  -4   0  867.41   31.90
 -12   4   0  850.61   31.60
 -12   4   0  861.81   31.00
 -12   4   0  882.51   31.80
 -12   4   0  828.22   32.00
 -12   4   0  850.21   32.20
  12   4   0  887.81   31.50
 -14  -4   0  482.05   19.10
 -14  -4   0  499.35   19.20
 -14  -4   0  468.55   18.70
  14  -4   0  497.05   19.20
 -14   4   0  492.45   18.90
 -14   4   0  473.35   18.80
  14   4   0  497.95   18.50
 -14   4   0  479.45   19.20
 -16  -4   0  260.37   10.90
 -16  -4   0  249.58   11.30
 -16  -4   0  264.67   11.50
  16  -4   0  259.57   11.40
 -16   4   0  244.88   11.40
 -16   4   0  266.97   11.30
 -16   4   0  265.07   11.30
 -18  -4   0   19.70    2.90
 -18  -4   0   25.70    3.40
 -18  -4   0   24.40    3.90
  18  -4   0   20.60    3.50
 -18   4   0   21.50    3.40
 -18   4   0   21.20    3.30
 -18   4   0   20.70    3.40
   1  -5   0    3.60    0.80
  -1  -5   0    2.90    0.80
   1  -5   0    3.50    1.10
  -1  -5   0    4.00    1.00
  -1   5   0    2.10    0.90
   1   5   0    3.00    0.60
  -1   5   0    1.40    1.10
  -1   5   0    5.30    0.80
   1   5   0    3.90    1.20
   1   5   0    3.70    1.40
  -3  -5   0 1470.25   52.19
  -3  -5   0 1401.06   52.09
  -3  -5   0 1389.96   51.99
  -3  -5   0 1525.85   51.59
   3  -5   0 1475.35   52.69
   3  -5   0 1404.06   51.89
  -3  -5   0 1458.05   51.89
  -3   5   0 1454.45   51.99
   3   5   0 1368.66   52.79
  -3   5   0 1521.15   51.99
  -3   5   0 1403.86   52.09
   3   5   0 1404.56   52.69
  -3   5   0 1505.95   52.79
   5  -5   0  838.62   30.40
  -5  -5   0  822.32   30.50
  -5  -5   0  917.81   30.60
  -5  -5   0  811.22   30.60
   5  -5   0  818.82   31.50
  -5  -5   0  842.82   30.80
   5   5   0  757.92   31.40
  -5   5   0  877.51   30.50
  -5   5   0  893.81   31.20
  -5   5   0  824.12   30.60
  -5   5   0  847.92   30.40
   5   5   0  815.52   31.30
  -5   5   0  830.32   30.70
   7  -5   0 1221.68   43.20
  -7  -5   0 1225.98   43.40
   7  -5   0 1171.28   44.50
  -7  -5   0 1163.58   43.70
  -7  -5   0 1165.18   43.70
   7   5   0 1185.68   44.60
  -7   5   0 1295.07   42.90
  -7   5   0 1173.08   43.40
  -7   5   0 1161.38   43.60
   7   5   0 1223.88   44.10
  -7   5   0 1187.58   43.40
  -7   5   0 1215.28   43.40
  -7   5   0 1203.48   43.60
  -9  -5   0  512.55   18.50
   9  -5   0  550.54   18.50
  -9  -5   0  513.85   19.00
  -9  -5   0  483.85   18.90
   9  -5   0  459.75   19.70
  -9   5   0  509.25   18.80
  -9   5   0  480.55   19.00
  -9   5   0  506.95   18.00
   9   5   0  504.15   19.10
  -9   5   0  495.85   18.80
  -9   5   0  435.16   19.10
 -11  -5   0   47.10    2.90
 -11  -5   0   39.30    4.00
  11  -5   0   42.20    4.40
 -11  -5   0   44.50    3.60
 -11  -5   0   44.70    3.40
 -11   5   0   45.40    3.80
 -11   5   0   40.60    3.40
 -11   5   0   43.50    3.10
  11   5   0   45.20    3.80
  13  -5   0   81.49    5.70
 -13  -5   0   80.89    5.10
 -13  -5   0   77.79    4.60
 -13  -5   0   76.29    5.50
 -13  -5   0   78.39    4.60
 -13   5   0   78.79    5.20
 -13   5   0   74.69    4.60
 -13   5   0   82.89    4.90
  13   5   0   75.19    4.80
  15  -5   0   17.10    3.20
 -15  -5   0   22.20    3.40
 -15  -5   0   16.00    2.50
 -15  -5   0   20.10    3.30
  15   5   0   17.20    3.70
  15   5   0   19.70    2.90
 -15   5   0   16.20    3.00
 -15   5   0   20.10    2.90
 -15   5   0   20.30    2.90
 -17  -5   0  789.22   31.40
 -17  -5   0  855.21   32.00
  17  -5   0  834.52   31.90
 -17  -5   0  852.41   32.00
  17   5   0  815.02   32.60
 -17   5   0  834.62   32.00
 -17   5   0  836.42   31.70
 -17   5   0  875.11   31.70
  19  -5   0   15.20    4.20
 -19  -5   0   12.70    2.80
 -19   5   0   10.40    3.30
 -19   5   0   16.70    3.60
 -19   5   0    9.20    3.20
   0  -6   0 4060.99  140.49
   0   6   0 4114.29  139.59
   0   6   0 3966.00  140.19
   0   6   0 3531.95  140.89
  -2  -6   0   21.70    1.80
   2  -6   0   22.80    1.70
   2  -6   0   19.20    2.40
  -2  -6   0   23.80    2.20
  -2  -6   0   20.50    1.80
   2   6   0   15.70    2.40
  -2   6   0   18.50    2.60
  -2   6   0   23.00    2.00
  -2   6   0   19.40    2.20
   2   6   0   20.90    1.60
   2   6   0   19.50    2.70
  -4  -6   0 1439.96   53.19
  -4  -6   0 1391.16   52.89
  -4  -6   0 1419.76   52.89
  -4  -6   0 1527.75   52.39
  -4  -6   0 1565.24   53.19
   4  -6   0 1411.26   52.89
   4  -6   0 1423.56   53.99
   4   6   0 1429.36   53.89
  -4   6   0 1530.45   52.99
  -4   6   0 1442.46   53.09
   4   6   0 1430.76   54.09
  -4   6   0 1542.05   53.99
  -4   6   0 1520.75   52.99
  -6  -6   0   32.00    2.80
   6  -6   0   31.20    2.20
   6  -6   0   22.00    3.30
  -6  -6   0   25.50    2.50
  -6  -6   0   31.40    2.70
  -6  -6   0   29.40    2.10
  -6   6   0   29.70    2.40
  -6   6   0   29.10    2.40
  -6   6   0   28.50    2.60
   6   6   0   27.30    3.60
  -6   6   0   29.70    1.70
   6   6   0   27.70    3.60
  -6   6   0   28.80    3.00
   8  -6   0  121.89    7.60
  -8  -6   0  137.39    6.60
  -8  -6   0  143.19    6.50
   8  -6   0  137.29    5.90
  -8   6   0  131.69    6.40
   8   6   0  138.29    7.80
  -8   6   0  133.59    6.10
  -8   6   0  140.69    6.00
  -8   6   0  142.99    6.20
   8   6   0  134.59    7.00
 -10  -6   0  387.06   15.70
 -10  -6   0  413.26   15.60
  10  -6   0  342.87   16.40
 -10  -6   0  400.66   15.10
 -10   6   0  416.56   15.40
 -10   6   0  382.86   15.70
  10   6   0  407.26   16.70
 -10   6   0  384.06   15.10
  10   6   0  380.76   15.70
  12  -6   0  847.22   32.20
 -12  -6   0  861.71   31.20
 -12  -6   0  821.42   30.80
 -12  -6   0  825.72   31.40
 -12   6   0  800.42   31.50
  12   6   0  765.52   35.00
  12   6   0  815.72   31.10
 -12   6   0  907.31   31.20
 -12   6   0  811.72   30.80
  14  -6   0  281.17   13.10
 -14  -6   0  296.87   12.10
 -14  -6   0  282.97   12.70
 -14   6   0  297.17   12.30
 -14   6   0  279.37   12.80
 -14   6   0  280.97   12.00
  14   6   0  276.17   13.30
  14   6   0  295.57   12.30
 -16  -6   0  163.08   10.60
 -16  -6   0  141.99    9.10
 -16   6   0  149.09   10.20
  16   6   0  160.28    9.60
 -16   6   0  173.98    9.70
   1  -7   0    4.90    1.80
  -1  -7   0    3.30    1.60
   1  -7   0    8.10    2.50
  -1  -7   0   -0.60    1.20
  -1   7   0    4.10    2.60
   1   7   0   -0.30    1.70
   1   7   0    4.70    1.40
  -1   7   0    2.40    1.60
  -1   7   0    3.20    1.30
   1   7   0    2.00    2.50
   3  -7   0  361.26   14.20
   3  -7   0  358.46   15.50
  -3  -7   0  385.46   14.60
  -3  -7   0  384.76   14.50
  -3  -7   0  364.46   14.30
  -3   7   0  352.36   14.30
  -3   7   0  389.06   14.20
  -3   7   0  379.26   15.70
   3   7   0  330.17   15.60
   3   7   0  364.86   15.10
  -3   7   0  370.86   14.30
   5  -7   0  712.93   26.00
  -5  -7   0  712.63   26.40
   5  -7   0  640.94   27.40
  -5  -7   0  720.33   26.10
  -5  -7   0  679.93   25.90
  -5  -7   0  723.03   26.20
   5   7   0  666.53   27.30
  -5   7   0  710.73   27.10
   5   7   0  658.13   27.20
  -5   7   0  735.33   26.00
  -5   7   0  754.42   26.00
  -5   7   0  666.53   26.10
   7  -7   0  426.36   19.10
  -7  -7   0  444.26   17.80
  -7  -7   0  439.46   17.70
  -7  -7   0  450.45   17.30
   7  -7   0  472.35   17.30
  -7   7   0  492.25   17.60
  -7   7   0  457.85   17.40
  -7   7   0  463.95   17.30
  -7   7   0  451.75   17.70
   7   7   0  448.76   18.50
   7   7   0  442.36   19.10
   9  -7   0  362.86   17.20
  -9  -7   0  407.76   16.10
  -9  -7   0  386.46   15.40
  -9  -7   0  396.46   16.00
  -9   7   0  389.96   15.40
   9   7   0  412.06   17.50
  -9   7   0  431.06   15.70
  -9   7   0  382.06   16.00
   9   7   0  392.66   16.30
 -11  -7   0   26.10    4.00
 -11  -7   0   26.50    3.50
 -11  -7   0   25.10    3.60
  11  -7   0   22.30    4.20
 -11   7   0   24.90    3.30
  11   7   0   24.10    4.40
  11   7   0   28.90    4.40
 -11   7   0   24.40    3.50
 -11   7   0   28.50    3.20
  13  -7   0  103.59    7.90
 -13  -7   0  109.79    6.60
 -13  -7   0  104.59    6.90
 -13   7   0  111.89    6.60
 -13   7   0  103.89    7.10
  13   7   0  107.29    6.90
  13   7   0  107.19    8.10
 -13   7   0   94.89    6.00
 -15  -7   0   68.29    6.70
  15  -7   0   71.29    7.30
 -15  -7   0   68.69    5.50
 -15   7   0   63.29    5.80
 -15   7   0   71.09    6.10
  15   7   0   83.09    7.10
 -15   7   0   70.19    6.30
   0  -8   0 2508.95   89.29
   0  -8   0 2412.46   89.19
   0  -8   0 2609.64   89.99
   0   8   0 2513.25   89.39
   0   8   0 2326.47   90.69
  -2  -8   0   -1.40    2.30
  -2  -8   0    0.30    1.50
  -2  -8   0    5.50    1.90
   2  -8   0    5.20    1.70
   2  -8   0    9.40    3.00
   2   8   0    3.40    3.10
  -2   8   0    0.00    2.00
  -2   8   0   -1.30    2.90
  -2   8   0    0.80    1.70
   2   8   0    0.20    2.30
  -4  -8   0  752.02   30.60
   4  -8   0  771.12   30.50
   4  -8   0  779.72   28.90
  -4  -8   0  778.02   28.90
  -4  -8   0  756.32   29.20
  -4   8   0  776.32   30.20
  -4   8   0  762.62   29.00
  -4   8   0  818.32   28.90
   4   8   0  774.42   30.00
   4   8   0  755.52   30.60
  -6  -8   0   13.00    2.00
   6  -8   0   12.70    2.60
  -6  -8   0   11.90    2.30
   6  -8   0    9.90    3.80
  -6   8   0   12.60    2.20
   6   8   0   13.50    6.80
  -6   8   0   13.30    2.80
  -6   8   0   17.50    2.60
   6   8   0   14.50    3.30
  -8  -8   0   65.69    5.00
  -8  -8   0   68.09    5.30
   8  -8   0   63.59    7.40
  -8  -8   0   64.09    4.30
   8   8   0   63.39    5.90
  -8   8   0   67.09    5.30
   8   8   0   69.29    7.30
  -8   8   0   60.79    4.40
  -8   8   0   70.09    5.00
 -10  -8   0  178.88    8.50
 -10  -8   0  173.78    9.10
 -10  -8   0  197.08    9.30
  10  -8   0  166.18   11.10
 -10   8   0  177.08    9.10
  10   8   0  173.18   10.90
 -10   8   0  190.28    8.80
 -10   8   0  178.58    8.30
  10   8   0  166.58    9.40
 -12  -8   0  390.16   18.50
 -12   8   0  460.45   19.00
 -12   8   0  375.56   16.80
  12   8   0  410.06   19.50
  12   8   0  393.36   18.20
 -14  -8   0  212.38   11.00
 -14  -8   0  221.48   10.40
  14  -8   0  208.38   11.90
 -14   8   0  207.78   10.00
  14   8   0  210.18   10.80
 -14   8   0  200.18   10.80
   1  -9   0    2.60    2.00
   1  -9   0    2.80    2.10
  -1  -9   0    5.20    3.50
  -1  -9   0    4.00    2.00
   1  -9   0    5.00    3.40
  -1  -9   0    1.70    2.00
   1   9   0    0.80    3.00
  -1   9   0    4.70    3.00
  -1   9   0    6.20    2.30
  -1   9   0    5.40    4.00
   1   9   0    4.90    4.00
  -3  -9   0  446.96   17.00
   3  -9   0  437.46   17.10
   3  -9   0  441.76   18.80
   3  -9   0  413.36   17.10
  -3  -9   0  400.96   17.10
   3   9   0  422.16   19.20
  -3   9   0  422.56   17.10
  -3   9   0  427.56   17.10
   3   9   0  425.26   18.00
  -3   9   0  419.66   18.90
   5  -9   0  214.98   12.80
   5  -9   0  253.77   11.90
  -5  -9   0  231.58   10.70
  -5  -9   0  241.68   10.30
   5   9   0  226.48   12.30
   5   9   0  228.08   12.30
  -5   9   0  239.08   10.20
  -5   9   0  233.58   10.60
   7  -9   0  355.86   18.10
  -7  -9   0  389.76   15.30
  -7  -9   0  383.96   16.00
  -7   9   0  403.06   15.30
   7   9   0  333.67   17.30
   7   9   0  392.36   17.00
  -7   9   0  385.06   15.80
   9  -9   0  113.99   12.20
  -9  -9   0  132.09    8.10
  -9  -9   0  135.19    7.80
   9   9   0  125.99   10.50
   9   9   0  126.19   11.60
  -9   9   0  125.99    8.70
 -11  -9   0   14.80    3.70
  11  -9   0   11.50    5.10
  11   9   0   16.00    4.00
 -11   9   0   16.30    3.20
 -11   9   0   21.60    4.30
   0 -10   0 1283.07   48.70
   0 -10   0 1311.77   49.40
   0  10   0 1379.96   56.09
   0  10   0 1338.77   50.39
   0  10   0 1226.78   48.40
   2 -10   0    2.80    3.60
   2 -10   0   -1.40    2.90
  -2 -10   0    2.70    3.70
   2 -10   0    6.40    5.70
   2  10   0    1.80    7.70
  -2  10   0    2.40    5.10
   2  10   0    4.20    4.40
   4 -10   0  453.55   20.70
  -4 -10   0  454.05   17.80
  -4 -10   0  439.16   18.20
   4 -10   0  440.36   18.10
   4  10   0  460.75   20.30
  -4  10   0  435.16   18.00
  -4  10   0  448.66   17.60
   4  10   0  408.96   20.10
  -6 -10   0   10.40    3.00
  -6 -10   0   11.60    3.40
   6 -10   0   11.60    3.10
   6 -10   0   10.50    5.90
   6  10   0    9.90    4.60
  -6  10   0    9.80    3.00
  -6  10   0   10.50    3.40
  -8 -10   0   30.60    4.00
   8 -10   0   27.90    6.60
  -8 -10   0   28.00    4.20
   8 -10   0   23.50    3.90
   8  10   0   23.30    4.70
  -8  10   0   21.00    4.20
  -8  10   0   24.20    3.60
 -22   0   1  377.46   15.30
 -22   0   1  375.76   15.30
 -22   0   1  370.56   15.70
 -20   0   1  172.78    8.30
 -20   0   1  175.38    8.20
 -20   0   1  177.48    8.70
 -20   0   1  169.38    8.70
 -18   0   1  391.86   15.90
 -18   0   1  403.86   15.50
 -18   0   1  408.06   16.00
 -18   0   1  378.46   15.60
 -16   0   1   20.30    2.60
 -16   0   1   19.70    2.90
 -16   0   1   18.90    2.40
 -16   0   1   24.20    3.00
 -16   0   1   20.60    2.60
  16   0  -1   20.50    2.10
 -14   0   1  139.29    6.30
 -14   0   1  148.99    6.00
 -14   0   1  139.59    6.10
 -14   0   1  153.98    6.60
 -14   0   1  131.19    6.80
 -14   0   1  134.99    6.40
  14   0  -1  145.29    5.70
 -12   0   1    4.90    1.00
 -12   0   1    4.90    1.00
 -12   0   1    3.30    0.90
 -12   0   1    3.10    1.00
 -12   0   1    6.60    1.10
 -12   0   1    3.40    0.90
 -12   0   1    2.40    1.00
 -10   0   1 3806.92  134.09
 -10   0   1 3682.73  133.99
 -10   0   1 3684.73  134.09
 -10   0   1 3859.21  134.19
  -8   0   1  153.68    6.50
  -8   0   1  153.88    6.30
  -8   0   1  174.68    6.40
  -8   0   1  162.78    6.50
  -8   0   1  174.98    6.30
   8   0  -1  174.38    6.10
  -8   0   1  165.18    6.40
  -8   0   1  150.48    6.40
  -8   0   1  159.78    6.40
   6   0  -1 4034.70  150.08
   6   0  -1 4059.79  148.49
  -4   0   1    3.00    0.50
  -4   0   1    5.00    0.50
  -4   0   1    4.10    0.50
  -4   0   1    4.40    0.50
  -4   0   1    4.40    0.50
  -2   0   1   13.60    0.60
   0   0   1    5.90    0.30
   2   0   1 2123.49   96.39
  -2   0  -1 2603.64   96.49
   4   0   1 2955.60  132.29
  -4   0  -1 3510.15  131.29
  -6   0  -1  804.82   31.40
  -6   0  -1  875.41   31.20
  -6   0  -1  879.21   31.40
  -6   0  -1  942.11   31.20
   6   0   1  903.11   31.30
  -6   0  -1  904.11   31.10
  -6   0  -1  832.02   31.10
  -6   0  -1  836.22   31.30
  -6   0  -1  836.42   31.30
  -8   0  -1  379.06   14.90
  -8   0  -1  411.66   14.80
  -8   0  -1  425.06   14.70
   8   0   1  402.26   14.90
  -8   0  -1  398.36   15.10
  -8   0  -1  391.56   15.00
 -10   0  -1  891.21   29.90
 -10   0  -1  810.02   30.40
 -10   0  -1  784.52   30.30
 -10   0  -1  780.22   30.20
  10   0   1  872.51   30.10
 -10   0  -1  820.42   30.20
 -10   0  -1  818.72   30.00
 -12   0  -1  145.99    5.80
  12   0   1  143.99    5.90
 -12   0  -1  157.98    6.30
 -12   0  -1  130.19    6.00
 -12   0  -1  143.29    6.40
 -12   0  -1  127.99    6.30
 -14   0  -1 1501.95   55.09
 -14   0  -1 1524.85   54.69
  14   0   1 1568.94   54.39
 -14   0  -1 1474.95   55.09
 -14   0  -1 1477.35   54.79
 -16   0  -1  212.28    9.80
  16   0   1  223.38    9.00
 -16   0  -1  220.48    9.80
 -16   0  -1  225.38    9.40
 -16   0  -1  217.98    9.40
 -18   0  -1  275.87   12.00
 -18   0  -1  266.27   11.70
 -18   0  -1  266.17   11.50
 -18   0  -1  266.47   11.30
 -20   0  -1   30.60    4.20
 -20   0  -1   26.40    3.50
 -20   0  -1   28.40    3.80
 -21  -1   1   38.30    4.60
 -21  -1   1   35.70    5.10
 -21  -1   1   33.10    4.50
 -21   1   1   34.60    4.40
 -21   1   1   37.20    4.90
 -21   1   1   36.40    4.90
 -19  -1   1  251.27   11.10
 -19  -1   1  241.48   10.60
 -19  -1   1  235.38   11.00
 -19  -1   1  247.18   10.50
 -19   1   1  243.88   10.90
 -19   1   1  245.78   10.60
 -19   1   1  252.97   11.00
 -19   1   1  253.87   10.40
 -17  -1   1    8.70    1.90
 -17  -1   1    6.00    2.10
  17  -1  -1    9.40    1.80
 -17  -1   1    6.60    2.20
 -17  -1   1    4.80    1.80
 -17   1   1    7.30    2.00
 -17   1   1    4.10    1.70
 -17   1   1    5.10    1.90
 -17   1   1    5.60    1.80
  15  -1  -1 1200.68   41.80
 -15  -1   1 1170.08   42.10
 -15  -1   1 1142.39   42.50
 -15  -1   1 1168.88   42.70
 -15  -1   1 1154.18   42.20
 -15  -1   1 1153.58   42.60
 -15  -1   1 1102.59   42.20
 -15  -1   1 1257.87   42.10
 -15   1   1 1110.29   42.40
 -15   1   1 1128.99   42.20
 -15   1   1 1164.28   42.90
 -15   1   1 1141.99   42.30
 -15   1   1 1148.59   42.50
 -13  -1   1  195.38    8.20
 -13  -1   1  194.68    7.80
 -13  -1   1  189.58    8.20
 -13  -1   1  185.48    8.10
 -13  -1   1  185.58    7.80
 -13  -1   1  211.58    7.80
  13  -1  -1  205.88    7.70
 -13  -1   1  196.88    8.00
 -13  -1   1  191.78    7.80
  13   1  -1  206.38    7.40
 -13   1   1  186.88    8.10
 -13   1   1  187.98    7.70
 -13   1   1  187.38    8.30
 -13   1   1  182.68    8.00
 -11  -1   1  125.29    5.70
 -11  -1   1  142.99    5.60
 -11  -1   1  124.79    5.70
 -11  -1   1  133.39    5.70
 -11  -1   1  137.39    5.50
 -11  -1   1  132.59    5.70
  11  -1  -1  135.09    5.50
 -11  -1   1  136.99    5.50
 -11  -1   1  129.29    5.90
 -11   1   1  128.39    5.90
 -11   1   1  154.08    5.70
 -11   1   1  134.59    5.70
  11   1  -1  149.29    5.30
 -11   1   1  124.49    5.70
 -11   1   1  133.89    5.80
 -11   1   1  133.69    5.40
 -11   1   1  143.49    5.70
  -9  -1   1   30.30    2.10
  -9  -1   1   36.00    1.80
   9  -1  -1   37.30    2.00
  -9  -1   1   30.60    2.00
  -9  -1   1   32.40    2.00
  -9  -1   1   33.70    2.00
  -9  -1   1   33.90    2.00
  -9  -1   1   37.60    1.90
  -9  -1   1   32.60    1.90
  -9   1   1   32.10    1.90
  -9   1   1   33.80    2.10
  -9   1   1   34.50    2.00
  -9   1   1   32.00    1.90
  -9   1   1   33.50    1.70
  -9   1   1   32.80    1.90
  -9   1   1   30.30    2.00
   9   1  -1   37.50    1.70
  -7  -1   1 2168.98   80.99
   7  -1  -1 2488.95   80.89
  -7  -1   1 2226.68   80.89
  -7  -1   1 2155.58   80.89
  -7   1   1 2311.67   81.09
  -7   1   1 2220.88   80.79
  -7   1   1 2277.27   80.99
  -7   1   1 2287.67   80.89
  -5  -1   1 2696.23  102.39
   5  -1  -1 2653.13  109.39
   5   1  -1 2636.04  101.09
  -5   1   1 2772.22  110.39
  -3  -1   1 4570.94  174.58
   3  -1  -1 4992.40  180.28
   3   1  -1 4506.65  172.68
  -3   1   1 4533.85  180.18
   1  -1  -1 2030.10   81.59
  -1  -1   1 1922.61   78.39
  -1   1   1 1843.62   80.59
   1   1  -1 1729.43   76.19
  -1  -1  -1 1430.86   66.49
   1  -1   1 1430.56   63.79
  -1   1  -1 1436.96   64.19
   1   1   1 1454.15   66.39
  -3  -1  -1  598.94   23.20
   3  -1   1  653.53   23.20
  -3  -1  -1  669.33   23.10
  -3  -1  -1  632.24   23.00
  -3  -1  -1  647.14   23.00
  -3  -1  -1  645.74   23.10
   3  -1   1  681.13   23.30
  -3  -1  -1  677.73   23.10
  -3   1  -1  653.63   23.30
  -3   1  -1  622.14   23.10
  -3   1  -1  633.74   23.10
  -3   1  -1  675.23   23.10
  -3   1  -1  633.84   23.10
  -3   1  -1  595.74   23.10
   3   1   1  651.73   23.20
  -5  -1  -1   21.80    0.90
  -5  -1  -1   22.50    1.10
  -5  -1  -1   17.80    1.10
  -5  -1  -1   16.10    1.20
  -5  -1  -1   17.30    1.10
  -5  -1  -1   21.10    1.30
   5  -1   1   19.10    1.30
  -5   1  -1   15.10    1.10
  -5   1  -1   18.80    1.00
  -5   1  -1   19.40    1.10
  -5   1  -1   19.70    1.10
  -9  -1  -1  281.17   10.20
  -9  -1  -1  244.08   10.60
  -9  -1  -1  265.57   10.50
  -9  -1  -1  257.17   10.50
   9  -1   1  272.87   10.60
  -9  -1  -1  271.27   10.40
  -9  -1  -1  281.37   10.60
  -9  -1  -1  278.67   10.40
   9   1   1  289.77   10.40
  -9   1  -1  271.37   10.50
  -9   1  -1  307.67   10.10
  -9   1  -1  259.47   10.60
  -9   1  -1  278.37   10.70
  -9   1  -1  260.87   10.50
  -9   1  -1  274.97   10.20
 -11  -1  -1 3124.49  116.89
  11  -1   1 3358.66  116.79
 -11  -1  -1 3389.46  116.39
 -11  -1  -1 3156.48  116.69
 -11  -1  -1 3226.78  117.09
 -11  -1  -1 3417.36  116.59
 -11  -1  -1 3217.28  116.79
 -11   1  -1 3359.26  116.59
  11   1   1 3431.46  116.49
 -11   1  -1 3059.99  116.99
 -11   1  -1 3161.68  116.79
 -11   1  -1 3193.18  116.89
 -11   1  -1 3347.27  116.99
 -13  -1  -1    4.30    1.70
 -13  -1  -1    5.60    1.70
 -13  -1  -1   10.00    1.60
 -13  -1  -1    5.10    1.40
 -13  -1  -1    6.00    1.10
  13  -1   1    5.70    1.30
 -13   1  -1    5.50    1.60
 -13   1  -1    2.00    1.40
  13   1   1    5.90    1.10
 -13   1  -1    5.30    1.50
 -13   1  -1    5.50    1.20
 -15  -1  -1  140.29    7.00
 -15  -1  -1  149.29    7.20
  15  -1   1  149.19    6.50
 -15  -1  -1  142.49    6.70
 -15  -1  -1  141.99    6.60
 -15   1  -1  133.89    6.70
 -15   1  -1  144.19    7.10
 -15   1  -1  139.59    6.80
 -15   1  -1  150.08    6.60
  15   1   1  139.19    6.40
 -17  -1  -1    3.10    2.10
  17  -1   1    4.50    2.10
 -17  -1  -1    5.10    1.90
 -17  -1  -1    4.80    2.00
 -17   1  -1    5.50    2.30
 -17   1  -1    2.80    2.00
 -17   1  -1    6.40    2.10
 -17   1  -1    3.90    2.10
 -19  -1  -1  301.37   13.10
 -19  -1  -1  319.37   13.60
 -19  -1  -1  324.57   13.00
 -19   1  -1  312.07   13.50
 -19   1  -1  307.97   13.20
 -19   1  -1  314.47   13.60
 -19   1  -1  309.77   12.90
 -20  -2   1  285.47   14.50
 -20  -2   1  280.87   12.10
 -20  -2   1  271.67   13.30
 -20   2   1  280.87   14.30
 -20   2   1  281.97   12.30
 -20   2   1  278.17   13.30
 -18  -2   1  323.87   13.60
  18  -2  -1  315.77   12.60
 -18  -2   1  316.37   13.10
 -18  -2   1  309.17   12.90
 -18   2   1  317.97   13.40
 -18   2   1  321.77   13.10
 -18   2   1  327.07   13.30
 -18   2   1  318.97   12.70
 -16  -2   1   78.19    4.40
 -16  -2   1   75.49    5.00
 -16  -2   1   75.59    4.50
 -16  -2   1   78.59    4.00
  16  -2  -1   79.69    4.50
 -16  -2   1   78.69    4.60
 -16  -2   1   77.29    5.00
 -16   2   1   77.79    5.50
 -16   2   1   71.69    4.70
 -16   2   1   79.99    4.30
 -16   2   1   79.09    4.70
 -16   2   1   80.19    4.70
 -14  -2   1  205.48    8.70
 -14  -2   1  189.08    8.10
 -14  -2   1  194.78    8.30
 -14  -2   1  184.88    8.00
 -14  -2   1  181.78    8.40
 -14  -2   1  203.98    7.80
  14  -2  -1  196.28    8.00
 -14  -2   1  197.58    7.70
 -14   2   1  182.88    8.40
 -14   2   1  202.78    7.80
 -14   2   1  188.38    8.70
  14   2  -1  198.98    7.40
 -14   2   1  191.38    8.30
 -14   2   1  186.98    8.30
 -12  -2   1    4.00    1.00
 -12  -2   1    3.30    1.10
 -12  -2   1    5.40    1.20
 -12  -2   1    4.90    0.90
 -12  -2   1    7.70    1.00
 -12  -2   1    9.80    1.50
 -12  -2   1    6.90    1.20
  12  -2  -1    6.10    1.10
 -12  -2   1    5.30    1.10
 -12   2   1    3.60    1.20
 -12   2   1    5.20    0.90
 -12   2   1    4.00    1.00
 -12   2   1    5.80    1.30
 -12   2   1    4.20    1.00
 -10  -2   1 2349.36   81.39
 -10  -2   1 2151.08   81.59
 -10  -2   1 2366.86   81.79
  10  -2  -1 2348.67   81.69
 -10  -2   1 2283.57   81.59
 -10  -2   1 2114.39   81.79
 -10  -2   1 2218.08   81.49
 -10  -2   1 2224.38   81.49
 -10  -2   1 2284.27   81.69
 -10   2   1 2285.17   81.69
 -10   2   1 2346.37   81.29
 -10   2   1 2276.87   81.59
 -10   2   1 2170.48   81.89
 -10   2   1 2237.88   81.89
  10   2  -1 2517.95   81.29
  -8  -2   1   98.99    4.50
  -8  -2   1  106.59    4.40
  -8  -2   1   94.89    4.20
  -8  -2   1   94.49    4.20
  -8  -2   1  107.19    4.10
   8  -2  -1  111.19    4.60
  -8  -2   1  100.59    4.20
  -8  -2   1   92.29    4.50
  -8   2   1   97.69    4.30
  -8   2   1  112.39    4.50
   8   2  -1  114.29    4.20
  -8   2   1  105.69    4.00
  -8   2   1  100.99    4.20
  -8   2   1  113.99    4.60
  -8   2   1   96.29    4.50
  -6  -2   1 3338.87  128.09
   6  -2  -1 3851.51  127.89
  -4  -2   1  241.88    9.10
  -4  -2   1  248.78    9.10
  -4  -2   1  269.37    9.20
  -4  -2   1  240.38    9.30
   4  -2  -1  272.17    9.20
  -4  -2   1  248.28    9.30
  -4  -2   1  249.78    9.40
   4  -2  -1  248.48    9.50
  -4  -2   1  241.58    9.30
  -4   2   1  269.57    9.00
   4   2  -1  252.37    9.50
  -4   2   1  252.17    9.10
  -4   2   1  252.87    9.30
  -4   2   1  267.67    9.40
  -4   2   1  220.58    9.40
  -4   2   1  255.97    9.30
  -4   2   1  233.88    9.20
  -2  -2   1  103.29    4.10
  -2  -2   1  110.19    4.20
   2  -2  -1  111.99    4.40
  -2  -2   1  105.89    4.10
   2   2  -1  106.59    4.40
  -2   2   1  107.79    4.10
  -2   2   1  106.59    4.10
   2   2  -1  111.39    4.40
  -2   2   1  115.89    4.10
  -2   2   1  105.49    4.40
   0  -2  -1   38.30    1.90
   0  -2  -1   44.20    1.70
   0  -2   1   39.00    1.90
   0  -2   1   39.30    1.90
   0   2   1   48.30    1.70
   0   2  -1   48.70    1.70
   0   2   1   35.70    2.00
   0   2  -1   43.50    1.90
  -2  -2  -1 6477.35  253.17
   2  -2   1 6408.86  250.07
   2   2   1 6338.27  248.58
  -2   2  -1 5996.50  249.68
  -4  -2  -1  558.24   19.30
  -4  -2  -1  536.75   19.10
  -4  -2  -1  526.95   19.50
  -4  -2  -1  553.84   19.30
   4  -2   1  546.35   19.70
  -4  -2  -1  546.15   19.50
  -4   2  -1  515.75   19.50
  -4   2  -1  533.95   19.40
  -4   2  -1  527.75   19.50
  -4   2  -1  515.95   19.40
  -4   2  -1  549.05   19.40
   4   2   1  524.55   19.60
  -6  -2  -1  864.11   30.80
  -6  -2  -1  868.01   30.70
  -6  -2  -1  817.02   30.30
   6  -2   1  850.81   31.00
  -6  -2  -1  951.90   30.40
  -6  -2  -1  823.32   30.80
  -6  -2  -1  781.52   30.80
  -6   2  -1  856.41   30.90
  -6   2  -1  817.02   30.70
  -6   2  -1  852.31   30.60
  -6   2  -1  860.91   30.50
  -6   2  -1  808.62   30.70
   6   2   1  886.11   30.80
  -8  -2  -1  443.06   15.90
  -8  -2  -1  423.26   16.20
   8  -2   1  447.66   16.50
  -8  -2  -1  437.46   16.30
  -8  -2  -1  424.26   16.40
  -8  -2  -1  409.16   15.80
  -8  -2  -1  440.66   16.10
  -8   2  -1  419.26   16.20
  -8   2  -1  450.85   15.90
   8   2   1  471.65   16.20
  -8   2  -1  413.46   16.30
  -8   2  -1  434.56   16.10
 -10  -2  -1  375.96   14.80
 -10  -2  -1  404.66   15.00
  10  -2   1  377.76   15.00
 -10  -2  -1  378.06   14.90
 -10  -2  -1  420.96   14.50
 -10  -2  -1  399.46   14.80
 -10  -2  -1  367.36   15.10
 -10   2  -1  377.16   14.80
 -10   2  -1  368.56   15.10
 -10   2  -1  396.36   15.00
 -10   2  -1  392.66   15.10
  10   2   1  425.16   14.70
 -10   2  -1  407.06   14.50
 -12  -2  -1   91.19    4.40
 -12  -2  -1   90.29    3.80
  12  -2   1   84.39    4.40
 -12  -2  -1   82.39    4.10
 -12  -2  -1   80.79    4.40
 -12  -2  -1   71.99    4.70
  12   2   1   86.49    3.90
 -12   2  -1   86.39    3.90
 -12   2  -1   75.79    4.40
 -12   2  -1   88.89    4.60
 -12   2  -1   78.09    5.00
 -12   2  -1   78.49    4.40
 -14  -2  -1  843.92   32.60
 -14  -2  -1  863.81   32.70
 -14  -2  -1  873.01   33.20
  14  -2   1  906.01   32.70
 -14  -2  -1  882.31   32.50
 -14   2  -1  900.41   32.90
 -14   2  -1  893.71   32.40
 -14   2  -1  885.11   32.90
  14   2   1  904.61   32.20
 -14   2  -1  875.21   32.90
  16  -2   1  324.27   13.10
 -16  -2  -1  313.77   13.00
 -16  -2  -1  323.47   13.20
 -16  -2  -1  323.27   13.70
 -16   2  -1  331.67   13.50
 -16   2  -1  309.07   13.30
 -16   2  -1  327.37   12.90
 -16   2  -1  330.87   13.40
  18  -2   1  280.07   11.90
 -18  -2  -1  283.77   12.00
 -18  -2  -1  293.57   12.70
 -18  -2  -1  281.37   12.00
 -18   2  -1  278.77   12.10
 -18   2  -1  276.87   11.80
 -18   2  -1  294.17   12.50
 -18   2  -1  284.97   12.40
 -20  -2  -1    5.50    2.80
 -20  -2  -1    7.10    2.60
 -20  -2  -1   11.90    3.50
 -20   2  -1    4.90    3.00
 -20   2  -1    7.20    3.10
 -20   2  -1    5.90    2.80
 -21  -3   1   26.30    3.50
 -21  -3   1   24.20    3.40
 -21   3   1   26.60    3.70
 -21   3   1   22.80    3.40
 -21   3   1   26.50    3.50
 -19  -3   1  208.38    9.40
 -19  -3   1  207.98    9.70
 -19   3   1  217.28    9.80
 -19   3   1  204.68    9.90
 -19   3   1  216.68    9.90
 -17  -3   1   11.80    2.90
 -17  -3   1   12.50    2.30
 -17  -3   1    1.80    1.80
 -17  -3   1    0.30    2.20
  17  -3  -1    5.00    2.10
 -17   3   1    6.70    2.20
 -17   3   1    4.10    2.00
 -17   3   1    3.30    2.20
 -15  -3   1  958.10   35.50
 -15  -3   1  961.10   35.80
  15  -3  -1  960.30   35.20
 -15  -3   1  906.01   35.10
 -15  -3   1  937.31   34.70
 -15  -3   1  955.60   35.40
  15   3  -1 1046.20   34.60
 -15   3   1  969.60   34.70
 -15   3   1  946.91   35.40
 -15   3   1  952.20   35.40
 -15   3   1  952.70   36.00
 -15   3   1  905.21   35.50
 -13  -3   1   93.09    5.30
 -13  -3   1   87.19    5.20
 -13  -3   1   92.19    5.00
 -13  -3   1   89.69    4.20
  13  -3  -1   89.99    5.00
 -13  -3   1   95.89    4.70
 -13  -3   1   93.49    4.10
 -13   3   1   93.59    4.80
  13   3  -1   94.99    4.20
 -13   3   1   92.29    5.00
 -13   3   1  103.29    4.10
 -13   3   1   84.99    5.10
 -13   3   1  110.09    4.90
 -11  -3   1   53.99    3.40
 -11  -3   1   69.59    3.10
 -11  -3   1   57.29    3.20
 -11  -3   1   58.89    3.40
 -11  -3   1   57.09    3.20
  11  -3  -1   60.79    3.50
 -11  -3   1   58.59    2.70
 -11   3   1   55.19    2.70
 -11   3   1   50.29    3.40
 -11   3   1   60.79    3.50
 -11   3   1   58.49    3.00
  11   3  -1   59.09    3.00
  -9  -3   1   27.90    1.70
  -9  -3   1   29.40    1.60
  -9  -3   1   25.30    2.10
  -9  -3   1   31.70    2.00
  -9  -3   1   27.70    2.00
  -9  -3   1   23.80    2.10
   9  -3  -1   27.60    2.30
  -9   3   1   29.00    2.00
  -9   3   1   28.10    1.70
  -9   3   1   25.20    2.00
   9   3  -1   31.80    2.00
  -9   3   1   29.80    1.40
  -7  -3   1 1452.15   56.29
  -7  -3   1 1555.54   55.99
   7  -3  -1 1590.44   56.59
  -7  -3   1 1609.04   55.89
  -7  -3   1 1533.65   56.29
  -7  -3   1 1507.95   56.19
  -7   3   1 1539.75   56.19
  -7   3   1 1506.95   56.19
  -7   3   1 1584.44   55.99
   7   3  -1 1682.33   56.29
  -7   3   1 1581.04   56.29
  -7   3   1 1630.14   55.69
  -5  -3   1 2628.34   86.59
  -5  -3   1 2319.37   86.79
   5  -3  -1 2404.16   87.09
   5   3  -1 2462.95   86.99
  -5   3   1 2400.26   86.79
  -5   3   1 2519.55   86.89
  -5   3   1 2273.77   86.69
   3  -3  -1 3806.12  167.18
  -3  -3   1 3752.92  163.28
  -3   3   1 3421.66  166.28
   3   3  -1 3553.74  156.68
   1  -3  -1 2244.38   75.59
   1   3  -1 2002.60   75.79
  -1   3   1 2091.49   75.79
   1  -3   1 1261.97   44.00
  -1  -3  -1 1267.97   43.90
  -1  -3  -1 1109.89   43.80
   1  -3   1 1210.38   43.80
  -1  -3  -1 1303.07   43.80
  -1   3  -1 1242.48   43.80
  -1   3  -1 1221.58   43.70
   1   3   1 1154.18   44.20
  -3  -3  -1  302.47   11.80
  -3  -3  -1  321.07   11.80
  -3  -3  -1  323.37   11.30
  -3  -3  -1  320.87   11.70
  -3  -3  -1  315.77   11.70
   3  -3   1  324.37   11.50
  -3  -3  -1  323.97   11.60
  -3   3  -1  335.67   11.70
  -3   3  -1  306.97   11.70
   3   3   1  309.27   12.10
  -3   3  -1  318.67   11.60
  -3   3  -1  288.37   11.70
  -5  -3  -1   90.29    4.10
  -5  -3  -1  100.59    3.80
   5  -3   1   86.79    4.50
  -5  -3  -1   92.19    4.20
  -5  -3  -1   98.59    4.10
  -5  -3  -1  100.79    3.90
   5   3   1  103.09    4.50
  -5   3  -1   92.79    4.10
  -5   3  -1   96.59    4.00
  -5   3  -1   98.59    4.00
  -5   3  -1   90.69    4.00
  -5   3  -1   97.69    4.10
   7  -3   1 3005.00  112.69
  -7  -3  -1 3021.80  111.59
  -7  -3  -1 2838.32  112.29
  -7  -3  -1 3182.38  112.39
  -7  -3  -1 3593.64  111.99
  -7  -3  -1 3190.88  111.99
  -7   3  -1 3036.20  112.29
   7   3   1 3328.37  112.49
  -7   3  -1 3093.39  112.39
  -9  -3  -1  243.38    9.50
  -9  -3  -1  241.38    9.80
  -9  -3  -1  226.08    9.70
   9  -3   1  230.98    9.90
  -9  -3  -1  233.08    9.50
  -9  -3  -1  243.78    9.20
   9   3   1  251.47    9.50
  -9   3  -1  227.68    9.60
  -9   3  -1  242.18    9.60
  -9   3  -1  274.57    9.90
  -9   3  -1  242.78    9.10
  -9   3  -1  235.98    9.40
 -11  -3  -1 2607.04   88.99
 -11  -3  -1 2519.15   89.19
 -11  -3  -1 2603.24   88.49
 -11  -3  -1 2454.95   88.89
  11  -3   1 2510.05   89.29
 -11   3  -1 2223.58   90.19
  11   3   1 2577.04   88.79
 -11   3  -1 2526.85   88.39
 -11   3  -1 2361.86   89.69
 -11   3  -1 2362.56   89.19
 -13  -3  -1    6.60    2.20
  13  -3   1    6.80    2.00
 -13  -3  -1    8.30    1.60
 -13  -3  -1    6.70    1.90
 -13  -3  -1    6.70    1.80
 -13   3  -1    8.90    1.30
 -13   3  -1    6.60    1.80
 -13   3  -1    6.40    1.80
 -13   3  -1    7.40    1.80
  13   3   1    7.80    1.50
 -15  -3  -1  119.39    6.20
 -15  -3  -1  130.39    6.50
 -15  -3  -1  135.69    7.40
  15  -3   1  129.29    6.70
 -15  -3  -1  133.69    6.70
 -15   3  -1  126.29    6.00
  15   3   1  126.79    6.10
 -15   3  -1  132.59    6.70
 -15   3  -1  129.39    6.70
 -15   3  -1  133.59    6.70
 -17  -3  -1   -1.80    1.90
  17  -3   1    0.20    2.60
 -17  -3  -1   -0.50    1.90
 -17   3  -1    1.10    2.20
 -17   3  -1    2.00    2.30
 -17   3  -1   -2.50    2.40
 -17   3  -1    3.30    2.30
 -19  -3  -1  303.67   13.10
 -19  -3  -1  304.07   13.00
 -19   3  -1  307.97   13.40
 -19   3  -1  297.07   13.10
 -19   3  -1  333.47   13.60
 -20  -4   1  143.69    7.90
 -20  -4   1  136.29    7.40
 -20   4   1  146.29    7.90
 -20   4   1  147.89    7.90
 -20   4   1  145.09    8.10
  18  -4  -1  292.07   12.60
 -18  -4   1  286.97   12.30
 -18  -4   1  299.27   13.00
 -18  -4   1  294.17   12.70
 -18   4   1  289.97   12.80
  18   4  -1  293.07   13.80
 -18   4   1  288.67   12.60
 -18   4   1  313.77   12.70
  16  -4  -1   19.20    2.80
 -16  -4   1   24.90    3.00
 -16  -4   1   24.00    3.10
 -16  -4   1   23.90    3.20
 -16   4   1   22.30    2.90
 -16   4   1   18.60    2.50
 -16   4   1   17.70    2.80
 -14  -4   1   98.79    5.70
  14  -4  -1   94.39    5.70
 -14  -4   1   97.49    5.10
 -14  -4   1   96.49    5.10
 -14  -4   1   98.89    5.70
 -14   4   1  100.19    5.70
 -14   4   1  103.19    5.30
 -14   4   1  100.39    6.00
 -14   4   1  104.89    5.30
 -12  -4   1    2.80    1.40
 -12  -4   1    2.50    1.50
  12  -4  -1    6.10    1.90
 -12   4   1    2.70    1.30
  12   4  -1    3.10    1.20
 -12   4   1    6.20    1.80
 -12   4   1    7.60    1.60
 -12   4   1   13.50    2.20
 -12   4   1    3.00    0.90
 -10  -4   1 2414.86   86.39
 -10  -4   1 2438.46   86.09
 -10  -4   1 2506.15   85.59
 -10  -4   1 2374.76   86.49
 -10  -4   1 2195.88   86.49
  10  -4  -1 2423.16   86.89
 -10   4   1 2361.36   85.99
 -10   4   1 2384.86   86.49
 -10   4   1 2489.55   85.59
  10   4  -1 2428.46   86.19
 -10   4   1 2502.55   86.39
 -10   4   1 2312.57   86.49
  -8  -4   1   35.30    2.70
  -8  -4   1   48.10    2.30
  -8  -4   1   38.80    2.40
  -8  -4   1   36.40    2.50
  -8  -4   1   44.20    2.00
   8  -4  -1   37.80    3.10
  -8   4   1   40.00    2.20
  -8   4   1   43.60    2.50
  -8   4   1   39.20    2.50
  -8   4   1   36.70    2.40
  -8   4   1   43.00    1.80
  -6  -4   1 2190.78   80.39
   6  -4  -1 2181.18   80.89
  -6  -4   1 2489.95   80.09
  -6  -4   1 2246.68   80.19
  -6  -4   1 2125.09   80.39
  -6  -4   1 2251.17   79.89
  -6   4   1 2197.08   80.09
   6   4  -1 2103.29   80.99
  -6   4   1 2231.08   80.39
  -6   4   1 2198.68   80.19
  -6   4   1 2279.87   80.59
  -6   4   1 2144.99   80.29
  -6   4   1 2320.37   80.09
  -6   4   1 2390.16   79.79
   6   4  -1 2298.97   80.69
   4  -4  -1   23.60    2.20
  -4  -4   1   24.20    1.50
  -4  -4   1   24.70    1.70
  -4  -4   1   27.50    1.30
  -4  -4   1   25.90    1.60
  -4  -4   1   26.00    1.70
  -4   4   1   23.30    1.50
  -4   4   1   23.10    1.40
  -4   4   1   26.10    2.30
   4   4  -1   28.20    2.40
   4   4  -1   23.40    2.30
  -4   4   1   23.00    1.60
  -4   4   1   22.30    1.60
  -2  -4   1   14.20    1.10
  -2  -4   1   10.10    1.20
  -2   4   1   12.20    1.80
  -2   4   1   15.50    0.90
   2   4  -1    9.30    1.50
  -2   4   1   10.20    1.10
  -2   4   1   12.60    1.00
   2   4  -1   13.20    0.90
   0  -4   1   14.40    1.10
   0  -4  -1   15.40    1.00
   0  -4  -1   13.90    1.20
   0  -4  -1   15.30    1.50
   0  -4   1   13.40    1.50
   0   4   1   15.30    1.00
   0   4   1   11.60    1.60
   0   4   1   13.10    1.50
   0   4  -1   11.60    1.70
  -2  -4  -1 1707.03   59.59
   2  -4   1 1663.93   59.29
  -2  -4  -1 1639.44   59.29
   2  -4   1 1698.53   59.89
  -2  -4  -1 1692.93   59.49
   2   4   1 1584.04   60.09
  -2   4  -1 1655.23   59.29
  -2   4  -1 1664.53   59.39
   2   4   1 1631.14   59.89
  -2   4  -1 1638.24   59.99
  -2   4  -1 1664.53   59.49
  -4  -4  -1 1008.20   36.70
  -4  -4  -1 1003.50   37.00
  -4  -4  -1  965.80   36.90
  -4  -4  -1 1085.89   36.90
   4  -4   1 1003.60   36.60
   4  -4   1 1010.50   37.50
  -4   4  -1 1012.80   36.90
  -4   4  -1  990.80   36.90
  -4   4  -1 1022.90   36.80
  -4   4  -1 1059.79   37.30
   4   4   1 1021.80   37.50
  -4   4  -1 1060.49   36.70
  -6  -4  -1  616.04   23.30
   6  -4   1  641.94   22.70
  -6  -4  -1  617.94   23.20
   6  -4   1  598.94   23.80
  -6  -4  -1  633.94   22.90
  -6  -4  -1  634.34   23.20
  -6  -4  -1  678.23   22.90
  -6   4  -1  632.04   23.00
  -6   4  -1  643.04   23.00
  -6   4  -1  592.64   23.10
  -6   4  -1  621.14   23.00
  -6   4  -1  619.64   23.10
   6   4   1  626.34   23.60
  -6   4  -1  647.44   22.70
   8  -4   1  200.38    9.50
  -8  -4  -1  207.58    9.10
   8  -4   1  236.98    8.30
  -8  -4  -1  217.58    8.90
  -8  -4  -1  231.18    8.60
  -8  -4  -1  229.28    9.00
  -8   4  -1  233.88    8.40
  -8   4  -1  222.18    8.70
  -8   4  -1  217.18    8.90
   8   4   1  230.18    9.20
  -8   4  -1  224.28    8.90
  -8   4  -1  208.38    9.00
 -10  -4  -1  467.05   17.50
 -10  -4  -1  481.75   18.00
 -10  -4  -1  485.15   18.00
 -10  -4  -1  457.25   18.30
 -10   4  -1  494.05   17.30
 -10   4  -1  462.25   18.30
  10   4   1  487.35   18.00
 -10   4  -1  478.95   18.00
 -10   4  -1  434.26   17.90
 -12  -4  -1   96.29    4.30
 -12  -4  -1   95.49    4.90
  12  -4   1   92.99    5.70
 -12  -4  -1  102.39    5.50
 -12  -4  -1   92.89    5.20
 -12   4  -1  106.09    5.20
 -12   4  -1   88.69    4.90
 -12   4  -1   90.09    5.30
  12   4   1   95.69    5.10
 -12   4  -1   95.29    4.20
 -14  -4  -1 1096.39   40.00
  14  -4   1 1085.19   40.10
 -14  -4  -1 1066.39   39.90
 -14  -4  -1 1027.60   39.50
 -14   4  -1 1108.59   39.90
  14   4   1 1107.29   39.40
 -14   4  -1 1040.40   39.90
 -14   4  -1 1067.69   39.80
 -14   4  -1 1073.49   39.10
 -16  -4  -1  175.58    8.40
 -16  -4  -1  162.38    7.90
 -16  -4  -1  175.38    8.60
  16  -4   1  161.08    8.50
 -16   4  -1  166.68    8.40
 -16   4  -1  181.68    8.50
 -16   4  -1  161.18    8.40
 -18  -4  -1  207.58    9.60
 -18  -4  -1  217.08   10.00
 -18   4  -1  218.68   10.20
 -18   4  -1  215.88   10.30
 -18   4  -1  201.18   10.10
 -19  -5   1  178.28    9.60
 -19  -5   1  158.78    8.10
  19  -5  -1  166.28    9.40
 -19   5   1  161.98    8.80
 -19   5   1  166.38    8.90
 -19   5   1  171.58    8.70
 -17  -5   1    8.60    3.20
  17  -5  -1    6.70    3.00
 -17  -5   1    5.40    2.30
 -17  -5   1   12.00    3.00
 -17   5   1    7.90    2.80
  17   5  -1   14.00    4.10
 -17   5   1    7.80    2.60
 -17   5   1    6.80    2.80
 -15  -5   1  716.83   27.40
 -15  -5   1  724.83   27.40
  15  -5  -1  687.23   27.20
 -15  -5   1  678.43   26.70
  15   5  -1  688.93   27.70
 -15   5   1  690.53   26.80
 -15   5   1  737.43   27.00
  15   5  -1  752.62   26.50
 -15   5   1  703.73   27.30
 -13  -5   1  151.88    7.90
 -13  -5   1  157.98    7.70
  13  -5  -1  152.78    8.00
 -13  -5   1  156.08    7.20
 -13  -5   1  154.58    7.10
  13   5  -1  158.08    7.10
  13   5  -1  157.38    8.30
 -13   5   1  151.48    7.00
 -13   5   1  149.49    7.70
 -13   5   1  155.68    7.20
 -13   5   1  147.69    7.80
 -11  -5   1  112.99    6.60
 -11  -5   1  135.19    5.80
 -11  -5   1  128.79    6.30
  11  -5  -1  123.39    6.90
 -11  -5   1  128.79    6.20
 -11   5   1  126.19    6.40
  11   5  -1  129.69    7.20
 -11   5   1  130.89    6.10
 -11   5   1  128.19    5.80
  11   5  -1  132.39    6.30
 -11   5   1  126.99    6.40
  -9  -5   1   16.90    2.30
   9  -5  -1   18.20    2.80
  -9  -5   1   15.80    2.70
  -9  -5   1   16.60    1.60
   9   5  -1   19.20    3.00
   9   5  -1   19.40    2.40
  -9   5   1   11.30    1.50
  -9   5   1   14.10    1.90
  -9   5   1   16.80    1.70
  -9   5   1   16.90    2.00
  -7  -5   1 1060.69   39.70
   7  -5  -1 1045.90   40.40
  -7  -5   1 1047.10   39.70
  -7  -5   1 1079.89   39.00
  -7  -5   1 1094.49   39.40
  -7   5   1 1107.69   39.50
  -7   5   1 1115.89   39.70
  -7   5   1 1053.19   39.60
  -7   5   1 1125.19   39.30
  -7   5   1 1112.19   39.90
  -7   5   1 1161.48   39.00
  -7   5   1 1072.99   39.30
   7   5  -1 1052.99   40.50
   7   5  -1 1101.79   40.10
  -5  -5   1  861.31   32.30
  -5  -5   1  869.61   32.10
  -5  -5   1  863.31   32.20
  -5  -5   1  938.11   32.20
   5  -5  -1  855.41   32.90
  -5  -5   1  912.21   31.70
  -5   5   1  852.21   32.20
  -5   5   1  900.81   32.20
   5   5  -1  899.81   32.90
   5   5  -1  809.82   32.90
  -5   5   1  897.31   31.90
  -5   5   1  949.31   32.10
  -5   5   1  870.91   32.70
  -3  -5   1 2001.10   74.99
   3  -5  -1 2094.59   75.59
  -3  -5   1 2066.29   74.79
  -3  -5   1 2120.69   74.49
  -3  -5   1 2152.98   75.09
   3  -5  -1 2083.49   74.89
  -3  -5   1 2076.09   74.89
  -3   5   1 2139.39   74.49
   3   5  -1 2157.48   74.49
  -3   5   1 2130.19   74.89
   3   5  -1 1976.60   75.69
  -3   5   1 2117.29   75.69
   3   5  -1 2053.59   75.49
  -3   5   1 2098.29   74.79
  -1  -5   1  643.34   24.90
   1  -5  -1  712.03   25.40
   1  -5  -1  667.33   24.90
  -1  -5   1  681.03   25.20
   1   5  -1  680.43   25.20
   1   5  -1  730.43   24.60
  -1   5   1  707.23   25.10
  -1   5   1  658.73   25.70
   1   5  -1  640.24   25.70
  -1   5   1  688.43   24.70
  -1  -5  -1  510.55   19.00
  -1  -5  -1  558.14   19.30
   1  -5   1  508.35   18.90
  -1  -5  -1  509.75   18.70
   1  -5   1  531.55   19.50
   1   5   1  461.55   19.70
   1   5   1  516.65   18.70
   1   5   1  524.65   19.40
  -1   5  -1  534.35   18.80
  -1   5  -1  468.75   19.70
  -3  -5  -1  170.88    6.80
   3  -5   1  162.08    6.50
   3  -5   1  163.98    7.30
  -3  -5  -1  164.78    6.70
  -3  -5  -1  162.28    6.50
  -3  -5  -1  170.48    6.10
  -3  -5  -1  157.48    6.50
   3   5   1  152.58    7.50
  -3   5  -1  154.38    7.30
  -3   5  -1  171.68    6.60
   3   5   1  172.28    7.50
  -3   5  -1  156.08    6.60
  -5  -5  -1    3.90    1.10
   5  -5   1    0.80    1.20
  -5  -5  -1    5.70    1.00
   5  -5   1    3.60    0.80
  -5  -5  -1    4.90    1.00
   5   5   1    1.30    1.30
  -5   5  -1    1.70    1.30
  -5   5  -1    2.80    0.90
  -5   5  -1    2.90    1.00
  -5   5  -1    2.30    1.00
  -7  -5  -1 2758.92   96.59
   7  -5   1 2825.52   96.39
  -7  -5  -1 2691.03   96.99
  -7  -5  -1 2616.44   96.89
   7  -5   1 2521.35   97.69
   7   5   1 2822.62   97.49
  -7   5  -1 2585.14   96.89
  -7   5  -1 2699.63   96.79
  -7   5  -1 2602.94   96.59
  -7   5  -1 2798.32   96.59
  -7   5  -1 2781.22   96.19
  -9  -5  -1  136.99    6.50
  -9  -5  -1  126.49    6.00
  -9  -5  -1  140.29    6.20
   9  -5   1  115.99    7.00
  -9  -5  -1  131.79    5.50
  -9   5  -1  122.09    6.20
   9   5   1  123.19    7.00
  -9   5  -1  135.69    5.90
  -9   5  -1  128.59    5.80
  -9   5  -1  132.89    5.20
  11  -5   1 1977.40   73.69
 -11  -5  -1 2037.70   72.89
 -11  -5  -1 2023.80   72.39
 -11  -5  -1 1867.71   73.29
 -11  -5  -1 2046.00   73.09
 -11   5  -1 2079.69   72.09
 -11   5  -1 2020.90   72.69
  11   5   1 2070.49   72.99
 -11   5  -1 1971.50   73.19
 -11   5  -1 2050.99   72.89
 -13  -5  -1    5.00    1.80
 -13  -5  -1    3.30    2.10
 -13  -5  -1   12.50    2.80
  13  -5   1    6.50    2.70
 -13   5  -1    7.20    2.20
 -13   5  -1    2.70    1.80
 -13   5  -1    5.10    2.30
  13   5   1    8.70    2.30
  15  -5   1   85.79    6.40
 -15  -5  -1   90.19    6.10
 -15  -5  -1   81.59    5.20
  15   5   1   94.29    5.90
 -15   5  -1   83.09    5.70
 -15   5  -1   82.59    5.80
 -15   5  -1   83.09    5.70
 -17  -5  -1    5.50    3.10
  17  -5   1    3.60    4.90
 -17  -5  -1    8.20    2.50
 -17   5  -1    6.60    3.00
 -17   5  -1   10.30    3.30
  17   5   1   10.20    4.80
 -17   5  -1    6.80    2.90
 -18  -6   1  194.28    9.10
  18  -6  -1  195.58   10.40
 -18  -6   1  184.98   10.50
 -18   6   1  183.68    9.90
 -18   6   1  195.88   10.00
 -18   6   1  204.48    9.60
 -16  -6   1   38.30    5.60
  16  -6  -1   36.10    5.60
 -16  -6   1   41.70    4.30
  16   6  -1   35.40    4.90
 -16   6   1   37.30    5.20
 -16   6   1   43.90    4.90
 -16   6   1   47.00    4.80
 -14  -6   1   92.59    5.70
 -14  -6   1   90.79    6.30
 -14  -6   1   93.39    5.60
  14  -6  -1   90.59    6.70
  14   6  -1  103.09    6.00
  14   6  -1   95.69    7.10
 -14   6   1   89.09    5.40
 -14   6   1   94.39    5.70
 -14   6   1  100.59    6.40
 -12  -6   1    9.30    2.10
 -12  -6   1    4.90    2.20
 -12  -6   1    2.10    1.90
  12  -6  -1   10.40    3.00
 -12   6   1    0.80    1.50
 -12   6   1    7.50    2.00
  12   6  -1    5.60    2.20
  12   6  -1    1.60    2.60
 -10  -6   1 1269.07   44.70
 -10  -6   1 1219.28   44.80
 -10  -6   1 1205.18   44.20
  10  -6  -1 1135.49   45.40
 -10   6   1 1252.77   44.40
 -10   6   1 1189.58   44.70
  10   6  -1 1199.08   44.70
 -10   6   1 1245.68   44.50
  10   6  -1 1222.18   45.60
 -10   6   1 1194.28   44.10
   8  -6  -1   11.50    1.80
  -8  -6   1    7.90    1.60
   8  -6  -1   10.40    2.80
  -8  -6   1    6.30    1.40
  -8  -6   1    9.50    2.00
  -8   6   1   11.50    1.60
   8   6  -1   10.60    2.30
   8   6  -1    9.80    2.80
  -8   6   1    9.20    1.40
  -8   6   1    9.60    1.90
  -8   6   1   12.30    1.60
  -8   6   1    7.80    1.50
   6  -6  -1 1351.06   51.19
  -6  -6   1 1308.87   49.90
  -6  -6   1 1359.46   50.09
   6  -6  -1 1383.36   49.90
  -6  -6   1 1520.85   49.99
  -6  -6   1 1328.57   50.19
  -6  -6   1 1400.16   49.30
   6   6  -1 1328.07   51.19
  -6   6   1 1422.26   50.09
  -6   6   1 1468.85   49.80
  -6   6   1 1417.36   49.70
  -6   6   1 1408.46   50.59
  -6   6   1 1342.27   50.09
   6   6  -1 1275.47   50.99
  -4  -6   1   35.70    2.60
  -4  -6   1   34.60    2.40
   4  -6  -1   33.60    3.40
  -4  -6   1   36.70    1.80
   4  -6  -1   31.90    2.20
  -4  -6   1   34.00    2.30
  -4  -6   1   31.50    2.20
  -4   6   1   34.60    2.60
   4   6  -1   31.50    3.50
   4   6  -1   35.80    2.00
  -4   6   1   32.40    3.20
  -4   6   1   36.10    2.40
  -4   6   1   32.70    2.40
   4   6  -1   34.30    3.40
  -2  -6   1   24.20    1.90
   2  -6  -1   23.90    2.50
   2  -6  -1   22.70    1.80
  -2  -6   1   22.60    1.80
  -2   6   1   25.90    2.30
  -2   6   1   26.90    1.90
   2   6  -1   22.30    2.70
   2   6  -1   21.80    3.00
  -2   6   1   27.60    3.00
   0  -6  -1   19.50    2.10
   0  -6   1   21.80    2.40
   0  -6  -1   18.70    1.70
   0  -6   1   19.50    1.70
   0   6   1   20.30    1.60
   0   6  -1   16.10    2.40
   0   6  -1   18.50    2.30
   0   6   1   15.00    2.30
   0   6  -1   20.80    1.90
   0   6   1   21.10    2.40
   2  -6   1 1667.53   59.89
  -2  -6  -1 1647.84   58.89
  -2  -6  -1 1684.93   59.39
  -2  -6  -1 1733.33   58.59
  -2  -6  -1 1649.33   59.09
  -2  -6  -1 1597.24   59.29
   2  -6   1 1576.44   58.99
  -2   6  -1 1645.64   59.19
   2   6   1 1567.64   60.29
  -2   6  -1 1707.03   58.99
   2   6   1 1642.44   59.69
  -2   6  -1 1553.14   59.09
  -2   6  -1 1579.44   60.09
   2   6   1 1710.33   58.79
   4  -6   1  246.58    9.70
  -4  -6  -1  258.67   10.00
   4  -6   1  235.28   10.90
  -4  -6  -1  243.48    9.70
  -4  -6  -1  251.67    9.80
  -4   6  -1  248.68    9.90
  -4   6  -1  248.88   10.70
  -4   6  -1  258.97    9.90
   4   6   1  228.58   10.80
  -4   6  -1  257.37    9.80
  -6  -6  -1  366.36   14.40
  -6  -6  -1  372.66   13.90
   6  -6   1  336.57   15.40
   6  -6   1  391.76   13.90
  -6  -6  -1  364.26   14.40
  -6   6  -1  383.46   14.10
  -6   6  -1  383.16   14.00
   6   6   1  354.76   15.10
  -6   6  -1  364.46   14.30
   6   6   1  340.37   15.40
  -6   6  -1  363.86   14.10
   8  -6   1  141.19    8.20
  -8  -6  -1  145.49    6.60
  -8  -6  -1  158.28    7.10
  -8  -6  -1  146.39    6.90
  -8   6  -1  157.78    6.60
   8   6   1  149.99    7.60
   8   6   1  143.69    8.40
  -8   6  -1  143.49    7.00
  -8   6  -1  150.08    6.60
  -8   6  -1  160.48    7.20
 -10  -6  -1  202.58    8.40
  10  -6   1  182.38   10.10
 -10  -6  -1  198.48    8.90
 -10  -6  -1  214.78    9.00
 -10   6  -1  193.48    9.10
 -10   6  -1  195.28    8.50
  10   6   1  194.88    9.20
  10   6   1  201.98   10.20
 -10   6  -1  206.48    8.70
 -12  -6  -1   47.30    4.10
  12  -6   1   46.10    5.50
 -12  -6  -1   44.10    4.30
 -12   6  -1   50.79    4.20
 -12   6  -1   37.80    4.60
  12   6   1   45.60    4.50
  12   6   1   43.00    5.80
 -12   6  -1   43.20    3.80
  14  -6   1  534.15   21.50
 -14  -6  -1  499.05   20.90
 -14  -6  -1  534.95   20.50
 -14   6  -1  503.45   20.40
  14   6   1  497.15   21.60
 -14   6  -1  520.15   21.00
  14   6   1  547.05   20.70
 -14   6  -1  559.54   20.80
  16  -6   1  172.38    9.80
 -16  -6  -1  163.38    9.60
 -16  -6  -1  165.98    8.30
 -16   6  -1  173.48    9.00
 -16   6  -1  167.18    8.90
 -16   6  -1  179.18    9.00
  16   6   1  169.98   12.30
 -15  -7   1  435.06   17.60
  15  -7  -1  390.06   19.40
 -15  -7   1  439.06   19.40
  15   7  -1  410.06   18.50
  15   7  -1  459.05   18.70
 -15   7   1  433.36   18.30
 -13  -7   1   20.80    3.20
 -13  -7   1   21.00    3.40
 -13  -7   1   19.30    3.40
  13  -7  -1   20.50    4.20
 -13   7   1   23.10    3.10
 -13   7   1   24.30    3.70
  13   7  -1   21.30    3.40
 -13   7   1   18.50    2.70
  13   7  -1   25.00    4.50
 -11  -7   1   14.80    2.90
 -11  -7   1   15.40    2.50
  11  -7  -1   14.20    3.70
 -11  -7   1   15.60    2.90
  11   7  -1   13.70    2.90
 -11   7   1   12.20    2.80
 -11   7   1   12.90    2.10
 -11   7   1   13.70    2.60
  -9  -7   1   11.60    2.50
  -9  -7   1    8.20    1.80
  -9  -7   1   12.50    2.40
   9  -7  -1    6.30    3.20
   9   7  -1   10.80    2.60
  -9   7   1   10.30    2.20
  -9   7   1   11.60    1.90
   9   7  -1   10.20    3.50
  -9   7   1   10.60    2.20
   7  -7  -1  454.45   20.50
  -7  -7   1  490.85   19.10
  -7  -7   1  490.05   19.20
  -7  -7   1  480.35   18.70
   7  -7  -1  520.65   18.80
  -7   7   1  494.25   18.70
   7   7  -1  487.65   19.80
  -7   7   1  527.35   19.00
   7   7  -1  454.85   20.20
  -7   7   1  491.95   19.10
  -7   7   1  509.15   19.80
  -7   7   1  512.85   18.60
  -5  -7   1  797.72   30.00
  -5  -7   1  784.42   30.30
  -5  -7   1  852.21   30.20
   5  -7  -1  765.52   30.70
   5  -7  -1  774.82   31.30
  -5   7   1  790.62   30.20
   5   7  -1  803.72   31.30
   5   7  -1  785.32   31.10
  -5   7   1  882.31   30.10
  -5   7   1  871.01   30.00
  -5   7   1  820.12   31.10
  -3  -7   1 1223.48   41.70
  -3  -7   1 1138.59   42.30
   3  -7  -1 1050.89   43.60
  -3  -7   1 1129.49   42.40
   3  -7  -1 1175.48   43.40
  -3  -7   1 1197.48   42.60
   3   7  -1 1166.98   43.00
   3   7  -1 1114.29   43.70
  -3   7   1 1182.98   42.30
  -3   7   1 1147.09   43.50
  -3   7   1 1109.79   42.40
  -3   7   1 1263.47   42.30
  -1  -7   1  731.53   27.70
   1  -7  -1  670.33   29.00
  -1  -7   1  801.42   28.30
   1  -7  -1  728.93   27.70
  -1  -7   1  765.82   27.80
  -1   7   1  835.72   27.50
  -1   7   1  772.42   27.90
   1   7  -1  746.83   28.10
   1   7  -1  698.93   29.10
  -1   7   1  705.73   29.10
  -1  -7  -1  388.06   15.20
  -1  -7  -1  408.26   15.20
   1  -7   1  379.66   15.20
  -1  -7  -1  408.86   15.60
   1  -7   1  392.16   16.00
  -1   7  -1  387.86   15.30
   1   7   1  349.27   16.40
   1   7   1  388.06   15.50
   1   7   1  440.76   14.80
  -1   7  -1  387.96   15.10
  -1   7  -1  351.56   16.40
   3  -7   1   69.69    5.50
   3  -7   1   81.19    4.00
  -3  -7  -1   76.69    4.30
  -3  -7  -1   67.79    4.20
  -3  -7  -1   75.29    4.10
  -3   7  -1   77.39    6.00
  -3   7  -1   74.89    4.40
   3   7   1   80.19    5.90
  -3   7  -1   65.89    4.10
  -3   7  -1   85.69    3.90
   3   7   1   72.39    5.30
   3   7   1   74.49    3.70
   5  -7   1   49.10    5.20
  -5  -7  -1   49.40    3.30
   5  -7   1   52.19    3.20
  -5  -7  -1   57.79    3.70
  -5  -7  -1   54.89    4.40
  -5  -7  -1   48.40    3.70
  -5   7  -1   48.00    3.60
   5   7   1   52.09    3.10
   5   7   1   46.20    5.10
  -5   7  -1   57.49    3.20
  -5   7  -1   55.09    5.20
   5   7   1   45.10    5.00
  -5   7  -1   55.49    3.70
  -7  -7  -1 1062.89   39.80
   7  -7   1 1027.50   41.30
  -7  -7  -1 1082.39   39.40
  -7  -7  -1 1079.19   40.00
   7   7   1 1053.19   41.10
  -7   7  -1 1080.49   39.50
   7   7   1 1034.30   40.60
  -7   7  -1 1046.70   39.80
  -7   7  -1 1166.68   39.50
  -7   7  -1 1142.99   39.50
  -9  -7  -1   95.09    5.60
  -9  -7  -1   97.69    5.10
  -9  -7  -1   94.29    5.80
   9  -7   1   84.59    7.50
  -9   7  -1  113.19    5.60
   9   7   1   93.09   10.40
  -9   7  -1   94.69    5.80
   9   7   1   91.39    6.30
  -9   7  -1   97.69    5.20
  11  -7   1 1011.00   41.30
 -11  -7  -1 1068.59   40.20
 -11  -7  -1 1140.39   40.10
  11   7   1 1076.49   40.30
 -11   7  -1 1128.39   39.80
 -11   7  -1 1026.20   40.30
  11   7   1 1093.99   41.20
 -11   7  -1 1046.40   39.60
  13  -7   1    6.20    3.80
 -13  -7  -1    3.70    2.60
 -13  -7  -1    4.10    2.80
  13   7   1    5.30    3.10
 -13   7  -1    5.30    3.10
  13   7   1   -3.80    3.60
 -13   7  -1    5.20    2.50
 -13   7  -1    6.70    3.10
 -15  -7  -1   79.59    7.10
 -15  -7  -1   81.49    5.80
  15  -7   1   82.09    7.60
 -15   7  -1   75.19    6.60
  15   7   1   68.89    7.40
 -15   7  -1   68.29    6.00
 -15   7  -1   69.69    6.40
 -14  -8   1   55.19    5.90
  14  -8  -1   45.70    7.10
 -14  -8   1   52.79    6.40
 -14   8   1   50.29    6.20
  14   8  -1   47.90    6.40
 -14   8   1   51.49    5.50
 -14   8   1   46.30    6.30
 -12  -8   1   -1.70    2.60
 -12  -8   1    3.10    3.20
 -12  -8   1    1.20    3.10
  12  -8  -1    4.40    4.00
  12   8  -1    6.60    3.20
 -12   8   1    6.00    3.20
  12   8  -1    1.30    4.20
 -12   8   1   -1.50    2.30
 -12   8   1    5.70    3.10
  10  -8  -1  794.22   33.60
 -10  -8   1  852.51   32.30
 -10  -8   1  843.82   31.60
 -10  -8   1  850.91   32.50
 -10   8   1  852.71   31.50
 -10   8   1  909.21   31.80
  10   8  -1  824.92   32.40
  10   8  -1  853.81   33.50
 -10   8   1  839.22   32.30
  -8  -8   1    3.60    1.80
   8  -8  -1   -3.30    3.40
  -8  -8   1    3.90    2.20
   8   8  -1    7.90    3.80
   8   8  -1    2.30    2.80
  -8   8   1    1.40    1.80
  -8   8   1    1.50    2.20
  -8   8   1    8.40    2.40
   6  -8  -1  630.74   27.70
  -6  -8   1  659.93   26.30
  -6  -8   1  676.93   25.90
   6  -8  -1  694.43   26.00
  -6   8   1  714.13   27.20
  -6   8   1  717.13   25.80
  -6   8   1  672.63   26.20
  -6   8   1  727.23   26.00
   6   8  -1  671.83   27.30
  -6   8   1  716.83   25.80
  -4  -8   1    7.40    1.90
  -4  -8   1    6.10    3.50
   4  -8  -1   11.60    3.40
  -4  -8   1   10.40    2.00
   4  -8  -1   13.30    2.20
  -4   8   1   10.80    3.20
   4   8  -1    7.30    3.10
  -4   8   1    8.60    3.30
   4   8  -1    9.00    3.20
  -4   8   1   11.00    2.40
  -4   8   1    7.70    2.00
  -2  -8   1   14.10    2.20
  -2  -8   1    8.50    2.70
  -2  -8   1   10.80    1.50
   2  -8  -1   12.40    3.10
  -2  -8   1   12.10    2.00
   2  -8  -1    9.80    2.00
   2   8  -1   12.10    3.60
  -2   8   1   12.40    2.20
  -2   8   1   14.40    2.40
   2   8  -1    9.90    2.70
  -2   8   1   10.60    3.40
   0  -8  -1    7.80    1.80
   0  -8  -1    7.60    2.70
   0  -8  -1    5.40    1.70
   0  -8   1    5.40    1.80
   0  -8   1   10.60    2.00
   0  -8   1    8.30    2.80
   0   8  -1   10.70    2.40
   0   8  -1    7.10    2.00
   0   8   1   12.50    2.50
   0   8  -1    6.40    3.20
   0   8   1    8.20    3.30
   2  -8   1  669.03   24.80
  -2  -8  -1  623.34   24.90
   2  -8   1  663.53   26.00
  -2  -8  -1  687.03   25.30
  -2  -8  -1  671.63   24.80
   2  -8   1  658.03   24.90
   2   8   1  659.63   25.40
  -2   8  -1  634.54   24.80
  -2   8  -1  644.54   26.40
   2   8   1  637.74   26.60
  -2   8  -1  665.93   24.90
  -4  -8  -1  206.48    8.80
   4  -8   1  207.08   10.90
  -4  -8  -1  206.48    9.30
   4  -8   1  214.18    9.10
  -4   8  -1  216.58   10.90
  -4   8  -1  206.18    9.20
   4   8   1  192.58   10.70
   4   8   1  205.58   10.40
  -4   8  -1  196.48    9.10
   6  -8   1  207.18   11.60
  -6  -8  -1  209.48    9.10
  -6  -8  -1  216.78    9.80
  -6   8  -1  229.28    9.60
  -6   8  -1  212.78    9.60
   6   8   1  193.08   11.30
   6   8   1  221.88   11.00
  -6   8  -1  223.08    9.30
  -8  -8  -1   65.49    4.40
   8  -8   1   64.29    7.70
  -8  -8  -1   65.09    5.40
  -8  -8  -1   63.09    5.00
  -8   8  -1   69.49    4.60
   8   8   1   65.09    7.60
   8   8   1   61.39    6.00
  -8   8  -1   64.49    5.10
 -10  -8  -1  148.39    7.60
 -10  -8  -1  145.49    7.90
 -10  -8  -1  137.39    7.90
  10  -8   1  119.79    9.70
  10   8   1  136.19    8.30
  10   8   1  139.19    9.80
 -10   8  -1  132.59    8.10
 -10   8  -1  136.69    7.00
 -12  -8  -1   37.20    5.40
 -12  -8  -1   33.30    4.20
  12  -8   1   29.10    5.40
 -12   8  -1   39.70    4.70
 -12   8  -1   39.50    4.60
  12   8   1   39.10    6.80
  12   8   1   35.20    4.50
  11  -9  -1   58.79    6.90
 -11  -9   1   61.39    6.20
 -11  -9   1   59.39    6.40
 -11   9   1   54.19    6.40
  11   9  -1   50.39    6.40
 -11   9   1   59.79    5.40
  -9  -9   1    9.40    2.70
   9   9  -1   11.40    4.70
  -9   9   1   13.90    4.60
  -9   9   1   10.60    2.60
   9   9  -1    4.90    5.00
  -7  -9   1  324.27   13.20
  -7  -9   1  321.67   14.00
   7  -9  -1  309.37   16.00
  -7   9   1  320.67   13.60
   7   9  -1  326.97   14.90
   7   9  -1  292.17   15.40
  -7   9   1  333.47   13.10
   5  -9  -1  208.68   12.40
   5  -9  -1  220.08   10.20
  -5  -9   1  223.68   10.20
  -5  -9   1  225.08    9.80
  -5   9   1  232.18   12.00
   5   9  -1  215.68   11.80
  -5   9   1  221.88   10.10
   5   9  -1  212.08   11.70
  -3  -9   1  611.84   22.90
  -3  -9   1  593.24   23.00
   3  -9  -1  590.64   23.00
   3  -9  -1  605.14   23.00
   3  -9  -1  605.84   24.50
  -3   9   1  575.94   22.90
  -3   9   1  606.44   24.80
   3   9  -1  604.74   25.00
   3   9  -1  621.54   23.90
  -3   9   1  520.45   24.20
   1  -9  -1  169.08    9.50
  -1  -9   1  165.28    7.90
   1  -9  -1  172.28    7.90
  -1  -9   1  155.58    7.80
  -1  -9   1  160.88    9.30
   1  -9  -1  156.38    7.90
  -1   9   1  155.48    7.90
  -1   9   1  165.38    8.50
   1   9  -1  159.38    7.90
   1   9  -1  169.78    8.70
  -1   9   1  161.08   10.50
   1   9  -1  152.98   10.40
   1  -9   1  127.99    8.60
  -1  -9  -1  137.69    7.00
  -1  -9  -1  136.99    6.80
   1  -9   1  126.69    6.90
   1  -9   1  133.99    7.00
  -1  -9  -1  131.49    8.30
  -1   9  -1  124.09    6.80
   1   9   1  129.69    7.80
  -1   9  -1  127.99    9.30
  -1   9  -1  130.69    7.50
   1   9   1  132.39    9.50
   3  -9   1   38.00    4.70
  -3  -9  -1   41.00    4.20
   3  -9   1   38.90    4.10
   3  -9   1   41.50    5.40
  -3  -9  -1   41.50    4.00
  -3   9  -1   42.40    5.10
  -3   9  -1   40.30    5.60
   3   9   1   42.30    6.20
   3   9   1   38.30    5.40
  -3   9  -1   41.10    4.20
   5  -9   1    2.20    4.30
  -5  -9  -1    1.40    2.00
   5  -9   1    0.80    2.20
  -5  -9  -1    3.40    2.30
   5   9   1    3.20    4.10
   5   9   1    0.80    3.60
  -5   9  -1    4.30    2.10
  -5   9  -1    1.00    4.50
   7  -9   1  887.31   37.30
  -7  -9  -1  973.90   34.80
  -7  -9  -1  947.71   35.50
   7   9   1  858.51   36.70
   7   9   1  947.61   36.40
  -7   9  -1  924.61   35.30
  -7   9  -1  999.10   35.00
   9  -9   1   37.50    6.50
  -9  -9  -1   39.10    5.30
   9   9   1   42.90    6.30
   9   9   1   40.20    7.70
  -9   9  -1   39.40    4.60
  -9   9  -1   39.00    4.70
  11  -9   1  738.93   31.50
 -11  -9  -1  781.92   30.10
  11   9   1  763.62   30.00
 -11   9  -1  779.02   30.10
 -11   9  -1  787.32   29.20
   8 -10  -1   -2.80    5.50
  -8 -10   1    4.10    3.30
  -8 -10   1   -0.70    3.00
   8 -10  -1    0.50    3.10
   8  10  -1    2.50    3.80
  -8  10   1    0.10    3.20
  -8  10   1    5.50    3.10
  -6 -10   1  408.86   16.30
  -6 -10   1  387.76   16.80
   6 -10  -1  394.46   19.50
   6 -10  -1  385.06   16.60
  -6  10   1  395.46   16.60
   6  10  -1  411.06   18.30
  -6  10   1  399.76   16.00
   4 -10  -1   -4.20    5.20
   4 -10  -1    5.40    2.60
  -4 -10   1    2.10    2.40
  -4 -10   1    4.80    3.10
   4  10  -1    5.70    4.70
  -4  10   1    1.50    2.80
   4  10  -1    5.90    5.00
  -4  10   1    6.70    6.40
  -2 -10   1    2.30    4.40
   2 -10  -1    1.60    5.20
   2 -10  -1    6.10    3.60
   2 -10  -1    4.40    4.10
   2  10  -1    2.60    4.40
   2  10  -1    6.50    5.80
   0 -10  -1    9.80    5.10
   0 -10   1    6.80    5.10
   0 -10   1    7.90    3.40
   0 -10  -1    9.10    4.30
   0  10  -1    5.00    4.20
   0  10  -1    9.80    4.60
   0  10   1    1.30    4.30
   2 -10   1  323.77   14.00
  -2 -10  -1  360.16   14.90
   2 -10   1  351.26   15.60
  -2 -10  -1  301.27   14.70
  -2  10  -1  299.07   16.40
   2  10   1  313.37   15.00
   2  10   1  313.57   17.10
   4 -10   1   92.59   10.30
   4 -10   1   89.19    6.30
  -4 -10  -1   96.69    6.20
  -4 -10  -1   91.39    6.60
  -4  10  -1   91.19    6.80
  -4  10  -1   90.09    5.90
   4  10   1   96.49    9.30
  -6 -10  -1  106.89    6.90
  -6 -10  -1   93.99    7.10
   6 -10   1  105.39   11.10
   6 -10   1   95.59    6.90
  -6  10  -1  102.59    6.50
  -6  10  -1   99.39    7.20
   6  10   1  108.29    9.00
 -22   0   2   27.90    3.70
 -22   0   2   25.50    3.70
 -22   0   2   32.70    4.00
 -22   0   2   32.50    4.50
 -20   0   2  503.35   18.90
 -20   0   2  493.25   19.30
 -20   0   2  477.25   19.40
 -20   0   2  487.05   19.10
 -18   0   2   71.79    4.20
 -18   0   2   66.19    4.80
 -18   0   2   75.69    5.50
 -18   0   2   72.79    4.40
 -18   0   2   66.29    4.70
 -16   0   2  575.14   21.80
 -16   0   2  584.14   22.10
 -16   0   2  598.14   21.40
 -16   0   2  561.34   21.80
 -16   0   2  569.74   21.40
 -16   0   2  545.85   21.50
 -14   0   2   15.90    1.90
 -14   0   2   16.00    1.70
 -14   0   2   14.50    3.10
  14   0  -2   18.00    1.40
 -14   0   2   17.70    2.20
 -14   0   2   18.20    1.70
 -14   0   2   14.10    1.80
 -14   0   2   14.70    1.80
 -12   0   2  123.19    5.20
  12   0  -2  122.69    4.70
 -12   0   2  120.59    5.40
 -12   0   2  125.19    5.20
 -12   0   2  112.59    5.10
 -12   0   2  126.49    5.20
 -12   0   2  112.29    4.90
 -12   0   2  116.09    5.30
 -12   0   2  115.99    5.20
 -10   0   2  186.38    7.40
 -10   0   2  195.28    7.40
  10   0  -2  191.78    6.90
 -10   0   2  177.98    7.40
 -10   0   2  180.78    7.30
  10   0  -2  193.18    6.90
 -10   0   2  175.38    7.30
 -10   0   2  182.78    7.20
 -10   0   2  180.18    7.30
  -8   0   2 2927.81  103.09
  -8   0   2 2851.11  103.09
  -6   0   2   13.10    0.90
  -6   0   2   15.50    1.10
  -6   0   2   15.50    1.00
  -6   0   2   13.50    1.00
  -6   0   2   14.30    1.00
  -6   0   2   10.90    1.10
   4   0  -2 6489.45  237.08
  -2   0   2   27.10    1.10
  -2   0   2   24.90    1.10
  -2   0   2   25.90    1.10
   2   0  -2   25.90    1.10
  -2   0   2   28.20    1.10
  -2   0   2   26.70    1.00
  -2   0   2   26.90    1.10
   0   0  -2  129.29    4.70
   0   0  -2  124.69    4.70
   0   0   2  128.49    4.80
   0   0   2  135.59    4.70
  -2   0  -2  321.77   12.20
  -2   0  -2  334.37   12.30
  -2   0  -2  353.76   12.10
  -2   0  -2  329.27   12.20
  -2   0  -2  323.87   12.30
   2   0   2  365.96   12.40
   4   0   2 6893.51  313.27
  -4   0  -2 9413.76  314.97
  -6   0  -2  772.32   29.00
   6   0   2  787.22   29.00
  -6   0  -2  810.32   29.00
  -6   0  -2  789.72   28.80
  -6   0  -2  789.12   28.70
  -6   0  -2  836.72   28.60
  -8   0  -2 2781.62  103.69
  -8   0  -2 2945.11  103.79
  -8   0  -2 3150.38  103.39
  -8   0  -2 2712.53  103.79
   8   0   2 2919.71  103.79
  10   0   2  271.97   10.10
 -10   0  -2  249.97   10.30
 -10   0  -2  235.68   10.20
 -10   0  -2  254.37   10.20
 -10   0  -2  260.47   10.00
 -10   0  -2  276.17    9.70
  12   0   2  140.09    5.90
 -12   0  -2  125.39    6.50
 -12   0  -2  130.49    6.30
 -12   0  -2  143.49    6.50
 -12   0  -2  134.49    6.10
  14   0   2  443.26   16.70
 -14   0  -2  445.56   16.90
 -14   0  -2  426.46   17.30
 -14   0  -2  424.96   16.90
 -14   0  -2  448.66   17.30
 -16   0  -2   86.39    5.70
 -16   0  -2   84.79    5.00
  16   0   2   82.09    4.80
 -16   0  -2   80.89    4.90
 -16   0  -2   76.89    5.30
 -18   0  -2  954.90   35.20
 -18   0  -2  921.41   35.30
 -18   0  -2  960.90   35.70
 -20   0  -2   83.89    6.10
 -20   0  -2   77.49    5.70
 -20   0  -2   76.79    6.20
 -21  -1   2  208.68   10.90
 -21  -1   2  222.88   10.90
 -21   1   2  232.28   10.60
 -21   1   2  217.48   11.80
 -21   1   2  230.88   10.60
 -19  -1   2   20.00    3.00
 -19  -1   2   16.20    2.50
 -19  -1   2   18.10    2.90
 -19  -1   2   19.90    2.60
 -19   1   2   14.50    2.60
 -19   1   2   18.70    2.80
 -19   1   2   18.10    2.50
 -19   1   2   16.30    2.50
 -17  -1   2  174.78    8.10
 -17  -1   2  180.98    8.00
 -17  -1   2  191.28    8.50
 -17  -1   2  183.38    8.10
 -17  -1   2  190.88    8.10
 -17  -1   2  194.48    8.80
 -17  -1   2  182.08    8.50
 -17   1   2  184.88    8.40
 -17   1   2  191.38    7.90
 -17   1   2  185.68    8.20
 -17   1   2  184.58    8.30
 -17   1   2  197.58    8.90
 -15  -1   2  610.74   22.50
 -15  -1   2  595.44   22.20
 -15  -1   2  595.64   22.20
 -15  -1   2  619.74   22.20
 -15  -1   2  600.04   22.60
 -15  -1   2  582.54   22.50
 -15  -1   2  621.44   22.10
 -15  -1   2  570.14   22.20
  15  -1  -2  612.94   21.80
 -15   1   2  583.54   22.50
 -15   1   2  569.44   22.40
 -15   1   2  578.24   22.70
 -15   1   2  595.04   22.00
 -15   1   2  588.14   22.30
 -13  -1   2 2092.19   77.59
 -13  -1   2 2141.69   77.79
 -13  -1   2 2168.38   77.69
  13  -1  -2 2331.57   77.39
 -13  -1   2 2168.88   77.99
 -13  -1   2 2105.09   77.79
 -13  -1   2 2250.97   77.69
 -13  -1   2 2163.28   77.99
 -13  -1   2 2192.78   77.59
 -13   1   2 2120.19   77.79
 -13   1   2 2164.78   77.79
 -13   1   2 2159.68   77.89
 -13   1   2 2052.29   77.99
 -13   1   2 2067.59   77.89
 -13   1   2 2144.49   77.49
 -13   1   2 2313.27   77.79
 -11  -1   2 2062.39   75.59
 -11  -1   2 2180.78   75.59
 -11  -1   2 2082.99   75.79
  11  -1  -2 2311.67   75.49
 -11  -1   2 2028.30   75.69
 -11  -1   2 2065.89   75.79
 -11  -1   2 2205.48   75.69
 -11  -1   2 2143.99   75.89
 -11  -1   2 2173.48   75.79
 -11   1   2 2097.59   75.69
 -11   1   2 2059.89   75.79
 -11   1   2 2123.29   75.69
 -11   1   2 2096.19   75.39
 -11   1   2 2048.20   75.69
 -11   1   2 1988.40   75.89
 -11   1   2 2095.89   75.89
 -11   1   2 2127.69   75.79
  -9  -1   2 1956.30   65.69
  -9  -1   2 1847.52   65.59
   9  -1  -2 1942.41   65.39
  -9  -1   2 1907.61   65.59
  -9  -1   2 1759.82   65.59
  -9  -1   2 1897.81   65.49
  -9  -1   2 1828.12   65.69
  -9  -1   2 1759.12   65.69
  -9  -1   2 1734.63   65.49
  -9   1   2 1804.52   65.69
  -9   1   2 1743.43   65.59
  -9   1   2 1786.12   65.79
  -9   1   2 1843.42   65.49
  -9   1   2 1823.22   65.29
  -9   1   2 1809.72   65.69
  -9   1   2 1796.42   65.59
  -9   1   2 1883.01   65.69
   7  -1  -2  640.14   21.40
  -7  -1   2  603.84   21.60
  -7  -1   2  603.94   21.60
   7  -1  -2  593.84   21.70
  -7  -1   2  599.84   21.70
  -7  -1   2  595.24   21.60
  -7  -1   2  602.94   21.60
  -7  -1   2  567.04   21.60
  -7  -1   2  560.74   21.50
  -7  -1   2  618.34   21.50
  -7   1   2  560.34   21.50
  -7   1   2  598.34   21.70
  -7   1   2  613.24   21.40
  -7   1   2  568.14   21.60
  -7   1   2  586.34   21.70
  -7   1   2  580.74   21.60
  -7   1   2  598.74   21.70
  -7   1   2  592.04   21.50
   5  -1  -2   12.30    0.90
  -5  -1   2   10.20    0.80
  -5  -1   2    8.50    0.80
  -5  -1   2   11.10    0.70
   5  -1  -2   12.60    0.60
  -5   1   2   11.60    0.70
  -5   1   2    9.00    0.80
   5   1  -2   13.20    0.70
  -5   1   2    7.90    0.90
  -5   1   2   12.10    0.90
  -5   1   2   10.70    0.60
  -5   1   2   10.20    1.10
  -3  -1   2 4188.38  157.08
   3  -1  -2 4288.37  164.48
   3   1  -2 3877.81  154.28
  -1  -1   2  516.85   17.70
   1  -1  -2  490.55   17.50
  -1  -1   2  508.95   17.60
  -1  -1   2  497.35   17.60
  -1  -1   2  494.95   17.60
  -1   1   2  491.45   17.70
   1   1  -2  492.05   17.80
  -1   1   2  483.35   17.50
  -1   1   2  459.25   17.50
   1   1  -2  469.85   17.60
   1  -1   2 5988.30  224.38
  -1  -1  -2 5171.28  221.28
   1   1   2 5756.92  224.18
  -3  -1  -2  126.49    4.90
  -3  -1  -2  137.09    4.90
  -3  -1  -2  110.09    5.20
  -3  -1  -2  138.69    4.80
   3  -1   2  131.59    5.10
  -3  -1  -2  132.49    4.70
  -3   1  -2  119.79    5.00
  -3   1  -2  126.69    4.80
  -3   1  -2  127.89    4.80
   3   1   2  124.09    5.30
  -5  -1  -2  880.51   32.20
  -5  -1  -2  945.41   31.90
  -5  -1  -2  901.01   32.30
  -5  -1  -2  927.41   31.80
  -5  -1  -2  857.31   32.00
   5  -1   2  910.81   32.30
  -5   1  -2  851.01   32.10
   5   1   2  863.41   32.20
  -5   1  -2  886.71   32.30
  -5   1  -2  892.31   31.90
  -5   1  -2  883.41   32.00
  -5   1  -2  891.21   32.10
  -7  -1  -2   30.10    2.00
   7  -1   2   31.30    2.20
  -7  -1  -2   33.50    1.60
  -7  -1  -2   31.40    2.10
  -7  -1  -2   30.00    1.80
  -7  -1  -2   30.90    1.90
  -7  -1  -2   33.60    1.70
  -7   1  -2   30.60    2.10
  -7   1  -2   34.00    1.90
   7   1   2   31.80    2.10
  -7   1  -2   31.90    2.00
  -7   1  -2   33.30    1.90
  -7   1  -2   37.10    1.70
  -9  -1  -2  594.04   23.80
  -9  -1  -2  633.34   23.50
  -9  -1  -2  611.04   23.60
   9  -1   2  626.04   23.70
  -9  -1  -2  639.44   23.30
  -9  -1  -2  653.93   23.30
  -9  -1  -2  656.63   23.70
  -9   1  -2  699.83   23.90
  -9   1  -2  642.94   23.60
   9   1   2  667.93   23.60
  -9   1  -2  601.34   23.60
  -9   1  -2  650.43   23.30
 -11  -1  -2   10.40    1.60
 -11  -1  -2   13.20    1.50
 -11  -1  -2   14.50    1.80
  11  -1   2   14.40    1.90
 -11  -1  -2   11.30    1.40
 -11  -1  -2   12.20    1.60
 -11   1  -2   12.50    1.70
 -11   1  -2   12.40    1.70
 -11   1  -2   10.50    1.40
  11   1   2   14.20    1.70
 -11   1  -2   16.40    1.90
 -13  -1  -2 1135.49   42.10
 -13  -1  -2 1093.59   42.40
 -13  -1  -2 1156.28   42.60
 -13  -1  -2 1111.39   42.10
 -13  -1  -2 1165.08   41.60
 -13   1  -2 1189.88   42.50
 -13   1  -2 1206.68   42.00
 -13   1  -2 1135.49   42.30
  13   1   2 1188.28   41.80
 -13   1  -2 1138.59   42.40
 -15  -1  -2   20.10    2.60
 -15  -1  -2   22.00    2.90
 -15  -1  -2   27.40    3.50
  15  -1   2   20.70    3.10
 -15   1  -2   16.50    2.60
 -15   1  -2   18.50    2.60
 -15   1  -2   23.20    2.90
 -15   1  -2   23.00    3.10
  15   1   2   27.10    3.00
 -17  -1  -2   34.90    4.00
 -17  -1  -2   44.40    4.10
  17  -1   2   45.80    4.40
 -17  -1  -2   46.50    4.70
 -17   1  -2   43.30    4.20
 -17   1  -2   46.30    4.60
 -17   1  -2   53.89    4.20
 -17   1  -2   43.30    4.70
 -19  -1  -2    8.00    3.20
 -19  -1  -2    5.40    2.70
 -19  -1  -2    3.50    2.50
 -19   1  -2    9.80    3.00
 -19   1  -2   10.10    3.50
 -19   1  -2   10.90    2.80
 -22  -2   2   43.70    4.80
 -22  -2   2   36.30    4.40
 -22  -2   2   46.70    5.10
 -22   2   2   42.70    5.10
 -22   2   2   47.10    5.30
 -22   2   2   40.60    5.00
 -20  -2   2  378.86   15.80
 -20  -2   2  397.66   16.20
 -20  -2   2  391.06   15.60
 -20   2   2  396.76   15.70
 -20   2   2  397.66   16.00
 -20   2   2  389.26   16.10
 -18  -2   2    4.40    2.20
 -18  -2   2    5.40    2.30
  18  -2  -2    5.10    2.40
 -18  -2   2    6.60    2.00
 -18  -2   2    5.00    1.90
 -18   2   2    5.40    2.20
 -18   2   2    3.90    2.50
 -18   2   2    4.60    2.00
 -18   2   2    7.20    2.00
 -18   2   2    4.90    1.90
 -16  -2   2  770.92   29.00
 -16  -2   2  781.02   29.30
 -16  -2   2  797.42   29.20
 -16  -2   2  765.42   28.90
 -16  -2   2  761.22   28.80
  16  -2  -2  790.02   28.60
 -16   2   2  758.62   29.20
 -16   2   2  782.02   29.10
 -16   2   2  789.82   29.60
 -16   2   2  790.32   29.10
 -14  -2   2   46.40    2.60
 -14  -2   2   46.20    3.50
 -14  -2   2   43.50    3.00
 -14  -2   2   40.60    3.00
 -14  -2   2   41.40    3.50
 -14  -2   2   50.09    2.60
 -14  -2   2   44.90    3.20
  14  -2  -2   46.90    2.80
 -14   2   2   43.90    3.10
 -14   2   2   43.70    3.60
 -14   2   2   42.10    3.30
 -14   2   2   45.90    4.60
 -14   2   2   44.00    2.40
 -12  -2   2   27.50    2.10
 -12  -2   2   27.50    2.20
 -12  -2   2   27.40    2.20
 -12  -2   2   24.80    2.30
 -12  -2   2   28.00    2.10
 -12  -2   2   30.60    1.80
 -12  -2   2   27.70    1.90
 -12  -2   2   26.40    1.90
  12  -2  -2   32.20    2.20
  12   2  -2   30.20    1.60
 -12   2   2   28.40    2.10
 -12   2   2   27.80    2.20
 -12   2   2   30.30    1.70
 -12   2   2   27.70    2.20
 -12   2   2   32.70    2.20
 -12   2   2   28.60    2.30
 -10  -2   2  173.48    8.00
 -10  -2   2  220.58    7.70
 -10  -2   2  200.58    7.90
 -10  -2   2  195.68    7.80
 -10  -2   2  204.28    8.10
 -10  -2   2  184.98    7.80
  10  -2  -2  212.78    8.00
 -10  -2   2  191.78    7.80
 -10  -2   2  192.88    8.00
  10   2  -2  218.18    7.50
 -10   2   2  196.68    8.10
 -10   2   2  211.78    8.00
 -10   2   2  186.98    8.00
 -10   2   2  195.78    7.50
 -10   2   2  191.48    7.90
 -10   2   2  203.58    7.80
  -8  -2   2 3485.45  126.79
   8  -2  -2 3774.62  126.39
  -8   2   2 3583.74  126.79
  -8   2   2 3370.16  126.69
   6  -2  -2  906.71   30.80
  -6  -2   2  859.81   30.90
   6  -2  -2  898.41   31.20
  -6  -2   2  864.11   31.00
  -6  -2   2  819.52   31.10
  -6  -2   2  822.32   31.10
  -6  -2   2  849.81   30.90
  -6  -2   2  878.41   31.10
  -6  -2   2  854.41   30.80
  -6  -2   2  858.41   31.00
  -6   2   2  864.11   30.70
  -6   2   2  857.61   31.10
  -6   2   2  819.62   31.00
  -6   2   2  926.71   31.00
  -6   2   2  832.32   31.20
   6   2  -2  876.31   31.00
  -6   2   2  856.51   30.90
  -6   2   2  850.71   31.00
   4  -2  -2 3485.55  142.69
  -4  -2   2 3375.56  135.69
  -4   2   2 2861.01  151.68
   4   2  -2 3195.88  130.19
  -2  -2   2  262.97    9.80
  -2  -2   2  269.57    9.80
   2  -2  -2  249.58   10.20
  -2  -2   2  289.57    9.90
   2  -2  -2  274.77    9.50
  -2   2   2  261.57    9.70
   2   2  -2  245.18   10.00
  -2   2   2  265.27    9.70
   2   2  -2  271.67   10.00
  -2   2   2  273.47   10.10
  -2   2   2  267.47    9.80
  -2   2   2  275.07    9.80
   0  -2  -2   32.50    1.50
   0  -2  -2   35.40    1.70
   0  -2   2   40.10    1.50
   0   2  -2   32.70    1.90
   0   2  -2   33.40    1.40
   0   2   2   36.20    1.40
   0   2  -2   32.20    1.60
  -2  -2  -2  723.33   27.60
  -2  -2  -2  805.92   27.70
   2  -2   2  776.42   27.50
  -2  -2  -2  790.02   27.70
  -2  -2  -2  785.92   27.80
   2  -2   2  783.72   27.90
   2   2   2  758.82   28.00
  -2   2  -2  733.63   27.60
  -2   2  -2  771.22   27.70
  -4  -2  -2 4447.96  188.18
   4  -2   2 4359.06  186.28
   4   2   2 4551.44  188.78
  -6  -2  -2 2206.08   79.79
  -6  -2  -2 2045.80   79.69
  -6  -2  -2 2267.27   79.39
   6  -2   2 2281.07   80.09
  -6  -2  -2 2228.38   79.69
  -6  -2  -2 2359.76   79.39
  -6   2  -2 2212.18   79.89
  -6   2  -2 2246.98   79.59
   6   2   2 2288.37   79.89
  -6   2  -2 2098.29   79.59
  -6   2  -2 2204.68   79.69
  -6   2  -2 2297.07   79.39
  -8  -2  -2 3021.20  103.89
  -8  -2  -2 2826.12  103.99
  -8  -2  -2 2869.31  104.19
   8  -2   2 2935.81  104.39
  -8  -2  -2 2690.43  104.19
  -8  -2  -2 2899.01  104.29
  -8   2  -2 2873.01  103.99
  -8   2  -2 2822.32  104.09
  -8   2  -2 2841.12  104.19
  -8   2  -2 3037.20  104.39
   8   2   2 3123.39  104.19
  -8   2  -2 2989.20  103.79
 -10  -2  -2  235.48    8.20
  10  -2   2  209.98    8.90
 -10  -2  -2  206.58    8.60
 -10  -2  -2  189.38    8.90
 -10  -2  -2  214.48    8.80
 -10  -2  -2  221.48    8.50
 -10   2  -2  209.88    8.80
 -10   2  -2  216.08    8.30
 -10   2  -2  213.38    8.80
  10   2   2  228.98    8.60
 -10   2  -2  211.68    8.60
  12  -2   2   28.70    4.00
 -12  -2  -2   29.60    2.80
 -12  -2  -2   26.20    3.10
 -12  -2  -2   32.30    2.70
 -12  -2  -2   33.70    2.30
 -12   2  -2   32.90    2.80
 -12   2  -2   26.40    2.80
 -12   2  -2   29.00    2.90
  12   2   2   26.90    2.30
 -12   2  -2   28.50    2.10
 -14  -2  -2  319.97   13.20
  14  -2   2  345.77   13.40
 -14  -2  -2  318.37   12.90
 -14  -2  -2  328.17   13.30
 -14  -2  -2  330.67   13.90
 -14   2  -2  334.67   13.60
 -14   2  -2  324.57   13.50
 -14   2  -2  333.17   13.00
  14   2   2  341.17   12.90
 -14   2  -2  330.57   13.50
 -16  -2  -2  184.28    9.00
  16  -2   2  175.38    8.30
 -16  -2  -2  180.48    8.20
 -16  -2  -2  177.08    8.30
 -16   2  -2  178.68    8.50
 -16   2  -2  167.58    8.40
 -16   2  -2  191.58    8.80
 -16   2  -2  172.08    8.00
  16   2   2  178.78    7.80
 -18  -2  -2  689.53   26.70
 -18  -2  -2  691.63   26.00
  18  -2   2  657.83   25.80
 -18  -2  -2  666.03   26.00
 -18   2  -2  663.93   25.70
 -18   2  -2  673.33   26.10
 -18   2  -2  704.63   26.50
 -18   2  -2  711.73   26.40
 -21  -3   2  151.58    7.90
 -21  -3   2  159.68    8.20
 -21   3   2  162.28    8.20
 -21   3   2  153.38    8.20
 -21   3   2  166.78    8.60
 -19  -3   2    5.90    3.00
 -19  -3   2   11.30    2.50
 -19  -3   2   10.40    2.40
  19   3  -2   12.50    4.40
 -19   3   2   11.70    2.80
 -19   3   2    8.70    2.50
 -19   3   2   10.40    2.50
 -17  -3   2  165.88    7.40
 -17  -3   2  159.98    7.50
 -17  -3   2  167.18    7.90
 -17  -3   2  172.58    7.90
  17  -3  -2  167.68    7.60
 -17  -3   2  166.48    8.40
 -17   3   2  165.38    7.80
 -17   3   2  163.68    7.70
 -17   3   2  151.68    7.90
 -17   3   2  173.88    8.50
 -15  -3   2  493.95   20.20
  15  -3  -2  553.24   20.30
 -15  -3   2  553.74   19.80
 -15  -3   2  563.24   20.90
 -15  -3   2  506.15   20.10
 -15  -3   2  549.95   20.60
 -15  -3   2  533.95   20.60
 -15   3   2  523.35   19.60
 -15   3   2  541.35   20.40
 -15   3   2  510.55   20.60
 -15   3   2  531.95   20.90
 -15   3   2  546.65   20.40
 -13  -3   2 2017.20   70.59
  13  -3  -2 2043.50   70.39
 -13  -3   2 1858.91   70.19
 -13  -3   2 1684.93   71.59
 -13  -3   2 1992.60   70.09
 -13  -3   2 1955.60   70.59
 -13  -3   2 2009.70   69.79
 -13  -3   2 1908.91   70.09
 -13   3   2 1991.20   70.19
 -13   3   2 2007.50   70.39
 -13   3   2 1930.11   70.69
 -13   3   2 1893.01   70.59
 -13   3   2 1954.60   69.69
  13   3  -2 2030.20   69.69
 -11  -3   2 1855.71   66.79
 -11  -3   2 1959.70   66.19
 -11  -3   2 1872.51   66.29
 -11  -3   2 1818.02   66.79
 -11  -3   2 1850.51   66.59
  11  -3  -2 1943.01   66.79
 -11  -3   2 1655.53   66.69
 -11  -3   2 1838.32   66.49
  11   3  -2 1901.41   66.19
 -11   3   2 1850.61   65.99
 -11   3   2 1868.31   66.59
 -11   3   2 1818.82   66.79
 -11   3   2 1809.42   66.89
 -11   3   2 1848.22   66.39
  -9  -3   2 1801.72   64.29
  -9  -3   2 1740.83   64.09
  -9  -3   2 1675.03   64.29
  -9  -3   2 1751.42   63.79
  -9  -3   2 1788.52   64.29
   9  -3  -2 1763.22   64.49
  -9  -3   2 1828.42   64.29
  -9  -3   2 1873.71   63.89
  -9   3   2 1757.72   64.29
   9   3  -2 1862.91   63.99
  -9   3   2 1817.82   63.99
  -9   3   2 1785.32   64.29
  -9   3   2 1772.72   64.39
  -7  -3   2  351.46   12.80
  -7  -3   2  345.87   12.90
   7  -3  -2  351.26   13.50
   7  -3  -2  370.66   12.90
  -7  -3   2  328.47   12.70
  -7  -3   2  328.17   13.10
  -7  -3   2  340.97   13.10
   7   3  -2  368.26   13.20
  -7   3   2  343.67   13.10
  -7   3   2  343.77   13.00
  -7   3   2  357.16   12.50
  -7   3   2  359.66   13.10
  -7   3   2  345.77   13.10
  -7   3   2  358.76   12.80
  -7   3   2  337.97   13.20
  -5  -3   2    5.30    0.80
  -5  -3   2    5.50    0.60
   5  -3  -2    5.00    1.00
  -5  -3   2    5.80    0.80
  -5   3   2    7.50    0.90
  -5   3   2    9.30    1.00
  -5   3   2    5.20    0.90
   5   3  -2    5.40    1.00
   5   3  -2    5.10    1.20
  -5   3   2    7.50    0.40
  -3  -3   2 1908.71   65.29
   3  -3  -2 1891.01   65.59
   3   3  -2 1720.03   65.59
  -3   3   2 1857.91   65.59
  -3   3   2 1757.42   65.19
  -1  -3   2  158.18    6.20
  -1  -3   2  158.18    6.40
   1  -3  -2  161.78    6.00
   1  -3  -2  164.98    6.50
  -1   3   2  159.38    6.30
  -1   3   2  178.38    6.70
  -1   3   2  161.28    6.10
   1   3  -2  178.68    6.40
   1   3  -2  141.29    6.60
   1   3  -2  160.78    6.00
  -1  -3  -2 4348.56  196.58
   1  -3   2 4508.75  192.28
   1   3   2 4267.67  191.48
  -1   3  -2 3998.00  187.38
  -3  -3  -2   15.30    1.40
  -3  -3  -2   17.30    1.20
  -3  -3  -2   17.80    1.00
  -3  -3  -2   17.60    1.20
   3  -3   2   17.20    1.00
  -3  -3  -2   17.60    1.30
   3  -3   2   19.80    1.70
   3   3   2   16.30    1.80
  -3   3  -2   18.50    1.30
  -3   3  -2   15.90    1.20
  -5  -3  -2  667.73   23.90
  -5  -3  -2  624.64   23.90
  -5  -3  -2  686.33   23.60
  -5  -3  -2  696.73   23.70
  -5  -3  -2  673.83   24.00
   5  -3   2  624.64   24.40
   5   3   2  653.83   24.30
  -5   3  -2  614.64   23.80
  -5   3  -2  668.83   23.90
  -5   3  -2  641.74   24.00
  -5   3  -2  644.24   23.80
  -7  -3  -2    9.90    1.40
  -7  -3  -2   11.00    1.30
   7  -3   2    9.50    1.60
  -7  -3  -2   10.60    1.40
  -7  -3  -2   12.00    1.00
  -7  -3  -2    9.30    1.10
  -7   3  -2   11.00    1.00
  -7   3  -2   12.00    1.50
   7   3   2   13.40    1.80
  -7   3  -2    8.30    1.10
  -7   3  -2    9.30    1.30
  -9  -3  -2  761.12   28.20
  -9  -3  -2  762.12   27.40
  -9  -3  -2  774.62   27.70
   9  -3   2  693.93   28.20
  -9  -3  -2  724.43   28.00
  -9  -3  -2  795.82   27.90
  -9   3  -2  742.83   27.90
  -9   3  -2  766.22   27.40
   9   3   2  796.02   27.90
  -9   3  -2  744.33   28.10
  -9   3  -2  747.03   27.70
 -11  -3  -2   15.90    2.00
  11  -3   2   15.30    2.60
 -11  -3  -2   20.60    2.70
 -11  -3  -2   13.50    2.30
 -11  -3  -2   18.50    2.30
  11   3   2   16.30    2.20
 -11   3  -2   20.20    2.60
 -11   3  -2   17.70    2.30
 -11   3  -2   22.60    2.60
 -13  -3  -2 1093.59   39.30
 -13  -3  -2 1017.60   39.00
  13  -3   2 1094.79   39.40
 -13  -3  -2  999.00   39.70
 -13  -3  -2 1099.09   39.10
 -13   3  -2 1055.89   39.20
 -13   3  -2 1075.09   38.60
 -13   3  -2 1049.70   39.30
  13   3   2 1085.49   38.80
 -13   3  -2 1048.60   39.30
 -15  -3  -2   15.70    2.70
 -15  -3  -2   17.40    2.50
  15  -3   2   24.70    3.10
 -15  -3  -2   15.80    3.20
 -15  -3  -2   16.20    2.40
 -15   3  -2   12.40    2.50
 -15   3  -2   21.40    3.00
 -15   3  -2   16.90    2.30
  15   3   2   23.50    3.50
 -15   3  -2   14.40    2.70
  17  -3   2   40.40    5.10
 -17  -3  -2   33.90    4.20
 -17  -3  -2   36.90    4.10
 -17   3  -2   41.90    4.80
 -17   3  -2   44.40    4.70
 -17   3  -2   40.10    4.60
 -17   3  -2   46.80    4.90
 -19  -3  -2   12.20    3.10
 -19  -3  -2   14.10    3.00
 -19   3  -2   13.30    3.50
 -19   3  -2   11.50    3.10
 -19   3  -2   13.20    3.10
 -20  -4   2  405.16   17.00
 -20  -4   2  360.16   15.00
 -20  -4   2  371.36   15.50
 -20   4   2  367.36   15.60
 -20   4   2  377.46   15.40
 -20   4   2  357.46   15.20
 -18  -4   2   44.10    4.10
 -18  -4   2   39.90    5.20
  18  -4  -2   41.50    4.90
 -18  -4   2   47.80    4.70
 -18   4   2   58.59    4.60
  18   4  -2   50.99    6.40
 -18   4   2   44.50    4.90
 -18   4   2   42.60    4.60
 -16  -4   2  419.96   16.40
 -16  -4   2  432.56   16.90
 -16  -4   2  421.96   17.00
 -16  -4   2  397.16   16.10
  16  -4  -2  428.76   16.70
 -16   4   2  446.96   17.40
 -16   4   2  421.06   16.60
  16   4  -2  420.96   17.40
 -16   4   2  408.66   16.60
 -16   4   2  408.76   16.90
 -14  -4   2   13.20    1.90
 -14  -4   2   10.60    1.90
  14  -4  -2   12.90    2.40
 -14  -4   2   11.60    2.30
 -14  -4   2    9.60    2.20
 -14   4   2   11.80    2.30
 -14   4   2   11.50    2.30
  14   4  -2   13.70    2.10
 -14   4   2    9.40    1.80
  12  -4  -2   62.49    4.50
 -12  -4   2   67.19    3.10
 -12  -4   2   72.09    4.00
 -12  -4   2   65.89    4.40
 -12  -4   2   67.89    4.20
 -12  -4   2   74.19    3.70
  12   4  -2   66.59    3.50
 -12   4   2   68.69    3.60
 -12   4   2   66.39    4.30
 -12   4   2   68.19    4.30
 -12   4   2   67.29    3.80
  10  -4  -2  115.39    5.60
 -10  -4   2  118.09    4.50
 -10  -4   2  100.89    5.30
 -10  -4   2  110.69    5.10
 -10  -4   2  107.99    5.10
 -10  -4   2  110.19    4.80
  10   4  -2  108.79    4.90
 -10   4   2  107.69    4.70
 -10   4   2  111.19    5.20
 -10   4   2  105.89    5.10
 -10   4   2  105.09    5.00
  -8  -4   2 2029.10   71.49
  -8  -4   2 1890.11   71.99
  -8  -4   2 1938.31   71.99
   8  -4  -2 1980.10   72.49
  -8  -4   2 1961.80   71.99
  -8  -4   2 2008.80   71.79
  -8   4   2 1960.60   71.99
  -8   4   2 1970.50   71.89
  -8   4   2 2183.38   71.99
   8   4  -2 2038.90   71.99
  -8   4   2 2007.70   71.99
  -8   4   2 2039.20   71.59
   8   4  -2 2028.40   72.69
  -8   4   2 1992.90   71.19
  -6  -4   2    3.90    0.50
  -6  -4   2    3.80    0.70
  -6  -4   2    3.80    1.00
  -6  -4   2    5.20    0.90
   6  -4  -2    3.20    1.20
  -6   4   2    4.20    0.70
  -6   4   2    3.20    0.80
   6   4  -2    5.50    1.20
  -6   4   2    4.10    0.90
   6   4  -2    2.20    1.40
  -6   4   2    5.50    1.10
   4  -4  -2 2910.21  103.69
  -4  -4   2 2795.82  103.19
  -4  -4   2 3017.70  103.19
  -4  -4   2 2786.62  103.09
   4   4  -2 2839.62  103.69
  -4   4   2 2993.70  103.59
  -2  -4   2   15.80    1.30
  -2  -4   2   16.70    1.50
   2  -4  -2   22.30    1.90
  -2  -4   2   17.00    1.30
  -2   4   2   21.50    2.10
  -2   4   2   19.80    1.10
  -2   4   2   22.70    1.30
   2   4  -2   22.10    2.20
  -2   4   2   18.60    1.40
   2   4  -2   17.90    1.10
   2   4  -2   15.20    1.70
   0  -4  -2   80.19    3.20
   0  -4  -2   80.69    3.70
   0  -4   2   77.09    3.30
   0  -4   2   79.99    3.80
   0   4  -2   71.39    4.10
   0   4   2   79.89    4.20
   0   4   2   77.89    3.70
   0   4  -2   82.19    3.20
   0   4   2   80.19    3.00
   0   4  -2   75.89    3.60
  -2  -4  -2  281.27    9.30
   2  -4   2  264.07   10.30
   2  -4   2  259.47    9.60
  -2  -4  -2  259.87    9.90
  -2  -4  -2  249.88    9.70
  -2  -4  -2  248.78    9.90
  -2   4  -2  260.37   10.40
  -2   4  -2  255.27    9.60
  -2   4  -2  253.87    9.80
  -2   4  -2  262.77    9.90
   2   4   2  239.48   10.50
  -4  -4  -2 3781.52  135.09
   4  -4   2 3626.14  135.59
  -4  -4  -2 3981.60  134.99
   4   4   2 3757.52  135.69
  -6  -4  -2  687.43   23.80
   6  -4   2  603.94   24.80
  -6  -4  -2  651.93   24.10
  -6  -4  -2  653.63   24.20
   6  -4   2  692.73   23.60
  -6  -4  -2  660.13   24.20
  -6  -4  -2  718.23   23.90
  -6   4  -2  654.13   24.00
  -6   4  -2  622.24   24.00
  -6   4  -2  666.93   23.70
   6   4   2  660.53   24.60
  -6   4  -2  600.04   24.30
  -6   4  -2  629.04   24.20
  -8  -4  -2 1930.21   68.19
   8  -4   2 1802.72   68.89
  -8  -4  -2 1762.22   68.29
  -8  -4  -2 1960.60   68.29
  -8  -4  -2 1991.20   67.69
   8   4   2 1933.11   68.39
  -8   4  -2 1867.81   67.99
  -8   4  -2 1840.02   68.09
  -8   4  -2 1947.01   67.59
  -8   4  -2 1876.81   68.39
  10  -4   2  152.28    8.00
 -10  -4  -2  154.28    7.60
 -10  -4  -2  168.38    6.70
 -10  -4  -2  181.48    7.30
  10   4   2  173.08    7.40
 -10   4  -2  169.68    6.50
 -10   4  -2  158.88    8.00
 -10   4  -2  167.68    7.10
 -10   4  -2  155.98    7.50
 -12  -4  -2   85.49    4.70
 -12  -4  -2   90.69    5.40
  12  -4   2   84.69    5.70
 -12  -4  -2   85.89    4.90
 -12   4  -2   84.99    5.10
 -12   4  -2   82.29    5.10
 -12   4  -2   92.69    4.90
  12   4   2   88.69    5.00
 -14  -4  -2  302.97   12.70
 -14  -4  -2  310.77   13.00
 -14  -4  -2  321.17   13.20
  14  -4   2  317.47   13.40
 -14   4  -2  313.97   12.30
  14   4   2  318.97   12.80
 -14   4  -2  305.47   13.10
 -14   4  -2  300.87   13.00
 -14   4  -2  317.47   13.10
  16  -4   2   72.29    5.90
 -16  -4  -2   66.99    4.70
 -16  -4  -2   66.19    6.30
 -16  -4  -2   69.59    5.30
 -16   4  -2   68.49    5.50
 -16   4  -2   69.49    5.30
 -16   4  -2   66.19    5.50
 -18  -4  -2  725.83   27.60
 -18  -4  -2  726.73   27.90
  18  -4   2  723.03   28.00
 -18   4  -2  736.23   28.10
 -18   4  -2  727.23   27.90
 -18   4  -2  720.83   28.00
 -19  -5   2   19.20    4.00
 -19  -5   2   24.70    3.20
  19  -5  -2   18.20    3.90
 -19   5   2   18.20    3.60
 -19   5   2   20.20    3.60
 -19   5   2   20.20    3.20
  17  -5  -2  110.29    6.90
 -17  -5   2  112.39    6.20
 -17  -5   2  119.19    7.30
 -17   5   2  115.99    6.40
 -17   5   2  111.89    7.00
 -17   5   2  114.99    6.60
  17   5  -2  117.39    7.90
 -15  -5   2  330.57   13.80
 -15  -5   2  353.26   14.70
  15  -5  -2  360.66   14.60
 -15  -5   2  340.97   14.00
 -15  -5   2  361.76   14.80
 -15   5   2  348.07   14.10
 -15   5   2  345.57   14.70
 -15   5   2  344.17   14.00
  15   5  -2  353.26   13.70
  15   5  -2  339.07   15.90
 -15   5   2  348.37   14.90
 -13  -5   2 1196.18   44.10
 -13  -5   2 1185.28   43.60
 -13  -5   2 1192.98   43.50
  13  -5  -2 1195.68   44.20
 -13   5   2 1147.69   44.00
 -13   5   2 1148.19   43.30
  13   5  -2 1207.18   44.40
  13   5  -2 1203.78   43.30
 -13   5   2 1203.38   43.60
 -13   5   2 1201.78   44.10
 -11  -5   2 1059.99   39.00
 -11  -5   2 1128.49   40.30
  11  -5  -2 1071.79   39.70
 -11  -5   2 1054.89   39.30
  11   5  -2 1088.99   39.80
 -11   5   2 1075.89   39.00
 -11   5   2 1058.29   38.60
 -11   5   2 1044.60   39.20
  11   5  -2  968.30   40.10
  -9  -5   2  759.22   27.30
  -9  -5   2  758.12   26.80
  -9  -5   2  734.23   28.50
  -9   5   2  750.22   27.50
  -9   5   2  766.92   27.60
  -9   5   2  674.93   29.00
   9   5  -2  741.43   28.40
   9   5  -2  749.73   27.60
  -9   5   2  740.03   27.10
  -7  -5   2  219.58    9.50
  -7  -5   2  227.48    9.40
   7  -5  -2  217.88   10.10
  -7  -5   2  246.38    8.80
  -7  -5   2  238.88    9.20
  -7   5   2  244.68    9.10
  -7   5   2  247.08    9.70
  -7   5   2  233.28    9.40
   7   5  -2  237.48    9.80
  -7   5   2  237.08    9.20
  -7   5   2  230.88    9.40
  -7   5   2  245.68    8.90
   7   5  -2  230.78   10.40
  -5  -5   2    3.80    1.00
  -5  -5   2    6.30    0.80
  -5  -5   2    3.80    0.80
  -5  -5   2    4.40    0.90
   5   5  -2    1.40    1.20
  -5   5   2    6.40    1.40
  -5   5   2    3.20    0.80
  -5   5   2    1.90    0.80
  -5   5   2    3.40    0.90
  -5   5   2    5.90    0.90
   5   5  -2    1.40    1.50
  -3  -5   2 1736.53   61.89
  -3  -5   2 1728.63   61.79
   3  -5  -2 1742.43   62.39
  -3  -5   2 1672.93   61.79
  -3   5   2 1766.32   61.69
   3   5  -2 1677.73   62.19
   3   5  -2 1814.52   61.29
  -3   5   2 1711.63   61.39
   3   5  -2 1657.03   62.59
  -3   5   2 1685.33   61.59
   1  -5  -2  299.37   11.50
  -1  -5   2  297.97   11.40
   1  -5  -2  299.57   11.90
  -1  -5   2  304.27   11.80
  -1   5   2  301.07   11.20
  -1   5   2  279.77   12.20
  -1   5   2  303.97   11.60
   1   5  -2  271.07   12.20
  -1   5   2  324.67   10.90
   1   5  -2  322.07   11.10
   1   5  -2  295.07   11.70
  -1  -5  -2 3040.80  110.49
  -1  -5  -2 3184.58  110.09
   1  -5   2 3151.88  110.89
  -1  -5  -2 3179.78  110.69
  -1   5  -2 3082.59  110.39
   1   5   2 3127.89  110.79
   1   5   2 2804.22  111.19
  -1   5  -2 3196.48  110.09
  -1   5  -2 2955.20  111.19
  -1   5  -2 3176.28  110.49
  -3  -5  -2  108.59    4.40
  -3  -5  -2   97.29    4.20
  -3  -5  -2   94.19    4.40
   3  -5   2   94.79    4.10
  -3  -5  -2  102.49    4.50
   3  -5   2   91.89    5.00
   3   5   2   94.99    5.30
  -3   5  -2   95.69    4.50
  -3   5  -2   99.09    5.10
  -3   5  -2   94.89    4.30
  -3   5  -2   99.19    4.20
  -5  -5  -2  452.95   16.50
  -5  -5  -2  434.96   16.90
  -5  -5  -2  431.26   16.90
   5  -5   2  403.16   17.60
  -5  -5  -2  481.95   16.80
   5  -5   2  471.65   16.50
  -5   5  -2  443.16   16.60
  -5   5  -2  445.06   16.70
  -5   5  -2  466.75   16.80
  -5   5  -2  441.16   16.80
   5   5   2  438.16   17.60
  -7  -5  -2   29.40    3.70
  -7  -5  -2   27.60    1.80
  -7  -5  -2   22.90    3.10
   7  -5   2   31.90    3.90
  -7  -5  -2   26.00    2.50
   7   5   2   28.10    3.00
  -7   5  -2   30.00    1.70
  -7   5  -2   27.00    2.40
  -7   5  -2   33.10    2.40
  -7   5  -2   27.40    2.20
  -9  -5  -2  249.78   10.80
   9  -5   2  230.68   11.40
  -9  -5  -2  271.07   10.50
  -9  -5  -2  256.97    9.70
  -9  -5  -2  236.98   10.20
  -9   5  -2  259.37    9.50
  -9   5  -2  248.18   10.60
  -9   5  -2  252.87   10.10
   9   5   2  248.88   10.80
 -11  -5  -2    2.10    1.70
  11  -5   2    2.20    2.40
 -11  -5  -2    2.70    2.30
 -11  -5  -2    4.20    1.80
 -11   5  -2    2.60    1.90
  11   5   2    3.20    2.10
 -11   5  -2    2.80    1.10
 -11   5  -2    5.60    1.70
 -11   5  -2    3.50    1.80
 -13  -5  -2  649.83   25.50
 -13  -5  -2  657.23   25.30
 -13  -5  -2  701.53   26.10
  13  -5   2  658.33   26.30
 -13   5  -2  644.34   25.70
 -13   5  -2  691.63   25.60
 -13   5  -2  662.63   25.40
  13   5   2  680.53   25.50
 -15  -5  -2   11.00    2.50
  15  -5   2   10.90    3.40
 -15  -5  -2   14.20    3.20
 -15  -5  -2   15.80    3.30
  15   5   2   17.10    3.30
 -15   5  -2   12.80    2.90
 -15   5  -2   12.60    2.90
 -15   5  -2   13.10    3.00
 -17  -5  -2   25.90    3.30
  17  -5   2   23.90    4.20
 -17  -5  -2   23.60    3.80
 -17   5  -2   28.00    3.80
 -17   5  -2   24.20    3.80
 -17   5  -2   22.70    3.80
 -18  -6   2    6.10    3.70
  18  -6  -2    4.60    3.60
 -18  -6   2    3.90    2.50
 -18   6   2    8.30    2.90
 -18   6   2    8.10    3.30
 -18   6   2    6.80    3.50
 -16  -6   2  413.66   16.90
  16  -6  -2  393.36   16.60
 -16  -6   2  403.46   16.00
 -16   6   2  391.16   16.70
 -16   6   2  392.06   16.00
 -16   6   2  400.56   16.00
  16   6  -2  367.66   17.00
  14  -6  -2   15.70    3.30
 -14  -6   2   16.50    3.20
 -14  -6   2   10.70    2.50
 -14  -6   2   16.00    2.80
 -14   6   2   15.00    2.40
 -14   6   2   11.50    2.30
  14   6  -2   14.50    2.70
 -14   6   2   13.60    3.00
  14   6  -2   23.30    4.00
 -12  -6   2   22.20    3.10
 -12  -6   2   24.30    2.90
 -12  -6   2   20.70    3.00
  12  -6  -2   18.90    3.40
 -12   6   2   24.40    3.10
  12   6  -2   22.90    3.70
 -12   6   2   20.70    2.70
 -12   6   2   20.00    2.50
 -12   6   2   17.00    2.70
  12   6  -2   21.40    2.70
 -10  -6   2   64.89    4.30
  10  -6  -2   52.69    5.20
 -10  -6   2   58.79    4.30
 -10  -6   2   58.39    3.60
  10  -6  -2   62.49    3.70
  10   6  -2   60.89    4.40
 -10   6   2   59.39    4.10
 -10   6   2   63.09    3.50
 -10   6   2   58.29    4.10
 -10   6   2   60.79    4.10
  10   6  -2   65.39    5.60
   8  -6  -2 1438.86   55.59
  -8  -6   2 1462.95   54.59
  -8  -6   2 1467.65   54.69
  -8  -6   2 1485.85   54.29
  -8   6   2 1505.15   53.99
   8   6  -2 1494.95   54.89
  -8   6   2 1524.75   54.59
   8   6  -2 1506.55   55.59
  -8   6   2 1490.55   54.59
  -8   6   2 1596.34   54.79
  -8   6   2 1526.05   54.19
  -6  -6   2   97.79    3.90
   6  -6  -2   94.59    4.40
  -6  -6   2   97.29    4.60
  -6  -6   2   97.99    4.70
  -6  -6   2   90.59    4.40
   6  -6  -2   87.59    5.80
  -6  -6   2   91.49    4.80
  -6   6   2   90.29    4.60
  -6   6   2   90.09    4.90
  -6   6   2   96.79    4.50
  -6   6   2   90.59    5.10
   6   6  -2   83.29    5.70
   4  -6  -2 1322.87   49.50
  -4  -6   2 1279.87   49.50
  -4  -6   2 1479.95   49.70
  -4  -6   2 1362.06   49.50
  -4  -6   2 1388.06   49.00
   4  -6  -2 1384.66   50.49
   4   6  -2 1288.87   50.09
  -4   6   2 1398.36   50.39
  -4   6   2 1327.97   49.60
  -4   6   2 1400.36   49.40
  -4   6   2 1406.96   49.40
   4   6  -2 1308.67   50.39
  -4   6   2 1417.56   49.00
   2  -6  -2   15.50    1.80
  -2  -6   2   19.50    1.80
   2  -6  -2   20.60    2.60
  -2  -6   2   20.70    1.80
  -2  -6   2   20.10    2.10
   2   6  -2   19.70    2.60
  -2   6   2   22.80    2.20
  -2   6   2   15.00    2.30
  -2   6   2   20.50    1.70
   2   6  -2   24.10    3.10
   0  -6  -2   23.10    2.40
   0  -6   2   24.30    2.50
   0  -6  -2   23.80    2.00
   0   6  -2   23.50    3.10
   0   6   2   24.50    3.20
   0   6  -2   26.30    2.50
   0   6   2   26.60    1.80
   0   6  -2   26.20    1.80
   0   6   2   26.50    2.60
  -2  -6  -2  211.58    8.00
  -2  -6  -2  202.38    8.40
  -2  -6  -2  214.58    8.60
   2  -6   2  212.68    8.20
   2  -6   2  206.98    9.10
  -2  -6  -2  209.88    8.20
   2   6   2  181.98    9.40
  -2   6  -2  211.58    8.50
  -2   6  -2  214.38    7.90
   2   6   2  200.48    9.10
  -2   6  -2  185.68    9.20
  -2   6  -2  199.08    8.30
  -4  -6  -2 1769.82   63.79
   4  -6   2 1842.52   63.69
   4  -6   2 1674.23   65.29
  -4  -6  -2 1877.41   63.99
  -4  -6  -2 1755.52   63.99
  -4  -6  -2 1745.63   63.69
  -4   6  -2 1740.33   63.89
  -4   6  -2 1845.62   63.59
  -4   6  -2 1835.62   63.89
   4   6   2 1625.94   64.79
   4   6   2 1761.12   65.09
  -6  -6  -2  752.32   26.80
   6  -6   2  690.63   28.40
  -6  -6  -2  751.92   27.30
  -6  -6  -2  712.83   27.30
   6   6   2  723.43   28.10
  -6   6  -2  773.42   27.10
  -6   6  -2  755.52   26.90
  -6   6  -2  723.03   27.20
  -6   6  -2  734.83   27.00
   6   6   2  677.33   28.30
  -8  -6  -2 1419.66   49.00
   8  -6   2 1285.57   50.69
  -8  -6  -2 1361.36   49.60
  -8  -6  -2 1447.46   49.60
  -8   6  -2 1367.66   49.20
  -8   6  -2 1329.17   49.60
   8   6   2 1293.97   49.99
  -8   6  -2 1396.96   48.60
  -8   6  -2 1279.77   49.80
 -10  -6  -2   92.79    5.40
 -10  -6  -2   94.69    5.00
 -10  -6  -2   88.49    5.20
  10  -6   2   79.19    6.70
 -10   6  -2   99.29    5.80
  10   6   2   94.99    5.90
 -10   6  -2   97.09    5.20
 -10   6  -2   87.49    5.00
  12  -6   2   27.30    4.30
 -12  -6  -2   25.00    3.90
 -12  -6  -2   24.40    3.00
 -12   6  -2   26.00    3.20
  12   6   2   29.00    4.40
 -12   6  -2   31.20    4.30
 -12   6  -2   39.60    3.70
 -14  -6  -2  193.98    9.00
 -14  -6  -2  196.88    9.80
  14  -6   2  198.18   10.60
 -14   6  -2  204.08    9.60
  14   6   2  183.08   10.70
 -14   6  -2  194.48    9.30
  14   6   2  191.98    9.70
 -14   6  -2  191.08    9.70
  16  -6   2   94.29    7.70
 -16  -6  -2   79.29    5.70
 -16  -6  -2   91.09    8.10
 -16   6  -2   95.49    6.90
 -16   6  -2   84.29    6.50
 -16   6  -2   90.29    6.60
 -17  -7   2   74.19    7.10
  17  -7  -2   79.89    7.50
 -17  -7   2   77.19    5.80
 -17   7   2   81.79    6.00
 -17   7   2   82.69    6.90
 -17   7   2   81.69    7.00
 -15  -7   2  283.67   12.70
  15  -7  -2  275.07   14.40
 -15  -7   2  300.07   13.60
  15   7  -2  272.67   13.60
 -15   7   2  299.17   12.30
 -15   7   2  276.77   12.10
 -15   7   2  267.77   13.90
  15   7  -2  295.97   12.70
  13  -7  -2  910.91   35.30
 -13  -7   2  913.21   34.80
 -13  -7   2  940.51   34.40
 -13  -7   2  909.61   34.00
  13   7  -2  896.31   35.20
 -13   7   2  867.21   33.60
 -13   7   2  946.11   34.00
  13   7  -2  908.91   34.20
 -13   7   2  900.41   34.80
 -11  -7   2  793.62   31.00
  11  -7  -2  781.72   31.80
 -11  -7   2  814.92   30.80
 -11  -7   2  803.92   30.30
 -11   7   2  805.82   30.90
 -11   7   2  809.62   30.10
  11   7  -2  786.22   30.70
 -11   7   2  887.11   30.50
  11   7  -2  825.82   31.80
  -9  -7   2  759.82   29.60
   9  -7  -2  803.62   29.20
  -9  -7   2  769.82   29.10
  -9  -7   2  803.42   29.80
   9  -7  -2  744.53   30.90
   9   7  -2  786.02   30.80
  -9   7   2  782.62   29.00
   9   7  -2  783.32   29.90
  -9   7   2  829.02   29.40
  -9   7   2  779.82   29.60
   7  -7  -2   81.89    4.60
  -7  -7   2   83.99    4.50
   7  -7  -2   74.89    6.50
  -7  -7   2  100.89    5.10
  -7   7   2   92.99    5.00
  -7   7   2   82.09    5.90
  -7   7   2   83.19    4.80
  -7   7   2   87.69    4.40
   7   7  -2   72.19    6.30
   7   7  -2   81.39    5.70
  -7   7   2   79.19    4.40
   5  -7  -2    0.90    2.40
  -5  -7   2    3.50    0.90
  -5  -7   2    2.30    1.30
  -5  -7   2    1.70    1.20
  -5  -7   2   -0.10    1.60
   5  -7  -2    1.30    1.40
   5   7  -2   -3.20    2.10
  -5   7   2    2.70    1.50
   5   7  -2    0.60    2.20
  -5   7   2    5.10    1.50
  -5   7   2   -2.00    2.20
  -5   7   2    1.50    1.40
  -3  -7   2  555.04   19.60
   3  -7  -2  515.95   20.20
   3  -7  -2  531.35   21.20
  -3  -7   2  511.05   20.20
  -3  -7   2  531.35   20.20
  -3  -7   2  548.85   20.50
   3   7  -2  522.25   20.90
  -3   7   2  533.35   21.50
  -3   7   2  574.84   20.10
   3   7  -2  497.65   21.50
  -3   7   2  549.15   20.20
  -1  -7   2   68.09    4.40
  -1  -7   2   66.99    4.20
  -1  -7   2   69.39    3.90
   1  -7  -2   66.69    3.90
   1  -7  -2   64.59    4.90
   1   7  -2   57.29    5.50
  -1   7   2   65.69    4.20
  -1   7   2   82.49    5.90
  -1   7   2   66.09    3.50
   1   7  -2   62.09    4.40
   1  -7   2 1385.46   49.50
   1  -7   2 1370.76   49.30
  -1  -7  -2 1287.77   49.40
   1  -7   2 1417.86   50.29
  -1  -7  -2 1396.66   49.80
  -1  -7  -2 1402.16   49.40
  -1   7  -2 1292.97   49.30
  -1   7  -2 1381.66   49.60
  -1   7  -2 1242.98   50.59
   1   7   2 1221.98   50.69
   1   7   2 1441.56   49.90
   1   7   2 1436.36   49.00
   3  -7   2    7.00    2.60
   3  -7   2    8.50    1.40
  -3  -7  -2   10.90    1.80
  -3  -7  -2    9.70    1.50
  -3  -7  -2    7.40    1.60
  -3  -7  -2    7.20    1.60
  -3   7  -2   11.70    2.00
  -3   7  -2    6.90    2.80
  -3   7  -2    8.50    1.80
   3   7   2   10.20    2.90
   3   7   2    9.00    2.60
  -5  -7  -2  228.18    9.40
  -5  -7  -2  224.48    9.10
  -5  -7  -2  211.28    9.50
   5  -7   2  218.88   11.00
   5  -7   2  250.47    9.30
  -5   7  -2  231.28    8.90
   5   7   2  198.48   10.80
  -5   7  -2  233.68    9.50
   5   7   2  214.28   10.90
  -5   7  -2  222.78    9.30
  -5   7  -2  214.08    9.50
  -7  -7  -2    2.70    2.00
  -7  -7  -2    2.00    1.70
  -7  -7  -2    2.40    1.50
   7  -7   2    4.70    3.30
  -7   7  -2   -0.20    1.80
  -7   7  -2    3.30    1.90
   7   7   2   -1.50    3.00
  -7   7  -2    2.90    1.60
   7   7   2   -0.10    2.50
  -7   7  -2    4.50    2.00
  -9  -7  -2  368.66   15.50
  -9  -7  -2  404.96   15.70
  -9  -7  -2  388.36   15.00
   9  -7   2  359.36   17.20
  -9   7  -2  382.66   15.20
   9   7   2  364.76   16.10
  -9   7  -2  377.06   15.90
   9   7   2  396.86   17.10
  -9   7  -2  404.56   15.20
  11  -7   2   13.50    4.10
 -11  -7  -2    8.00    2.70
 -11  -7  -2   18.00    3.10
 -11   7  -2    8.40    2.30
  11   7   2    9.30    3.10
 -11   7  -2    9.20    3.10
 -11   7  -2   14.00    3.00
  11   7   2   13.50    3.90
 -13  -7  -2  507.65   22.00
 -13  -7  -2  525.65   21.90
  13   7   2  472.65   21.40
  13   7   2  525.05   20.90
 -13   7  -2  535.35   20.50
 -15  -7  -2    6.10    2.90
  15  -7   2    8.90    4.20
 -15  -7  -2   13.30    4.20
 -15   7  -2    5.80    3.40
  15   7   2    5.50    5.40
 -15   7  -2   11.10    3.40
 -15   7  -2    4.50    4.20
 -14  -8   2    9.10    3.60
  14  -8  -2    5.80    4.00
 -14  -8   2    6.50    3.40
  14   8  -2    4.40    3.50
 -14   8   2    7.70    3.30
 -14   8   2    7.30    3.20
 -14   8   2   10.90    3.80
 -12  -8   2   19.50    3.20
 -12  -8   2   20.90    3.60
  12  -8  -2   14.60    4.40
  12   8  -2   17.00    4.50
  12   8  -2   18.30    3.50
 -12   8   2   14.70    3.50
 -12   8   2   17.40    2.80
 -12   8   2   18.80    3.20
  10  -8  -2   29.70    4.90
 -10  -8   2   41.10    3.90
 -10  -8   2   38.20    4.70
 -10   8   2   37.30    4.50
 -10   8   2   33.80    3.60
 -10   8   2   45.80    4.60
  10   8  -2   34.60    5.00
  10   8  -2   27.60    5.00
  -8  -8   2  728.33   27.80
  -8  -8   2  724.93   28.40
   8  -8  -2  681.23   29.80
   8  -8  -2  761.12   28.00
  -8   8   2  718.83   28.10
  -8   8   2  815.32   28.00
  -8   8   2  766.92   27.60
   8   8  -2  715.53   29.50
   8   8  -2  742.03   28.80
   6  -8  -2   12.30    3.80
  -6  -8   2   10.90    1.90
  -6  -8   2   15.40    2.40
   6  -8  -2   12.00    2.40
   6   8  -2    2.40    3.80
  -6   8   2   12.10    3.40
  -6   8   2   12.20    2.70
  -6   8   2    9.50    2.20
   6   8  -2   11.40    3.20
   4  -8  -2  830.82   32.80
  -4  -8   2  833.92   31.80
   4  -8  -2  825.12   31.40
  -4  -8   2  765.02   31.40
  -4  -8   2  836.22   31.40
   4   8  -2  802.82   32.80
  -4   8   2  883.01   32.80
  -4   8   2  806.62   31.40
   4   8  -2  871.61   32.40
  -4   8   2  905.31   31.40
  -4   8   2  890.51   31.20
  -2  -8   2    9.20    2.80
  -2  -8   2   10.30    2.00
  -2  -8   2    9.20    1.90
  -2  -8   2   11.70    1.70
   2  -8  -2    7.60    1.90
   2  -8  -2    7.90    3.00
   2   8  -2    6.50    3.20
  -2   8   2   16.40    3.80
   2   8  -2    9.90    2.70
  -2   8   2    7.80    2.30
   0  -8  -2   14.40    3.00
   0  -8  -2   14.80    2.20
   0  -8   2   14.60    3.20
   0  -8  -2   13.60    2.10
   0  -8   2   17.80    2.80
   0  -8   2   15.60    2.30
   0   8   2   19.50    2.90
   0   8   2   11.00    3.50
   0   8   2   22.30    2.40
   0   8  -2   20.20    2.90
   0   8  -2   15.00    2.20
   0   8  -2   13.30    3.70
   2  -8   2  111.99    7.30
   2  -8   2  108.49    5.80
   2  -8   2  115.59    5.90
  -2  -8  -2  113.49    6.70
  -2  -8  -2  109.99    5.60
  -2  -8  -2  114.59    5.90
  -2   8  -2  104.29    7.90
   2   8   2  102.79    7.80
  -2   8  -2  104.89    6.00
  -2   8  -2  107.79    5.80
   2   8   2  115.29    6.90
  -4  -8  -2 1141.39   41.80
  -4  -8  -2 1131.29   42.30
   4  -8   2 1168.18   42.00
   4  -8   2 1094.19   43.60
  -4   8  -2 1142.69   42.00
   4   8   2 1133.49   43.20
   4   8   2 1118.79   43.70
  -4   8  -2 1199.38   42.20
   6  -8   2  260.57   13.80
  -6  -8  -2  277.67   11.30
  -6  -8  -2  267.77   11.90
  -6  -8  -2  285.17   11.70
   6   8   2  247.78   13.40
  -6   8  -2  294.17   11.80
   6   8   2  285.67   13.30
  -6   8  -2  279.07   11.90
  -6   8  -2  281.17   11.50
  -8  -8  -2  715.23   27.30
  -8  -8  -2  734.23   27.60
  -8  -8  -2  723.53   26.80
   8  -8   2  665.43   29.30
  -8   8  -2  737.13   27.10
  -8   8  -2  704.43   27.60
   8   8   2  718.13   29.10
   8   8   2  725.93   28.40
 -10  -8  -2   63.09    5.80
  10  -8   2   55.19    8.00
 -10  -8  -2   57.19    5.40
 -10   8  -2   57.69    4.70
 -10   8  -2   64.19    6.00
  10   8   2   52.39    6.10
  10   8   2   49.80    7.80
  12  -8   2   38.60    5.80
 -12  -8  -2   44.30    5.70
 -12  -8  -2   30.70    4.30
  12   8   2   27.30    4.50
 -12   8  -2   29.10    3.70
 -12   8  -2   30.30    4.50
 -11  -9   2  342.67   14.70
 -11  -9   2  348.57   15.50
  11  -9  -2  355.66   17.20
  11   9  -2  348.07   15.30
 -11   9   2  343.17   15.20
 -11   9   2  344.27   14.30
  -9  -9   2  210.68   10.70
  -9  -9   2  213.88    9.80
   9  -9  -2  200.18   12.90
  -9   9   2  234.88    9.70
  -9   9   2  226.18   10.70
   9   9  -2  197.78   12.50
   9   9  -2  216.18   11.20
  -7  -9   2   68.59    4.90
   7  -9  -2   67.39    5.80
   7  -9  -2   64.29    8.20
  -7  -9   2   65.69    5.50
   7   9  -2   66.19    6.60
   7   9  -2   59.79    7.80
  -7   9   2   69.59    5.40
  -7   9   2   67.29    4.70
  -5  -9   2    3.90    2.40
  -5  -9   2    5.30    2.00
   5  -9  -2   -0.90    3.90
   5  -9  -2    3.90    2.60
   5   9  -2    3.40    3.70
   5   9  -2   -0.30    3.40
  -5   9   2    3.70    2.20
  -5   9   2    5.10    3.80
   3  -9  -2  508.85   20.50
  -3  -9   2  525.15   20.50
   3  -9  -2  530.65   22.20
  -3  -9   2  495.05   20.60
  -3   9   2  530.75   20.60
   3   9  -2  513.65   22.50
  -3   9   2  562.74   22.60
   3   9  -2  531.95   21.40
  -1  -9   2   90.29    5.70
   1  -9  -2   96.89    7.40
   1  -9  -2   94.69    5.50
  -1  -9   2  101.19    7.40
   1  -9  -2   87.19    5.60
  -1  -9   2   97.39    5.70
  -1   9   2   93.79    6.50
   1   9  -2   92.79    6.70
   1   9  -2   74.89    7.90
  -1   9   2   93.29    8.30
  -1   9   2   97.19    5.80
   1   9  -2   84.89    5.70
  -1  -9  -2  951.50   36.30
   1  -9   2  989.90   36.40
  -1  -9  -2  990.80   36.20
  -1  -9  -2  978.50   37.00
   1  -9   2 1031.30   37.50
   1  -9   2  977.60   36.40
  -1   9  -2  959.10   36.30
  -1   9  -2  978.20   36.50
   1   9   2  892.31   38.20
  -1   9  -2  945.51   38.30
   1   9   2  988.40   36.70
   3  -9   2   39.00    5.40
  -3  -9  -2   38.70    3.90
   3  -9   2   41.40    4.30
  -3  -9  -2   43.40    4.30
   3   9   2   39.00    5.60
  -3   9  -2   39.70    4.30
   3   9   2   49.20    6.60
  -3   9  -2   34.60    5.10
   5  -9   2  115.89    6.90
  -5  -9  -2  121.69    6.50
  -5  -9  -2  121.29    7.00
   5  -9   2  128.39   10.00
   5   9   2  122.09    9.20
   5   9   2  123.09    9.30
  -5   9  -2  129.99    6.60
  -5   9  -2  122.39    8.50
  -5   9  -2  122.19    7.10
  -7  -9  -2    8.60    2.80
   7  -9   2    9.30    5.40
  -7  -9  -2   10.20    3.40
   7  -9   2   11.20    3.10
  -7   9  -2    7.70    2.50
   7   9   2    4.00    5.10
   7   9   2    7.40    4.70
  -7   9  -2   10.70    3.30
   9  -9   2   68.59    6.50
  -9  -9  -2   67.39    6.10
   9  -9   2   65.69    9.30
  -9   9  -2   65.99    6.90
  -9   9  -2   68.39    5.30
   9   9   2   66.19    7.20
  -8 -10   2  422.06   18.00
  -8 -10   2  444.46   17.30
   8 -10  -2  394.96   20.30
  -8  10   2  432.66   17.00
  -8  10   2  415.46   17.50
   8  10  -2  413.16   18.40
   6 -10  -2   -1.80    5.60
  -6 -10   2   10.80    3.40
  -6 -10   2   11.20    2.90
   6 -10  -2   11.10    3.20
   6  10  -2    8.40    4.20
  -6  10   2   12.70    3.10
  -6  10   2   11.70    3.20
  -4 -10   2  408.46   16.10
   4 -10  -2  367.86   20.10
   4 -10  -2  355.36   18.40
  -4 -10   2  370.56   16.80
   4 -10  -2  390.96   16.20
   4  10  -2  430.46   17.00
   4  10  -2  415.46   18.70
  -4  10   2  400.56   16.30
   4  10  -2  379.76   17.70
   2 -10  -2    3.60    4.00
  -2 -10   2    3.70    3.20
   2 -10  -2    6.50    6.50
   2  10  -2    2.10    4.40
   2  10  -2    4.30    6.90
   2  10  -2    3.30    5.60
  -2  10   2    6.20    3.50
   0 -10   2   12.40    4.50
   0 -10  -2    8.60    5.10
   0 -10   2   11.90    3.00
   0 -10  -2   10.10    4.10
   0 -10   2    7.10    5.10
   0  10   2   10.50    8.30
   0  10  -2    4.90    3.90
   0  10   2    8.70    3.80
   2 -10   2   54.79    5.10
  -2 -10  -2   47.10    4.90
  -2 -10  -2   49.99    5.20
   2 -10   2   40.80    7.50
  -2  10  -2   40.40    5.90
   2  10   2   50.79    6.10
   2  10   2   57.09    7.00
  -2  10  -2   42.20    5.50
   4 -10   2  558.14   22.80
   4 -10   2  581.44   25.20
  -4 -10  -2  601.54   22.50
  -4 -10  -2  566.74   23.00
   4  10   2  578.94   25.00
  -4  10  -2  584.04   22.40
  -4  10  -2  586.04   23.10
   6 -10   2  154.78    8.60
   6 -10   2  150.48   12.40
  -6 -10  -2  153.48    8.50
  -6 -10  -2  159.98    8.70
  -6  10  -2  161.08    9.30
  -6  10  -2  150.78    8.00
   6  10   2  154.78   10.60
 -22   0   3   10.00    2.80
 -22   0   3   13.60    3.10
 -22   0   3   12.10    3.10
 -22   0   3   12.80    3.30
 -20   0   3   83.09    5.40
 -20   0   3   76.39    5.10
 -20   0   3   85.59    5.60
 -20   0   3   89.39    5.00
 -18   0   3  961.00   36.30
 -18   0   3  971.60   36.30
 -18   0   3  988.80   35.90
 -18   0   3 1030.50   36.70
 -18   0   3  958.20   36.00
 -18   0   3  967.80   36.00
 -16   0   3   49.10    3.00
 -16   0   3   51.49    3.20
 -16   0   3   41.00    3.30
 -16   0   3   44.30    3.00
 -16   0   3   37.30    3.40
 -16   0   3   44.60    3.20
 -16   0   3   38.30    3.20
 -14   0   3 2459.75   92.09
 -14   0   3 2514.15   91.79
 -14   0   3 2553.74   92.09
 -14   0   3 2652.83   92.09
 -14   0   3 2526.05   92.19
 -14   0   3 2672.13   91.99
 -14   0   3 2634.44   91.99
 -14   0   3 2509.85   91.89
 -12   0   3   76.59    3.50
 -12   0   3   71.59    3.30
 -12   0   3   72.59    3.70
 -12   0   3   73.39    3.60
 -12   0   3   86.69    3.70
 -12   0   3   68.59    3.40
 -12   0   3   69.89    3.60
 -12   0   3   71.09    3.40
 -10   0   3  210.68    8.10
 -10   0   3  202.78    8.10
 -10   0   3  202.78    7.80
 -10   0   3  201.18    8.00
 -10   0   3  203.38    8.00
 -10   0   3  206.98    8.10
 -10   0   3  206.68    8.10
 -10   0   3  208.28    7.90
  -8   0   3  538.65   19.00
  -8   0   3  526.15   18.90
  -8   0   3  513.55   19.10
   8   0  -3  571.04   18.60
  -8   0   3  518.45   19.00
  -8   0   3  480.95   19.10
  -8   0   3  500.75   19.00
  -8   0   3  516.35   18.90
  -8   0   3  510.25   19.10
  -6   0   3 4011.90  144.09
   6   0  -3 3680.33  144.19
  -4   0   3  627.64   23.00
   4   0  -3  653.73   23.00
  -4   0   3  649.04   23.10
  -4   0   3  637.34   23.20
  -4   0   3  625.84   23.20
  -4   0   3  668.23   23.10
  -4   0   3  695.03   23.00
  -4   0   3  633.24   23.30
  -4   0   3  654.13   23.10
  -4   0   3  604.44   23.30
   2   0  -3 5053.49  205.68
  -2   0   3 5433.06  207.78
   0   0  -3 2437.76  108.59
   0   0   3 2371.36  110.29
   2   0   3 1345.27   82.29
  -2   0  -3 1872.71   84.09
  -4   0  -3    5.60    0.70
   4   0   3    7.50    1.00
  -4   0  -3    5.80    0.80
  -6   0  -3  581.94   22.80
  -6   0  -3  618.44   22.50
   6   0   3  655.43   23.00
  -6   0  -3  623.64   22.80
  -6   0  -3  642.64   22.30
  -6   0  -3  606.94   22.60
  -8   0  -3 1933.91   72.49
  -8   0  -3 2223.68   71.89
  -8   0  -3 1951.90   72.29
  -8   0  -3 1989.00   72.39
   8   0   3 1946.81   72.49
  -8   0  -3 2046.10   72.09
 -10   0  -3  817.02   29.30
 -10   0  -3  790.22   29.70
 -10   0  -3  802.82   29.60
 -10   0  -3  757.12   29.50
  10   0   3  838.62   29.60
 -12   0  -3  757.32   29.80
 -12   0  -3  815.12   29.50
 -12   0  -3  790.02   29.90
 -12   0  -3  786.92   29.70
  12   0   3  845.62   29.60
 -14   0  -3    8.70    2.30
 -14   0  -3    7.00    2.00
 -14   0  -3    7.70    1.90
 -14   0  -3    7.10    1.80
  14   0   3    8.60    2.00
 -16   0  -3    0.20    1.70
 -16   0  -3    3.90    2.10
 -16   0  -3    5.10    2.30
  16   0   3    2.40    2.10
 -18   0  -3  115.89    8.00
 -18   0  -3  110.49    6.50
 -18   0  -3  102.69    8.00
 -21  -1   3  248.18   10.50
 -21  -1   3  238.88   10.70
 -21  -1   3  253.37   11.10
 -21  -1   3  246.58   11.10
 -21   1   3  242.68   10.70
 -21   1   3  248.88   11.10
 -21   1   3  242.68   10.90
 -19  -1   3  286.07   11.70
 -19  -1   3  275.37   11.70
 -19  -1   3  288.17   11.90
 -19  -1   3  273.47   11.50
 -19  -1   3  288.17   12.10
 -19   1   3  280.17   11.70
 -19   1   3  286.77   11.90
 -19   1   3  284.77   11.40
 -19   1   3  284.07   12.10
 -19   1   3  300.47   12.50
 -17  -1   3  273.97   10.80
 -17  -1   3  259.17   10.60
 -17  -1   3  262.37   10.60
 -17  -1   3  261.47   10.90
 -17  -1   3  252.37   11.00
 -17  -1   3  265.57   10.60
 -17  -1   3  254.87   10.70
 -17  -1   3  269.17   11.10
 -17   1   3  285.87   11.10
 -17   1   3  254.27   10.80
 -17   1   3  248.78   10.60
 -17   1   3  265.77   11.30
 -17   1   3  257.17   10.30
 -15  -1   3   16.80    2.50
 -15  -1   3   15.00    1.90
 -15  -1   3   16.90    1.80
 -15  -1   3   15.90    1.90
 -15  -1   3   17.90    2.00
  15  -1  -3   17.30    1.60
 -15  -1   3   20.70    2.40
 -15   1   3   14.00    1.90
 -15   1   3   15.20    2.10
 -15   1   3   18.60    2.30
 -15   1   3   15.50    1.60
 -15   1   3   16.70    2.50
 -15   1   3   12.10    1.80
 -13  -1   3   79.99    4.10
 -13  -1   3   78.09    3.80
 -13  -1   3   76.49    4.00
 -13  -1   3   84.19    4.00
 -13  -1   3   86.69    4.00
 -13  -1   3   93.69    3.90
 -13  -1   3   83.99    3.90
 -13  -1   3   86.49    4.10
  13  -1  -3   89.59    3.70
 -13   1   3   81.29    4.00
 -13   1   3   82.99    3.70
 -13   1   3   86.99    4.10
 -13   1   3   82.59    3.90
 -13   1   3   82.09    4.10
 -13   1   3   86.19    4.30
 -13   1   3   84.39    4.10
 -11  -1   3 1016.00   37.70
 -11  -1   3 1042.70   37.60
 -11  -1   3 1033.10   37.70
 -11  -1   3 1029.50   37.60
 -11  -1   3 1060.99   37.80
 -11  -1   3 1037.80   37.50
 -11  -1   3 1083.39   37.80
  11  -1  -3 1120.29   37.40
 -11  -1   3 1071.09   37.70
 -11   1   3 1034.30   37.80
 -11   1   3 1025.40   37.90
 -11   1   3 1015.60   37.60
 -11   1   3  984.00   37.80
 -11   1   3 1012.80   37.70
 -11   1   3 1015.80   37.70
 -11   1   3 1050.09   37.40
 -11   1   3 1037.60   37.80
  -9  -1   3 1826.12   66.09
   9  -1  -3 1984.80   65.79
  -9  -1   3 1851.81   65.89
  -9  -1   3 1759.62   65.99
  -9  -1   3 1774.52   65.89
  -9  -1   3 1879.81   65.89
  -9  -1   3 1898.21   65.99
  -9  -1   3 1855.61   65.99
   9  -1  -3 1890.91   65.69
  -9  -1   3 1857.61   65.99
  -9   1   3 1794.02   65.99
  -9   1   3 1853.11   65.79
  -9   1   3 1908.11   65.99
  -9   1   3 1727.13   65.99
  -9   1   3 1825.22   66.09
  -9   1   3 1898.11   65.69
  -9   1   3 1750.12   65.99
  -9   1   3 1804.42   66.09
  -7  -1   3  394.16   15.00
  -7  -1   3  401.46   15.00
  -7  -1   3  422.96   15.10
   7  -1  -3  446.76   14.70
  -7  -1   3  372.56   15.00
  -7  -1   3  413.16   15.20
  -7  -1   3  393.76   15.10
   7  -1  -3  423.66   15.00
  -7  -1   3  401.06   15.00
  -7  -1   3  389.96   14.90
   7   1  -3  427.86   14.70
  -7   1   3  400.76   15.10
  -7   1   3  410.26   15.20
   7   1  -3  434.36   14.70
  -7   1   3  413.56   14.80
  -7   1   3  429.66   15.10
  -7   1   3  415.96   15.10
  -7   1   3  412.46   15.10
  -7   1   3  379.86   15.00
  -5  -1   3  718.43   25.80
   5  -1  -3  765.02   25.90
  -5  -1   3  734.53   25.80
  -5  -1   3  708.43   25.90
  -5  -1   3  727.43   25.70
  -5  -1   3  698.63   25.70
  -5  -1   3  738.13   26.10
   5   1  -3  717.13   25.70
  -5   1   3  676.83   25.90
  -5   1   3  721.13   25.80
  -5   1   3  682.63   25.60
   5   1  -3  693.63   25.90
  -5   1   3  711.23   25.80
  -5   1   3  727.83   25.70
  -5   1   3  777.52   25.80
  -5   1   3  690.53   25.90
  -3  -1   3 1463.45   48.70
  -3  -1   3 1371.36   48.70
  -3  -1   3 1336.27   48.90
  -3   1   3 1248.58   48.70
  -3   1   3 1405.66   48.80
  -1  -1   3 2715.93  115.79
   1  -1  -3 2950.10  126.09
  -1   1   3 2644.14  123.49
  -1   1  -3 1577.04   56.29
   3  -1   3 5561.44  203.68
   3  -1   3 4441.36  208.08
   3   1   3 4945.81  211.88
  -5  -1  -3  530.25   18.10
  -5  -1  -3  505.85   18.40
  -5  -1  -3  500.35   18.50
   5  -1   3  505.85   18.60
  -5  -1  -3  483.85   18.20
  -5   1  -3  494.95   18.30
  -5   1  -3  485.75   18.50
   5   1   3  487.75   18.60
  -5   1  -3  509.55   18.20
  -7  -1  -3  668.93   23.90
  -7  -1  -3  716.93   23.40
  -7  -1  -3  623.74   23.60
  -7  -1  -3  637.74   24.00
  -7  -1  -3  649.54   23.80
  -7  -1  -3  667.93   23.50
   7  -1   3  664.53   24.10
  -7   1  -3  632.64   23.80
  -7   1  -3  640.24   24.00
   7   1   3  628.14   24.00
  -7   1  -3  621.24   23.80
  -7   1  -3  638.04   23.60
  -9  -1  -3   70.19    3.20
  -9  -1  -3   71.39    3.40
  -9  -1  -3   63.29    3.70
  -9  -1  -3   72.39    3.60
   9  -1   3   70.19    3.80
  -9  -1  -3   68.09    3.50
  -9   1  -3   71.39    3.70
  -9   1  -3   69.49    3.60
  -9   1  -3   65.09    3.50
  -9   1  -3   72.99    3.20
   9   1   3   74.99    3.70
  11  -1   3  748.23   26.20
 -11  -1  -3  707.13   25.50
 -11  -1  -3  700.43   26.00
 -11  -1  -3  676.23   26.00
 -11  -1  -3  654.73   26.30
 -11   1  -3  669.03   26.10
  11   1   3  716.73   25.90
 -11   1  -3  704.63   25.70
 -11   1  -3  670.73   26.10
 -11   1  -3  737.43   26.50
  13  -1   3   29.00    3.30
 -13  -1  -3   29.10    2.80
 -13  -1  -3   27.60    2.80
 -13   1  -3   25.10    3.00
 -13   1  -3   27.90    3.40
 -13   1  -3   29.70    3.20
  13   1   3   27.70    3.00
 -13   1  -3   35.90    2.90
 -15  -1  -3 1427.36   51.39
  15  -1   3 1377.76   50.69
 -15  -1  -3 1334.07   50.89
 -15  -1  -3 1364.66   50.89
 -15   1  -3 1393.56   51.29
 -15   1  -3 1444.66   51.29
 -15   1  -3 1401.76   50.99
  15   1   3 1403.26   50.49
 -15   1  -3 1370.36   50.69
 -17  -1  -3   57.89    5.40
 -17  -1  -3   54.29    4.60
 -17  -1  -3   56.99    4.70
  17  -1   3   65.79    5.20
 -17   1  -3   52.89    4.70
 -17   1  -3   62.09    4.80
 -17   1  -3   57.79    5.20
 -19  -1  -3  294.67   12.60
 -19  -1  -3  291.37   13.20
 -19  -1  -3  302.37   12.70
 -19   1  -3  293.17   12.70
 -19   1  -3  292.97   12.70
 -19   1  -3  292.27   13.00
 -22  -2   3   -2.10    3.10
 -22  -2   3   -0.60    2.70
 -22  -2   3    2.40    2.70
 -22   2   3    2.10    2.80
 -22   2   3    1.60    2.60
 -22   2   3    4.90    2.90
 -20  -2   3   38.00    4.00
 -20  -2   3   45.20    4.20
 -20  -2   3   43.30    4.90
 -20   2   3   44.80    4.30
 -20   2   3   42.90    4.60
 -20   2   3   42.60    5.40
 -20   2   3   46.10    4.40
 -18  -2   3  982.40   35.50
 -18  -2   3  922.51   35.00
 -18  -2   3  934.91   35.20
 -18  -2   3  919.01   35.30
 -18  -2   3  947.91   35.40
 -18  -2   3  969.70   35.80
 -18  -2   3  987.10   35.10
 -18   2   3  941.71   35.30
 -18   2   3  996.30   36.10
 -18   2   3  953.00   35.50
 -18   2   3  987.30   35.30
 -18   2   3  937.41   35.70
 -16  -2   3  134.99    6.50
 -16  -2   3  137.39    6.60
 -16  -2   3  144.89    6.70
  16  -2  -3  140.09    6.00
 -16  -2   3  140.79    6.60
 -16  -2   3  143.29    6.90
 -16  -2   3  142.09    6.20
 -16  -2   3  137.79    6.70
 -16  -2   3  128.69    6.20
 -16   2   3  153.38    6.60
 -16   2   3  147.69    7.00
 -16   2   3  132.69    5.70
 -16   2   3  146.99    6.80
 -16   2   3  130.59    6.40
 -14  -2   3 1520.65   55.29
  14  -2  -3 1662.43   55.29
 -14  -2   3 1321.57   55.39
 -14  -2   3 1593.84   55.49
 -14  -2   3 1499.15   55.99
 -14  -2   3 1522.75   55.59
 -14  -2   3 1609.74   55.19
 -14  -2   3 1535.05   55.49
 -14  -2   3 1566.84   55.99
 -14   2   3 1507.55   55.69
 -14   2   3 1540.65   54.99
 -14   2   3 1511.35   55.69
 -14   2   3 1563.44   55.39
 -14   2   3 1518.15   55.89
 -14   2   3 1511.05   55.49
 -12  -2   3   46.60    2.60
 -12  -2   3   47.50    2.60
 -12  -2   3   45.30    2.80
 -12  -2   3   42.10    2.60
 -12  -2   3   57.29    2.90
 -12  -2   3   45.80    2.60
  12  -2  -3   52.49    2.70
 -12  -2   3   47.30    2.40
 -12  -2   3   50.09    2.90
 -12   2   3   47.40    2.30
 -12   2   3   45.30    2.80
 -12   2   3   46.80    2.70
 -12   2   3   44.50    2.80
 -12   2   3   50.29    2.60
 -12   2   3   40.90    2.80
  10  -2  -3   38.90    2.30
 -10  -2   3   40.10    2.20
 -10  -2   3   36.50    2.00
 -10  -2   3   34.40    2.30
  10  -2  -3   39.30    1.90
 -10  -2   3   33.20    2.30
 -10  -2   3   38.30    2.40
 -10  -2   3   40.20    2.20
 -10  -2   3   36.30    2.10
 -10  -2   3   40.70    2.10
 -10   2   3   38.60    2.00
 -10   2   3   38.60    1.80
 -10   2   3   46.60    2.40
 -10   2   3   34.20    2.20
 -10   2   3   33.10    2.30
  -8  -2   3  472.25   17.90
  -8  -2   3  470.95   18.00
  -8  -2   3  490.35   18.10
  -8  -2   3  471.85   18.10
  -8  -2   3  473.05   18.20
   8  -2  -3  507.55   18.20
  -8  -2   3  488.45   17.90
  -8  -2   3  505.65   18.00
  -8  -2   3  496.55   18.10
  -8   2   3  478.25   18.10
   8   2  -3  522.35   17.80
  -8   2   3  483.05   18.10
  -8   2   3  501.65   17.80
  -8   2   3  483.15   18.20
  -8   2   3  509.45   17.70
  -8   2   3  502.85   18.10
  -6   2   3 3361.16  119.69
  -4  -2   3 3590.74  144.09
   4  -2  -3 3701.83  153.78
  -4   2   3 3214.08  150.28
   4   2  -3 3131.49  136.89
  -2  -2   3 9999.00  356.26
   2  -2  -3 9840.71  366.56
   2   2  -3 8719.33  349.17
  -2   2   3 8429.16  359.16
   0   2   3 1879.51   67.29
  -2  -2  -3 1279.37   46.20
  -2  -2  -3 1327.07   46.30
   2  -2   3 1321.17   46.50
   2  -2   3 1299.17   46.00
  -2  -2  -3 1335.87   46.20
   2   2   3 1200.18   46.50
  -2   2  -3 1259.77   46.20
  -2   2  -3 1306.27   46.30
  -4  -2  -3   89.79    3.70
   4  -2   3   99.19    4.20
  -4  -2  -3  104.79    3.40
  -4  -2  -3   86.09    3.70
  -4  -2  -3   80.79    3.80
  -4  -2  -3   92.79    3.70
   4   2   3   79.59    4.10
  -4   2  -3   89.69    3.70
  -4   2  -3   88.19    3.70
  -4   2  -3   86.89    3.80
  -6  -2  -3  757.82   26.70
  -6  -2  -3  816.72   26.90
  -6  -2  -3  785.42   27.00
   6  -2   3  743.73   27.60
  -6  -2  -3  698.83   27.20
  -6  -2  -3  717.93   27.20
  -6   2  -3  758.02   27.40
  -6   2  -3  702.73   27.00
   6   2   3  733.83   27.40
  -6   2  -3  725.53   27.00
  -6   2  -3  739.63   26.90
  -8  -2  -3  818.12   30.60
  -8  -2  -3  863.41   30.80
  -8  -2  -3  859.41   30.00
  -8  -2  -3  867.31   30.40
   8  -2   3  792.92   31.00
  -8  -2  -3  813.62   30.90
  -8   2  -3  840.92   30.30
  -8   2  -3  850.81   30.90
   8   2   3  872.11   30.90
  -8   2  -3  817.92   30.60
  -8   2  -3  825.02   30.70
 -10  -2  -3  440.36   16.80
 -10  -2  -3  421.16   16.60
  10  -2   3  438.86   17.00
 -10  -2  -3  395.96   17.00
 -10  -2  -3  446.06   16.40
 -10   2  -3  446.86   16.30
 -10   2  -3  473.65   16.90
  10   2   3  456.75   16.70
 -10   2  -3  438.76   16.70
 -10   2  -3  416.36   16.70
 -12  -2  -3  750.12   28.30
 -12  -2  -3  773.82   28.40
 -12  -2  -3  787.22   28.00
  12  -2   3  786.12   28.70
 -12  -2  -3  709.03   28.70
 -12   2  -3  770.02   28.00
 -12   2  -3  761.22   28.50
 -12   2  -3  737.33   28.40
 -12   2  -3  767.92   28.60
 -14  -2  -3    5.80    1.90
 -14  -2  -3    2.60    2.20
  14  -2   3    2.40    2.10
 -14   2  -3    4.30    2.00
 -14   2  -3    0.70    1.80
 -14   2  -3    2.60    2.00
  14   2   3    3.00    1.90
 -14   2  -3    2.60    1.60
  16  -2   3   17.60    3.00
 -16  -2  -3   12.70    3.20
 -16  -2  -3   17.50    2.70
 -16  -2  -3   16.10    2.80
 -16   2  -3   16.80    2.90
 -16   2  -3   15.20    2.90
 -16   2  -3   16.80    3.00
 -16   2  -3   15.00    2.50
  16   2   3   17.00    2.70
 -18  -2  -3   73.29    5.50
 -18  -2  -3   75.49    5.40
 -18  -2  -3   79.89    6.60
 -18   2  -3   74.49    5.60
 -18   2  -3   74.79    5.80
 -21  -3   3  229.08    9.80
 -21  -3   3  210.28   10.00
 -21   3   3  213.28   10.30
 -21   3   3  213.28   10.00
 -21   3   3  216.68   10.10
 -19  -3   3  308.87   12.70
 -19  -3   3  301.97   12.90
 -19  -3   3  314.57   13.10
 -19  -3   3  313.27   13.40
 -19   3   3  308.27   13.20
 -19   3   3  325.27   13.80
 -19   3   3  301.97   12.70
  19   3  -3  321.47   14.00
 -19   3   3  303.17   13.00
 -17  -3   3  152.68    7.30
 -17  -3   3  172.28    7.30
  17  -3  -3  169.48    7.40
 -17  -3   3  168.08    8.10
 -17  -3   3  164.18    7.70
 -17  -3   3  167.08    7.90
 -17  -3   3  160.08    7.20
 -17   3   3  165.08    7.60
  17   3  -3  165.48    8.40
 -17   3   3  169.78    8.00
 -17   3   3  161.28    7.60
 -17   3   3  160.98    8.20
 -15  -3   3   16.50    2.40
 -15  -3   3   19.90    2.30
 -15  -3   3   12.90    2.10
 -15  -3   3   15.60    1.90
  15  -3  -3   14.20    2.10
 -15  -3   3   11.60    1.80
 -15  -3   3   13.70    1.60
 -15   3   3   10.60    2.10
 -15   3   3   11.70    2.00
 -15   3   3   15.80    2.00
 -15   3   3   12.20    2.10
 -13  -3   3   67.89    3.70
 -13  -3   3   61.79    3.30
 -13  -3   3   62.19    3.90
 -13  -3   3   63.89    3.90
 -13  -3   3   57.39    4.20
 -13  -3   3   64.79    3.40
  13  -3  -3   64.49    3.70
 -13  -3   3   59.59    3.40
 -13  -3   3   77.09    3.10
  13   3  -3   66.49    3.00
 -13   3   3   64.09    2.90
 -13   3   3   59.29    4.00
 -13   3   3   64.59    3.40
 -13   3   3   61.89    4.00
 -11  -3   3  685.53   24.20
 -11  -3   3  658.23   24.80
 -11  -3   3  654.33   24.30
 -11  -3   3  671.03   24.30
  11  -3  -3  701.53   24.80
 -11  -3   3  662.53   24.60
 -11  -3   3  639.64   24.70
 -11  -3   3  656.13   24.80
 -11  -3   3  665.13   24.60
 -11   3   3  629.74   24.60
 -11   3   3  653.63   24.80
 -11   3   3  653.73   24.80
 -11   3   3  678.33   23.90
 -11   3   3  691.03   24.40
  11   3  -3  687.63   24.20
 -11   3   3  645.64   24.60
  -9  -3   3 1461.75   52.49
  -9  -3   3 1410.16   52.29
   9  -3  -3 1427.26   52.59
  -9  -3   3 1469.75   52.09
  -9  -3   3 1433.66   52.09
  -9  -3   3 1413.86   52.59
  -9  -3   3 1317.87   52.49
   9  -3  -3 1621.44   51.99
  -9   3   3 1389.96   52.39
   9   3  -3 1508.55   52.19
  -9   3   3 1447.66   52.49
  -9   3   3 1417.06   52.59
   9   3  -3 1500.45   52.99
  -9   3   3 1433.56   52.49
  -9   3   3 1524.85   51.79
  -9   3   3 1490.95   52.09
  -7  -3   3  133.09    5.20
   7  -3  -3  129.19    5.80
  -7  -3   3  137.09    5.60
  -7  -3   3  142.79    5.40
  -7  -3   3  130.89    5.50
  -7  -3   3  130.69    5.10
  -7   3   3  129.59    5.30
  -7   3   3  132.79    5.40
  -7   3   3  128.19    5.60
  -7   3   3  139.59    5.20
  -7   3   3  132.69    5.50
   7   3  -3  123.49    6.00
   7   3  -3  133.49    5.50
  -7   3   3  138.49    6.00
  -5  -3   3  608.94   23.70
  -5  -3   3  665.33   23.50
  -5  -3   3  630.24   23.60
   5  -3  -3  630.94   24.00
  -5  -3   3  710.93   23.60
  -5  -3   3  599.14   23.70
  -5  -3   3  677.03   23.40
  -5   3   3  626.74   23.60
  -5   3   3  649.34   23.70
  -5   3   3  678.63   23.40
  -5   3   3  642.04   23.80
   5   3  -3  623.24   24.10
  -5   3   3  641.54   23.50
   5   3  -3  668.13   24.00
  -5   3   3  725.03   24.00
   3  -3  -3  760.82   27.00
  -3  -3   3  701.83   26.60
  -3  -3   3  785.82   26.70
  -3  -3   3  744.13   26.60
  -3  -3   3  774.32   26.30
  -3   3   3  738.33   26.50
  -3   3   3  716.23   26.30
  -3   3   3  701.33   26.70
  -3   3   3  722.73   26.50
   3   3  -3  683.83   26.90
  -3   3   3  754.42   27.00
  -1  -3   3 2346.27   80.89
  -1  -3   3 2353.86   81.09
   1   3  -3 2103.89   81.29
  -1  -3  -3 1588.34   59.29
  -1  -3  -3 1732.23   59.49
  -1  -3  -3 1683.03   59.19
   1  -3   3 1705.33   59.69
  -1   3  -3 1656.13   59.19
  -1   3  -3 1686.53   59.39
   1   3   3 1551.24   59.79
  -5  -3  -3  570.64   19.50
  -5  -3  -3  549.05   19.80
   5  -3   3  503.25   20.40
  -5  -3  -3  547.45   19.90
  -5  -3  -3  513.55   19.90
  -5  -3  -3  564.54   19.70
  -5   3  -3  527.05   19.70
  -5   3  -3  539.95   20.00
  -5   3  -3  535.45   19.80
  -5   3  -3  549.85   19.90
   5   3   3  528.25   20.30
   7  -3   3  502.95   20.20
  -7  -3  -3  498.25   19.80
  -7  -3  -3  544.55   19.60
  -7  -3  -3  557.04   19.30
  -7  -3  -3  540.25   19.20
  -7  -3  -3  540.35   19.70
  -7   3  -3  513.25   19.50
  -7   3  -3  494.95   19.50
   7   3   3  551.94   20.00
  -7   3  -3  528.05   19.90
  -7   3  -3  541.05   19.30
   9  -3   3   45.90    3.60
  -9  -3  -3   50.29    3.00
  -9  -3  -3   49.70    3.30
  -9  -3  -3   53.49    2.80
  -9   3  -3   53.99    3.00
  -9   3  -3   52.99    2.50
   9   3   3   54.59    3.30
  -9   3  -3   50.29    3.20
  -9   3  -3   46.90    3.00
 -11  -3  -3  461.65   17.30
  11  -3   3  446.96   17.60
 -11  -3  -3  424.06   16.90
 -11  -3  -3  467.85   16.90
 -11  -3  -3  409.76   17.50
 -11   3  -3  444.36   16.80
 -11   3  -3  445.06   17.10
 -11   3  -3  441.46   17.20
 -11   3  -3  433.46   17.20
 -13  -3  -3   47.30    3.70
 -13  -3  -3   56.49    4.20
  13  -3   3   47.20    4.50
 -13  -3  -3   46.80    4.60
 -13  -3  -3   61.39    4.20
 -13   3  -3   48.60    3.30
 -13   3  -3   53.59    4.30
 -13   3  -3   47.10    4.00
  13   3   3   47.40    3.70
 -13   3  -3   50.09    4.00
 -15  -3  -3 1146.69   44.30
  15  -3   3 1226.68   44.70
 -15  -3  -3 1213.68   44.50
  15   3   3 1246.18   44.10
 -15   3  -3 1223.28   44.80
 -15   3  -3 1190.58   44.00
 -15   3  -3 1191.78   44.70
 -15   3  -3 1192.08   44.60
 -17  -3  -3   50.79    4.60
  17  -3   3   52.89    5.70
 -17  -3  -3   47.90    5.00
 -17   3  -3   50.79    5.20
 -17   3  -3   48.00    5.00
 -17   3  -3   55.09    5.90
 -17   3  -3   52.49    5.00
 -20  -4   3   60.69    4.80
 -20  -4   3   53.79    5.30
 -20   4   3   64.69    7.70
  20   4  -3   59.99    8.70
 -20   4   3   61.79    5.60
 -20   4   3   60.19    5.10
  18  -4  -3  727.33   27.60
 -18  -4   3  756.02   28.10
 -18  -4   3  707.43   27.40
 -18  -4   3  732.53   27.90
 -18   4   3  717.93   27.60
 -18   4   3  708.93   28.00
 -18   4   3  717.03   27.60
  18   4  -3  724.93   28.30
 -18   4   3  783.52   28.50
 -16  -4   3   31.00    4.10
  16  -4  -3   30.50    3.80
 -16  -4   3   22.80    3.10
 -16  -4   3   35.00    3.20
 -16  -4   3   38.30    4.00
 -16   4   3   29.90    3.80
 -16   4   3   34.90    3.60
  16   4  -3   37.90    4.60
 -16   4   3   34.70    4.10
 -16   4   3   37.00    3.30
 -14  -4   3 1680.73   63.59
  14  -4  -3 1817.82   63.89
 -14  -4   3 1794.12   62.99
 -14  -4   3 1818.82   64.09
 -14  -4   3 1707.53   63.59
 -14  -4   3 1715.13   64.09
  14   4  -3 1745.33   64.19
 -14   4   3 1786.32   63.59
 -14   4   3 1702.23   63.69
  14   4  -3 1854.71   63.09
 -14   4   3 1696.43   64.09
 -14   4   3 1781.12   64.19
 -12  -4   3   43.00    3.50
 -12  -4   3   49.50    3.00
 -12  -4   3   42.80    3.70
 -12  -4   3   47.30    3.20
 -12  -4   3   47.50    2.40
 -12   4   3   43.90    3.20
  12   4  -3   48.10    2.70
 -12   4   3   48.10    2.70
 -12   4   3   43.20    3.50
 -12   4   3   39.40    3.40
  12   4  -3   44.20    4.00
 -10  -4   3  118.89    4.80
 -10  -4   3  120.99    5.40
  10  -4  -3   99.29    5.50
 -10  -4   3  124.69    4.70
 -10  -4   3  112.19    5.20
 -10  -4   3   98.09    5.30
 -10  -4   3  105.59    4.90
  10   4  -3  116.09    6.00
  10   4  -3  116.39    5.00
 -10   4   3  108.89    4.70
 -10   4   3  130.99    5.30
 -10   4   3  109.19    5.20
 -10   4   3  104.49    5.10
  -8  -4   3  280.07   10.20
   8  -4  -3  263.97   11.10
  -8  -4   3  258.87   10.70
  -8  -4   3  269.47   10.70
  -8  -4   3  270.77   10.50
   8   4  -3  288.87   11.40
  -8   4   3  278.37   10.30
  -8   4   3  271.57   10.60
  -8   4   3  283.77   10.70
  -8   4   3  265.77   10.60
  -8   4   3  273.17   10.70
   8   4  -3  275.67   10.70
  -6  -4   3 2080.69   75.89
  -6  -4   3 2380.76   75.89
   6  -4  -3 2022.60   76.49
  -6  -4   3 1975.50   76.09
  -6  -4   3 2126.59   75.69
  -6  -4   3 1993.30   75.99
   6   4  -3 2058.99   76.59
  -6   4   3 2263.07   76.29
   6   4  -3 2189.88   76.39
  -6   4   3 2085.99   75.99
  -6   4   3 2270.07   75.59
  -6   4   3 2027.20   75.89
  -6   4   3 2103.19   75.99
  -4  -4   3  671.73   24.30
  -4  -4   3  672.23   24.60
  -4  -4   3  664.33   24.60
   4  -4  -3  673.03   25.10
  -4  -4   3  628.44   24.60
  -4  -4   3  723.13   24.70
  -4   4   3  649.64   24.40
  -4   4   3  713.43   24.40
   4   4  -3  675.83   25.10
   4   4  -3  640.64   25.10
  -4   4   3  674.93   24.50
  -4   4   3  702.33   25.10
  -2  -4   3 3596.84  121.89
   2  -4  -3 3442.76  122.09
  -2   4   3 3485.15  122.29
   2   4  -3 3125.19  122.19
   0  -4  -3 1075.19   38.70
   0  -4  -3 1072.59   38.10
   0  -4   3 1067.09   38.20
   0  -4   3 1098.09   38.70
   0   4  -3 1017.00   39.00
   0   4  -3 1047.10   38.50
   0   4  -3 1072.39   37.90
   0   4   3 1015.90   39.00
   0   4   3 1099.39   38.10
   2  -4   3  760.82   27.10
  -2  -4  -3  723.13   26.50
  -2  -4  -3  730.33   26.60
  -2  -4  -3  690.43   26.40
   2  -4   3  742.53   26.30
  -2   4  -3  723.83   26.10
   2   4   3  773.52   26.00
  -2   4  -3  725.93   26.40
  -2   4  -3  743.73   26.60
   2   4   3  648.04   27.10
  -4  -4  -3    5.60    1.10
  -4  -4  -3    3.50    0.80
   4  -4   3    3.10    1.20
   4  -4   3    5.20    0.80
  -4  -4  -3    7.60    0.90
  -4  -4  -3    4.10    0.90
  -4   4  -3    6.30    1.00
   4   4   3    5.00    1.40
  -4   4  -3    5.80    0.90
  -4   4  -3    3.20    0.70
  -6  -4  -3  424.86   15.70
  -6  -4  -3  406.76   15.50
  -6  -4  -3  437.66   15.10
   6  -4   3  383.86   16.20
  -6  -4  -3  394.36   15.60
  -6   4  -3  416.06   15.40
  -6   4  -3  409.76   15.10
  -6   4  -3  430.16   15.50
  -6   4  -3  399.06   15.30
  -6   4  -3  399.66   15.60
   6   4   3  408.46   16.10
  -8  -4  -3 1158.48   45.30
  -8  -4  -3 1265.87   44.60
  -8  -4  -3 1242.38   45.00
  -8  -4  -3 1279.57   45.20
  -8   4  -3 1220.98   45.40
  -8   4  -3 1207.48   45.00
  -8   4  -3 1242.68   44.60
   8   4   3 1302.77   45.60
 -10  -4  -3  518.25   20.00
 -10  -4  -3  508.05   20.40
 -10  -4  -3  527.15   20.10
  10  -4   3  501.85   20.90
 -10   4  -3  530.25   20.40
 -10   4  -3  542.05   20.20
  10   4   3  551.94   20.40
 -10   4  -3  533.75   19.50
 -10   4  -3  539.55   20.00
 -12  -4  -3  564.04   21.60
 -12  -4  -3  561.14   21.20
 -12  -4  -3  528.85   21.00
  12  -4   3  563.84   22.00
 -12   4  -3  543.95   20.50
 -12   4  -3  557.54   21.20
 -12   4  -3  546.05   21.40
 -12   4  -3  545.85   21.30
  12   4   3  561.34   21.20
 -14  -4  -3    8.50    2.10
 -14  -4  -3    1.90    2.30
  14  -4   3    1.90    2.60
 -14  -4  -3    9.10    2.70
  14   4   3    5.00    2.40
 -14   4  -3    3.40    2.00
 -14   4  -3    1.80    2.20
 -14   4  -3    3.40    2.30
 -14   4  -3    6.60    2.40
  16  -4   3   -0.60    3.10
 -16  -4  -3    0.90    2.40
 -16  -4  -3    1.70    2.10
 -16   4  -3   -0.40    2.60
 -16   4  -3    2.10    2.90
 -16   4  -3    3.00    2.70
 -18  -4  -3   82.19    5.70
 -18  -4  -3   81.29    6.10
  18  -4   3   71.29    7.20
 -18   4  -3   87.49    7.00
 -18   4  -3   85.69    6.40
 -18   4  -3   83.89    6.20
 -19  -5   3  156.98    7.90
  19  -5  -3  144.79   12.20
 -19  -5   3  165.98    9.20
 -19   5   3  154.68   11.40
 -19   5   3  161.28    8.70
  19   5  -3  168.08   10.40
 -19   5   3  155.68    8.10
 -17  -5   3  202.88    9.10
 -17  -5   3  198.28    9.20
 -17  -5   3  208.68   10.20
  17  -5  -3  201.18    9.70
 -17   5   3  222.48   10.50
 -17   5   3  205.78   10.00
 -17   5   3  197.28    9.40
  17   5  -3  215.78   10.70
 -17   5   3  205.48    9.30
 -15  -5   3    8.00    2.00
 -15  -5   3    5.90    2.40
 -15  -5   3    7.10    2.10
  15  -5  -3    7.50    2.50
 -15   5   3   10.60    2.10
 -15   5   3    8.30    2.10
  15   5  -3   10.30    2.20
 -15   5   3    8.80    2.60
  15   5  -3    5.60    2.90
 -15   5   3    8.60    2.50
 -13  -5   3   56.49    4.50
 -13  -5   3   60.29    4.10
  13  -5  -3   63.89    4.80
 -13  -5   3   60.39    4.10
 -13   5   3   58.59    4.40
  13   5  -3   55.09    3.90
 -13   5   3   58.39    3.90
 -13   5   3   57.79    3.70
 -13   5   3   62.99    4.50
  13   5  -3   60.09    5.10
  11  -5  -3  651.63   25.00
 -11  -5   3  632.84   24.70
 -11  -5   3  644.84   24.50
 -11  -5   3  652.23   23.60
 -11  -5   3  639.54   24.30
 -11   5   3  647.44   24.50
 -11   5   3  652.03   23.90
  11   5  -3  655.43   24.20
 -11   5   3  647.24   24.40
  11   5  -3  661.43   25.20
 -11   5   3  651.53   24.50
  -9  -5   3  956.00   34.40
  -9  -5   3  932.11   34.80
   9  -5  -3  906.21   36.60
  -9  -5   3  941.61   35.30
  -9   5   3  962.40   34.60
  -9   5   3 1035.40   35.10
   9   5  -3  956.00   35.90
  -9   5   3  943.31   35.00
  -9   5   3  945.01   35.00
   9   5  -3  961.40   35.10
  -7  -5   3  334.67   12.90
  -7  -5   3  295.97   12.70
  -7  -5   3  351.36   12.20
   7  -5  -3  308.37   13.40
  -7  -5   3  330.17   12.60
  -7  -5   3  358.56   12.50
  -7   5   3  335.87   12.60
   7   5  -3  332.27   13.10
  -7   5   3  336.87   12.30
   7   5  -3  297.57   13.50
  -7   5   3  343.27   13.10
  -7   5   3  332.57   12.20
  -7   5   3  328.77   12.70
  -7   5   3  320.57   12.70
  -5  -5   3  204.08    8.20
  -5  -5   3  190.38    8.10
   5  -5  -3  192.68    8.90
  -5  -5   3  219.08    8.20
  -5  -5   3  207.28    7.80
  -5  -5   3  209.38    8.10
   5   5  -3  209.08    8.80
  -5   5   3  206.38    7.90
  -5   5   3  212.48    7.90
   5   5  -3  191.28    8.80
  -5   5   3  209.88    8.70
  -5   5   3  196.38    8.00
  -5   5   3  202.68    8.20
  -3  -5   3  292.57   11.00
  -3  -5   3  296.37   11.10
   3  -5  -3  279.07   11.50
  -3  -5   3  272.27   10.90
   3   5  -3  260.47   11.60
   3   5  -3  289.07   11.40
  -3   5   3  288.97   10.80
  -3   5   3  285.37   10.80
  -3   5   3  292.67   10.50
  -3   5   3  284.27   11.70
   1  -5  -3  899.61   32.40
  -1  -5   3  909.91   32.30
   1  -5  -3  892.11   31.50
  -1  -5   3  895.71   32.00
  -1  -5   3  863.81   31.90
  -1   5   3  865.51   32.80
  -1   5   3  897.71   31.30
  -1   5   3  857.31   31.70
   1   5  -3  874.91   32.20
  -1   5   3  888.31   32.10
   1   5  -3  803.42   32.70
  -1  -5  -3  452.65   16.90
   1  -5   3  451.25   17.10
  -1  -5  -3  455.75   16.70
  -1  -5  -3  446.96   16.30
   1  -5   3  460.75   16.40
  -1   5  -3  460.75   16.80
   1   5   3  409.26   17.50
  -1   5  -3  448.26   16.50
  -1   5  -3  448.46   16.50
   1   5   3  450.25   17.20
  -1   5  -3  386.36   17.20
   3  -5   3 2524.95   84.49
  -3  -5  -3 2356.86   84.79
  -3  -5  -3 2438.86   84.79
  -3  -5  -3 2277.67   84.59
   3  -5   3 2322.97   85.49
  -3  -5  -3 2389.46   84.49
   3   5   3 2203.28   85.59
  -3   5  -3 2403.56   84.79
  -3   5  -3 2315.47   84.69
  -3   5  -3 2391.66   84.29
   5  -5   3  147.39    7.50
  -5  -5  -3  153.98    6.40
   5  -5   3  162.38    6.20
  -5  -5  -3  143.49    6.50
  -5  -5  -3  157.78    6.10
  -5  -5  -3  152.68    6.50
  -5   5  -3  158.58    6.40
   5   5   3  148.69    7.40
  -5   5  -3  150.38    6.50
  -5   5  -3  145.19    6.50
  -5   5  -3  155.88    6.20
  -7  -5  -3  355.06   13.00
   7  -5   3  307.97   14.50
  -7  -5  -3  346.77   13.70
  -7  -5  -3  339.67   13.50
  -7   5  -3  346.27   12.90
  -7   5  -3  354.26   13.40
  -7   5  -3  345.07   13.30
  -7   5  -3  347.97   13.40
   7   5   3  365.96   14.40
  -9  -5  -3   41.60    3.40
  -9  -5  -3   40.40    4.00
  -9  -5  -3   42.50    3.20
   9  -5   3   40.40    4.60
   9   5   3   40.10    4.10
  -9   5  -3   41.60    3.40
  -9   5  -3   43.40    2.40
  -9   5  -3   42.40    3.70
  -9   5  -3   42.50    3.10
  11  -5   3  480.15   20.80
 -11  -5  -3  518.55   19.90
 -11  -5  -3  529.75   19.80
 -11  -5  -3  496.55   20.30
 -11   5  -3  506.85   19.70
 -11   5  -3  520.45   19.10
 -11   5  -3  511.45   20.20
  11   5   3  523.35   20.10
 -11   5  -3  528.95   19.90
  13  -5   3   15.40    3.50
 -13  -5  -3    6.50    2.10
 -13  -5  -3   12.30    2.60
 -13  -5  -3    6.30    2.80
 -13   5  -3    9.90    2.70
  13   5   3   13.90    2.90
 -13   5  -3    9.80    2.40
 -13   5  -3    7.80    2.50
 -15  -5  -3  988.10   36.30
 -15  -5  -3  949.90   36.00
  15  -5   3  954.10   36.50
 -15  -5  -3  941.91   35.60
  15   5   3  949.51   35.70
 -15   5  -3  939.21   36.00
 -15   5  -3  976.50   36.10
 -15   5  -3  943.81   36.00
 -17  -5  -3   38.40    5.30
 -17  -5  -3   40.80    4.60
  17  -5   3   25.60    4.50
 -17   5  -3   27.20    3.90
 -17   5  -3   33.80    4.30
 -17   5  -3   35.80    5.10
 -18  -6   3  554.74   22.30
  18  -6  -3  545.15   22.10
 -18  -6   3  543.85   21.50
 -18   6   3  566.74   21.60
 -18   6   3  564.94   22.20
 -18   6   3  539.15   21.70
  16  -6  -3   55.59    6.20
 -16  -6   3   62.69    4.80
 -16  -6   3   66.39    5.20
 -16  -6   3   59.99    5.90
  16   6  -3   69.59    6.60
 -16   6   3   69.99    5.90
 -16   6   3   56.09    5.10
 -16   6   3   60.39    4.80
 -14  -6   3  868.01   34.00
 -14  -6   3  898.21   33.50
  14  -6  -3  916.21   34.10
 -14  -6   3  871.91   33.40
 -14   6   3  848.32   32.90
  14   6  -3  935.81   33.20
 -14   6   3  887.11   33.90
  14   6  -3  926.71   34.30
 -14   6   3  847.62   33.90
 -14   6   3  931.61   33.40
 -12  -6   3   18.80    2.70
 -12  -6   3   23.70    3.60
 -12  -6   3   27.20    3.00
  12  -6  -3   19.60    3.40
 -12   6   3   23.30    2.60
  12   6  -3   22.90    3.50
 -12   6   3   24.30    3.50
  12   6  -3   21.50    2.70
 -12   6   3   28.40    3.20
 -12   6   3   28.20    3.60
  10  -6  -3   26.80    3.70
 -10  -6   3   32.70    2.90
 -10  -6   3   36.60    3.50
 -10  -6   3   33.70    3.40
  10   6  -3   32.70    4.60
 -10   6   3   42.10    2.70
 -10   6   3   39.20    3.30
 -10   6   3   35.40    3.20
 -10   6   3   28.00    3.20
  10   6  -3   36.80    3.60
   8  -6  -3  136.29    8.00
  -8  -6   3  157.28    6.80
  -8  -6   3  151.08    7.20
  -8  -6   3  160.18    7.30
  -8  -6   3  163.88    6.30
  -8   6   3  164.18    7.30
  -8   6   3  162.88    6.50
   8   6  -3  167.68    7.60
  -8   6   3  167.08    6.80
  -8   6   3  155.98    6.20
   8   6  -3  155.38    8.30
  -8   6   3  154.88    7.10
  -6  -6   3 1316.97   43.50
  -6  -6   3 1230.38   43.00
   6  -6  -3 1135.59   44.60
  -6   6   3 1219.88   43.10
  -6   6   3 1176.58   43.60
   6   6  -3 1045.00   46.30
   6   6  -3 1086.89   44.30
  -6   6   3 1195.78   43.50
  -6   6   3 1321.07   43.20
  -6   6   3 1215.58   44.10
   4  -6  -3  790.52   30.10
  -4  -6   3  787.02   29.20
  -4  -6   3  836.42   29.30
  -4  -6   3  801.42   28.70
  -4  -6   3  730.13   29.10
  -4   6   3  776.12   28.90
  -4   6   3  818.32   28.60
   4   6  -3  780.82   30.10
  -4   6   3  848.52   29.00
   4   6  -3  767.12   29.80
  -4   6   3  776.82   29.90
  -2  -6   3 2574.54   95.19
  -2  -6   3 2661.73   95.29
   2  -6  -3 2726.43   95.99
  -2  -6   3 2848.52   95.69
   2  -6  -3 2580.74   95.29
  -2   6   3 2666.23   94.99
   2   6  -3 2469.75   96.19
  -2   6   3 2624.84   96.29
  -2   6   3 2734.23   95.29
   2   6  -3 2681.83   95.69
   0  -6  -3  584.24   20.20
   0  -6   3  564.34   20.70
   0  -6  -3  569.94   20.90
   0  -6  -3  568.14   21.20
   0  -6   3  574.14   21.30
   0  -6   3  564.94   20.80
   0   6  -3  549.54   20.70
   0   6  -3  562.74   21.00
   0   6   3  484.15   21.70
   0   6  -3  487.45   21.70
   0   6   3  570.84   20.50
   0   6   3  579.94   21.10
   2  -6   3  399.06   14.00
  -2  -6  -3  371.76   13.80
  -2  -6  -3  371.46   14.40
   2  -6   3  363.26   14.90
  -2  -6  -3  364.46   13.90
  -2   6  -3  386.66   13.50
  -2   6  -3  364.36   14.10
  -2   6  -3  364.86   14.30
   2   6   3  351.56   14.90
  -2   6  -3  338.37   15.10
   4  -6   3    3.40    1.20
   4  -6   3    3.50    2.20
  -4  -6  -3    3.90    1.30
  -4  -6  -3    3.50    1.30
  -4  -6  -3    5.80    1.00
   4   6   3    2.40    2.40
  -4   6  -3    2.10    0.90
   4   6   3    1.60    2.30
  -4   6  -3    2.00    1.40
  -4   6  -3    3.90    1.20
   6  -6   3  279.17   13.40
  -6  -6  -3  286.77   12.10
  -6  -6  -3  306.07   11.60
  -6  -6  -3  306.67   12.30
  -6   6  -3  315.97   11.40
  -6   6  -3  315.77   11.70
   6   6   3  291.87   13.30
  -6   6  -3  292.67   12.20
  -6   6  -3  307.67   12.00
  -6   6  -3  318.87   12.10
  -8  -6  -3  482.75   17.50
  -8  -6  -3  489.35   18.20
  -8  -6  -3  454.55   18.10
   8  -6   3  424.76   19.40
   8   6   3  463.85   18.90
  -8   6  -3  471.45   17.20
  -8   6  -3  470.55   17.90
  -8   6  -3  475.45   17.80
  -8   6  -3  455.75   18.40
 -10  -6  -3  223.48   10.00
  10  -6   3  200.48   11.40
 -10  -6  -3  250.87   10.20
 -10   6  -3  234.98    9.90
 -10   6  -3  234.08    9.80
  10   6   3  232.18   10.70
 -10   6  -3  230.48   10.50
  12  -6   3  400.46   17.50
 -12  -6  -3  403.06   16.00
 -12  -6  -3  392.16   16.10
 -12   6  -3  419.66   16.10
 -12   6  -3  385.66   16.30
  12   6   3  374.86   16.20
 -12   6  -3  394.46   15.90
  14  -6   3    3.90    6.40
 -14  -6  -3   -3.10    3.10
 -14  -6  -3    1.60    3.30
 -14   6  -3    2.40    3.10
 -14   6  -3    2.00    4.20
  14   6   3    7.00    3.20
 -14   6  -3    0.90    4.30
 -16   6  -3   -0.50    3.10
 -17  -7   3   63.39    5.50
 -17  -7   3   66.09    6.70
  17  -7  -3   59.19    6.70
 -17   7   3   54.69    6.40
 -17   7   3   62.19    6.60
 -17   7   3   59.19    5.40
 -15  -7   3    4.10    3.10
 -15  -7   3    1.70    2.70
 -15  -7   3    9.60    3.30
  15  -7  -3    4.60    3.40
 -15   7   3    3.60    2.70
  15   7  -3    4.90    3.20
 -15   7   3    7.50    3.20
  15   7  -3    6.30    3.80
 -15   7   3    6.90    2.60
 -13  -7   3   24.30    3.20
 -13  -7   3   23.80    3.60
  13  -7  -3   24.00    4.00
 -13  -7   3   21.80    3.30
 -13   7   3   23.80    3.60
  13   7  -3   25.90    3.40
 -13   7   3   28.30    3.90
 -13   7   3   26.80    3.50
  13   7  -3   34.00    4.70
 -11  -7   3  225.48   10.30
  11  -7  -3  212.38   11.20
 -11  -7   3  212.88    9.50
 -11  -7   3  220.78   10.20
 -11   7   3  228.68    9.70
 -11   7   3  223.68    9.80
  11   7  -3  225.28   11.40
 -11   7   3  211.28    9.10
  11   7  -3  218.48   10.00
 -11   7   3  214.98   10.00
  -9  -7   3  510.05   20.50
   9  -7  -3  570.64   20.80
  -9  -7   3  527.75   21.10
   9  -7  -3  497.75   22.10
  -9   7   3  546.35   21.30
  -9   7   3  543.55   20.90
  -9   7   3  575.14   20.80
  -9   7   3  540.95   20.20
   9   7  -3  536.55   22.10
   9   7  -3  525.25   21.20
  -9   7   3  555.04   20.40
  -7  -7   3   39.70    3.50
  -7  -7   3   34.90    3.00
   7  -7  -3   31.30    4.20
   7  -7  -3   38.60    3.30
  -7  -7   3   34.80    2.30
   7   7  -3   33.40    4.20
  -7   7   3   34.50    3.30
  -7   7   3   41.30    3.60
  -7   7   3   35.50    3.10
  -7   7   3   35.50    2.60
  -7   7   3   40.90    2.90
   7   7  -3   32.60    4.90
  -7   7   3   31.70    4.40
  -5  -7   3  193.88    8.80
  -5  -7   3  213.88    8.00
   5  -7  -3  190.08   10.00
  -5  -7   3  220.88    8.90
   5  -7  -3  212.78    8.80
  -5  -7   3  198.58    8.70
  -5   7   3  203.38    8.80
   5   7  -3  201.98    9.80
  -5   7   3  215.78    8.50
  -5   7   3  208.08    9.90
   5   7  -3  195.48    9.80
   3  -7  -3  132.69    6.30
  -3  -7   3  139.19    6.50
  -3  -7   3  135.69    6.40
  -3  -7   3  145.09    5.70
   3  -7  -3  135.19    7.60
  -3  -7   3  149.59    6.50
   3   7  -3  121.09    7.70
  -3   7   3  141.19    6.10
   3   7  -3  137.29    7.20
  -3   7   3  142.59    6.30
  -3   7   3  131.89    7.80
  -1  -7   3  719.63   29.60
   1  -7  -3  799.12   28.80
  -1  -7   3  788.12   28.10
   1  -7  -3  721.43   28.00
  -1   7   3  786.52   28.10
   1   7  -3  750.92   28.30
  -1   7   3  724.73   29.40
   1   7  -3  740.83   27.90
   1   7  -3  716.33   29.40
  -1   7   3  772.12   27.60
   1  -7   3  528.65   20.50
   1  -7   3  558.44   21.40
  -1  -7  -3  551.84   21.00
  -1  -7  -3  564.24   20.40
  -1  -7  -3  531.35   20.60
   1  -7   3  531.95   20.30
   1   7   3  562.94   21.00
  -1   7  -3  530.85   20.40
  -1   7  -3  489.55   21.80
   1   7   3  495.75   22.00
   1   7   3  572.94   20.10
  -1   7  -3  555.74   20.70
  -3  -7  -3 1494.75   53.59
  -3  -7  -3 1456.75   53.69
   3  -7   3 1563.74   53.39
  -3  -7  -3 1481.65   53.29
   3  -7   3 1476.95   54.69
  -3  -7  -3 1492.35   53.09
  -3   7  -3 1484.75   53.59
   3   7   3 1434.96   54.29
   3   7   3 1378.56   54.89
  -3   7  -3 1400.06   53.39
   3   7   3 1507.65   53.09
  -5  -7  -3  217.18    9.00
  -5  -7  -3  207.48    9.20
   5  -7   3  215.98   10.90
  -5  -7  -3  209.08    8.70
  -5   7  -3  219.18    9.20
   5   7   3  191.68   10.60
   5   7   3  207.68   10.60
  -5   7  -3  210.38    8.90
  -5   7  -3  216.98    9.20
   7  -7   3  185.78   10.80
  -7  -7  -3  198.58    8.30
  -7  -7  -3  201.28    9.00
  -7  -7  -3  204.28    9.10
  -7   7  -3  200.38    8.70
  -7   7  -3  207.28    8.80
  -7   7  -3  193.48    9.10
   7   7   3  200.48   10.10
   7   7   3  183.78   10.60
   9  -7   3   19.40    4.50
  -9  -7  -3   29.40    3.40
  -9  -7  -3   23.50    3.00
   9   7   3   17.80    3.50
  -9   7  -3   21.00    2.70
  -9   7  -3   23.30    2.90
   9   7   3   21.40    4.50
  -9   7  -3   21.30    3.30
  11  -7   3  171.28   10.70
 -11  -7  -3  166.38    8.60
 -11  -7  -3  186.38    8.60
 -11   7  -3  163.68    8.90
 -11   7  -3  162.28    8.20
 -11   7  -3  177.18    8.60
  11   7   3  162.18    9.10
 -13  -7  -3   44.60    5.00
  13  -7   3   40.70    5.50
 -13  -7  -3   46.70    5.70
 -13   7  -3   52.39    5.60
  13   7   3   43.70    6.10
 -13   7  -3   38.90    4.90
 -14  -8   3  653.93   26.10
 -14  -8   3  605.14   25.50
  14  -8  -3  666.73   26.40
 -14   8   3  683.03   25.00
 -14   8   3  614.54   24.90
 -14   8   3  648.04   25.90
  14   8  -3  668.53   25.30
 -12  -8   3   16.20    3.50
 -12  -8   3   22.30    3.20
  12  -8  -3   21.10    4.50
  12   8  -3   23.20    4.80
  12   8  -3   23.30    3.70
 -12   8   3   24.30    3.80
 -12   8   3   23.30    3.00
 -12   8   3   25.30    3.30
 -10  -8   3   36.30    3.70
  10  -8  -3   26.80    4.90
 -10  -8   3   28.30    3.70
 -10   8   3   24.10    2.70
  10   8  -3   24.60    3.60
  10   8  -3   26.30    4.90
 -10   8   3   29.30    4.30
 -10   8   3   26.70    3.40
   8  -8  -3   92.39    8.10
  -8  -8   3   93.59    6.00
   8  -8  -3   93.19    5.90
  -8  -8   3   95.29    5.40
  -8   8   3   98.09    7.10
  -8   8   3   91.49    5.70
  -8   8   3  104.79    6.00
   8   8  -3   95.29    7.90
  -8   8   3  101.79    5.20
   8   8  -3   98.19    6.70
   6  -8  -3  696.93   25.90
   6  -8  -3  668.33   27.60
  -6  -8   3  678.83   25.70
  -6  -8   3  661.73   26.00
  -6   8   3  671.13   25.90
  -6   8   3  720.93   26.90
  -6   8   3  729.13   25.80
   6   8  -3  615.24   28.00
   6   8  -3  673.83   27.00
  -4  -8   3  285.47   11.00
   4  -8  -3  273.97   11.70
   4  -8  -3  281.17   13.40
  -4  -8   3  257.27   11.70
  -4  -8   3  297.97   12.40
  -4  -8   3  278.37   11.70
  -4   8   3  302.77   11.80
  -4   8   3  267.17   11.70
  -4   8   3  287.77   13.30
  -4   8   3  286.07   11.60
   4   8  -3  303.47   12.90
   4   8  -3  267.17   13.30
   2  -8  -3 1248.68   45.50
  -2  -8   3 1215.58   44.50
  -2  -8   3 1147.89   44.40
  -2  -8   3 1231.58   43.80
   2  -8  -3 1150.18   44.40
  -2  -8   3 1221.78   44.90
  -2   8   3 1218.48   44.30
   2   8  -3 1227.38   44.90
  -2   8   3 1196.58   46.10
   2   8  -3 1190.68   44.40
  -2   8   3 1306.67   44.30
   2   8  -3 1157.18   46.00
   0  -8  -3  293.47   12.40
   0  -8   3  300.17   12.40
   0  -8  -3  310.27   12.30
   0  -8  -3  297.37   13.10
   0  -8   3  316.37   12.40
   0  -8   3  308.67   13.30
   0   8   3  273.37   14.20
   0   8  -3  291.97   12.70
   0   8  -3  305.27   12.30
   0   8   3  313.57   12.70
   0   8   3  314.37   12.10
   0   8  -3  285.97   14.30
  -2  -8  -3  203.28    8.60
   2  -8   3  189.58    8.80
   2  -8   3  211.48   10.40
  -2  -8  -3  182.58    8.80
  -2  -8  -3  196.88    9.60
   2  -8   3  204.88    9.00
   2   8   3  201.18    8.60
  -2   8  -3  190.58    8.80
  -2   8  -3  206.78    9.10
   2   8   3  177.78   10.70
   2   8   3  208.48    9.90
  -4  -8  -3    2.80    1.80
  -4  -8  -3   -0.30    1.60
   4  -8   3    1.50    3.30
   4  -8   3    1.80    1.90
  -4   8  -3    1.70    1.60
   4   8   3   -1.10    3.10
   4   8   3   -0.50    2.10
  -4   8  -3    1.10    2.10
   4   8   3   11.60    7.10
  -4   8  -3    0.70    2.30
  -6  -8  -3  133.29    7.00
  -6  -8  -3  133.29    6.40
   6  -8   3  127.79    6.90
   6  -8   3  121.49    9.30
  -6  -8  -3  138.09    7.00
   6   8   3  140.99    8.80
  -6   8  -3  133.29    7.20
   6   8   3  119.09    9.20
  -6   8  -3  129.09    6.60
   8  -8   3  371.66   15.40
  -8  -8  -3  372.56   15.30
   8  -8   3  352.96   17.60
  -8  -8  -3  375.46   15.40
   8   8   3  347.57   16.20
  -8   8  -3  383.06   14.90
   8   8   3  361.66   17.20
  -8   8  -3  371.36   15.70
  10  -8   3  182.88   10.00
 -10  -8  -3  185.58   10.20
  10   8   3  183.08   11.60
 -10   8  -3  166.98   11.70
 -12  -8  -3  256.37   11.20
 -12  -8  -3  223.38   11.20
  12  -8   3  228.28   13.30
  12  -8   3  224.38   11.90
  12   8   3  221.78   11.60
 -12   8  -3  229.88   10.60
 -12   8  -3  227.78   11.40
 -13  -9   3   28.10    4.60
  13  -9  -3   17.10    5.00
 -13  -9   3   23.00    4.40
  13   9  -3   18.80    4.40
 -13   9   3   27.50    4.50
 -11  -9   3  228.38   11.50
  11  -9  -3  205.78   12.80
 -11  -9   3  222.98   10.60
 -11   9   3  232.58   11.00
 -11   9   3  222.68   10.10
  11   9  -3  214.78   11.00
  -9  -9   3  294.67   12.30
   9  -9  -3  255.07   14.90
  -9  -9   3  298.87   13.20
  -9   9   3  291.97   12.00
   9   9  -3  289.27   14.80
   9   9  -3  276.67   13.40
  -9   9   3  291.37   12.70
   7  -9  -3  128.29    7.30
  -7  -9   3  126.19    6.70
  -7  -9   3  120.79    7.40
   7  -9  -3  150.48   10.30
   7   9  -3  107.89    9.00
   7   9  -3  119.39    8.40
  -7   9   3  120.29    6.40
  -7   9   3  124.89    7.10
  -7   9   3  122.09    9.10
   5  -9  -3   32.60    5.40
   5  -9  -3   39.40    4.30
  -5  -9   3   35.10    3.90
   5   9  -3   33.40    4.80
   5   9  -3   42.20    5.30
  -5   9   3   48.00    6.90
  -5   9   3   35.80    4.10
   3  -9  -3   66.79    7.20
   3  -9  -3   60.49    4.70
  -3  -9   3   59.39    5.10
  -3  -9   3   62.19    4.70
   3   9  -3   53.19    7.40
   3   9  -3   62.29    6.20
  -3   9   3   62.59    4.70
   3   9  -3   60.09    5.00
  -3   9   3   64.39    7.50
  -1  -9   3  217.28    9.10
  -1  -9   3  211.08   11.00
   1  -9  -3  219.28    9.70
  -1  -9   3  221.18    9.80
   1  -9  -3  218.88   11.30
  -1  -9   3  220.78   10.10
   1  -9  -3  213.98    9.80
   1   9  -3  205.38   12.30
  -1   9   3  222.28   10.40
   1   9  -3  221.58   10.50
  -1   9   3  206.08   12.30
   1   9  -3  219.88    9.90
  -1  -9  -3  101.29    5.70
  -1  -9  -3   94.19    5.90
   1  -9   3   96.19    5.90
   1  -9   3  103.39    8.00
  -1  -9  -3   93.59    7.70
   1  -9   3   96.69    6.70
  -1   9  -3  104.89    6.20
  -1   9  -3   97.09    6.60
   1   9   3  106.79    7.40
   1   9   3   94.89    9.10
  -3  -9  -3  719.83   27.70
   3  -9   3  701.23   27.50
  -3  -9  -3  744.23   27.20
   3  -9   3  717.13   29.10
  -3   9  -3  716.73   27.50
   3   9   3  721.03   28.50
   3   9   3  691.63   29.60
  -3   9  -3  745.23   27.60
   5  -9   3   44.30    4.90
  -5  -9  -3   48.30    4.50
   5  -9   3   39.80    6.10
  -5  -9  -3   41.90    4.70
  -5   9  -3   48.60    5.30
  -5   9  -3   36.90    5.80
  -5   9  -3   39.30    4.30
   5   9   3   38.10    5.90
   5   9   3   40.40    5.60
   7  -9   3  105.59   11.40
   7  -9   3  121.59    8.20
  -7  -9  -3  118.39    7.20
  -7   9  -3  104.39   12.00
   7   9   3  107.59    8.80
  -7   9  -3  115.99    6.90
   7   9   3   86.29   10.30
   9  -9   3   24.30    4.30
   9  -9   3   18.90    6.10
  -9  -9  -3   23.10    4.00
  -9   9  -3   21.30    3.30
   9   9   3   16.40    4.30
  -9   9  -3   24.30    4.50
  -8 -10   3   58.79    6.40
   8 -10  -3   42.80    7.40
  -8 -10   3   48.80    5.40
  -8  10   3   53.39    5.60
   8  10  -3   55.49    7.30
  -8  10   3   50.19    5.60
  -6 -10   3  329.87   14.70
   6 -10  -3  334.87   14.30
   6 -10  -3  321.57   14.70
  -6 -10   3  325.17   13.90
   6 -10  -3  308.07   17.00
  -6  10   3  324.87   13.60
   6  10  -3  320.67   14.80
   6  10  -3  345.47   16.10
  -6  10   3  332.27   14.20
  -6  10   3  328.97   16.50
  -4 -10   3  157.88    9.30
  -4 -10   3  175.28    8.50
   4 -10  -3  149.39    8.90
   4 -10  -3  159.88    8.40
   4 -10  -3  166.28   12.10
   4  10  -3  161.68   10.20
   4  10  -3  165.18   11.40
  -4  10   3  153.08    8.50
  -4  10   3  181.28   11.70
  -2 -10   3  654.83   24.80
   2 -10  -3  614.84   25.80
   2 -10  -3  654.43   25.00
   2  10  -3  629.64   25.60
  -2  10   3  615.64   28.80
  -2  10   3  649.54   24.90
   0 -10   3  129.79    7.30
   0 -10  -3  135.19    7.50
   0 -10   3  145.59   17.20
   0 -10  -3  121.09    7.30
   0  10   3  129.79    7.60
   0  10  -3  119.89    8.40
   0  10   3  117.29   10.80
  -2 -10  -3  104.19    6.50
   2 -10   3   94.39    6.50
  -2 -10  -3  101.79    6.80
   2 -10   3   97.29    6.10
   2 -10   3  103.49   10.40
   2  10   3  103.19   10.20
  -2  10  -3  111.59    7.40
   2  10   3  103.59   11.70
  -2  10  -3   95.99   10.60
  -4 -10  -3    1.10    2.70
   4 -10   3   -4.50    5.70
  -4 -10  -3    1.30    3.10
   4 -10   3   -0.20    2.70
   4  10   3    4.60    4.90
  -4  10  -3    4.70    3.90
  -4  10  -3   -1.00    2.40
 -22   0   4   17.50    3.30
 -22   0   4   22.70    3.20
 -22   0   4   17.60    3.70
 -20   0   4  272.77   11.20
 -20   0   4  263.97   10.90
 -20   0   4  259.87   11.50
 -20   0   4  273.37   11.50
 -20   0   4  272.47   11.70
 -18   0   4   18.70    2.30
 -18   0   4   16.90    2.40
 -18   0   4   18.90    2.50
 -18   0   4   22.10    3.10
 -18   0   4   17.50    2.20
 -18   0   4   18.80    2.40
 -18   0   4   19.20    2.50
 -16   0   4  387.06   14.90
 -16   0   4  351.36   14.90
 -16   0   4  384.86   14.90
 -16   0   4  386.56   15.00
 -16   0   4  406.46   14.90
 -16   0   4  385.26   14.70
 -16   0   4  365.66   14.90
 -16   0   4  406.86   15.20
 -14   0   4  180.68    7.30
 -14   0   4  175.38    7.20
 -14   0   4  172.98    7.20
 -14   0   4  169.78    7.20
 -14   0   4  174.08    7.10
 -14   0   4  171.88    7.40
 -14   0   4  170.68    6.90
 -14   0   4  178.18    7.30
 -12   0   4 1552.74   54.19
 -12   0   4 1464.45   54.19
 -12   0   4 1464.65   53.99
 -12   0   4 1497.35   54.09
 -12   0   4 1551.44   54.19
 -12   0   4 1499.15   54.29
 -12   0   4 1489.55   54.29
 -12   0   4 1519.45   54.39
  10   0  -4 1379.76   43.20
 -10   0   4 1181.58   43.60
 -10   0   4 1205.58   43.70
 -10   0   4 1177.48   43.70
 -10   0   4 1162.68   43.40
 -10   0   4 1174.38   43.60
 -10   0   4 1224.08   43.50
 -10   0   4 1197.38   43.80
 -10   0   4 1185.48   43.60
  -8   0   4  324.97   12.60
   8   0  -4  354.86   12.60
  -8   0   4  342.87   12.80
  -8   0   4  347.77   12.70
  -8   0   4  341.27   12.90
  -8   0   4  349.37   12.60
  -8   0   4  354.56   12.70
  -8   0   4  336.17   12.90
  -8   0   4  337.67   12.90
   6   0  -4  130.29    4.90
  -6   0   4  127.09    5.10
  -6   0   4  123.19    5.20
  -6   0   4  129.99    4.90
  -6   0   4  136.29    5.00
  -6   0   4  128.79    5.00
  -6   0   4  122.89    4.90
  -6   0   4  139.99    5.10
  -4   0   4 1666.93   59.59
  -2   0   4 1470.45   52.49
   0   0  -4 7305.17  271.37
   0   0   4 6023.60  268.47
  -2   0  -4  858.51   32.00
  -2   0  -4  910.31   32.10
   2   0   4  914.41   32.40
  -4   0  -4  401.86   14.60
  -4   0  -4  414.66   14.20
   4   0   4  395.46   14.90
  -4   0  -4  382.36   14.40
  -4   0  -4  381.16   14.60
   6   0   4    8.50    1.40
  -6   0  -4   11.60    1.00
  -8   0  -4  630.34   23.10
  -8   0  -4  638.74   23.40
  -8   0  -4  625.84   23.30
  -8   0  -4  598.84   23.40
  -8   0  -4  671.73   22.70
   8   0   4  613.14   23.50
 -10   0  -4 1149.58   40.50
 -10   0  -4 1122.19   41.00
  10   0   4 1206.98   41.00
 -10   0  -4  974.90   41.30
 -12   0  -4  482.25   18.90
 -12   0  -4  491.55   18.40
  12   0   4  497.75   18.70
 -12   0  -4  461.45   18.50
 -14   0  -4 1028.20   37.40
 -14   0  -4  969.30   36.90
  14   0   4 1002.00   36.80
 -14   0  -4  989.00   36.80
 -16   0  -4   84.89    5.30
  16   0   4   74.19    5.50
 -16   0  -4   76.59    5.30
 -16   0  -4   88.79    5.90
 -18   0  -4    1.00    2.80
 -18   0  -4    1.80    2.70
 -18   0  -4    0.60    2.30
 -23  -1   4    8.50    3.10
 -23  -1   4   10.30    3.40
 -23  -1   4   13.20    3.40
 -23   1   4   13.40    3.40
 -23   1   4    7.80    2.90
 -23   1   4   10.30    3.20
 -21  -1   4  344.37   14.10
 -21  -1   4  365.46   14.70
 -21  -1   4  357.46   14.50
 -21  -1   4  365.76   14.30
 -21   1   4  338.87   14.20
 -21   1   4  355.36   15.00
 -21   1   4  360.56   14.70
 -21   1   4  340.17   14.50
 -19  -1   4  225.08    9.60
 -19  -1   4  235.78   10.00
 -19  -1   4  221.48    9.90
 -19  -1   4  222.68   10.10
 -19  -1   4  228.78    9.80
 -19  -1   4  254.37    9.80
 -19  -1   4  243.18    9.80
 -19  -1   4  238.18   10.30
 -19   1   4  240.18   10.20
 -19   1   4  222.68    9.70
 -19   1   4  233.88   10.40
 -19   1   4  226.78    9.40
 -19   1   4  223.68   10.00
 -17  -1   4  651.73   24.60
 -17  -1   4  646.64   24.50
 -17  -1   4  621.34   24.10
 -17  -1   4  682.13   24.30
 -17  -1   4  652.43   24.60
 -17  -1   4  644.94   24.30
 -17  -1   4  655.53   24.50
 -17  -1   4  632.74   24.30
 -17   1   4  640.44   24.60
 -17   1   4  670.23   24.90
 -17   1   4  640.24   24.30
 -17   1   4  623.54   24.30
 -17   1   4  675.23   24.50
 -17   1   4  687.73   24.60
 -15  -1   4  110.69    5.10
 -15  -1   4  132.69    5.50
 -15  -1   4  107.69    5.20
 -15  -1   4  111.59    5.00
  15  -1  -4  113.49    4.60
 -15   1   4  114.49    5.60
 -15   1   4  109.19    5.00
 -15   1   4  110.59    4.70
 -15   1   4  103.59    5.20
 -15   1   4  114.89    5.40
 -15   1   4  109.39    5.30
 -15   1   4  107.19    5.40
 -13  -1   4   32.10    2.00
 -13  -1   4   31.60    2.30
 -13  -1   4   34.20    2.30
 -13  -1   4   33.60    2.20
 -13  -1   4   37.00    2.20
 -13  -1   4   32.70    2.30
  13  -1  -4   31.60    1.90
 -13  -1   4   31.10    2.10
 -13  -1   4   39.00    2.10
 -13   1   4   30.60    2.20
 -13   1   4   31.70    2.40
 -13   1   4   38.70    2.50
 -13   1   4   30.10    2.20
 -13   1   4   31.80    1.90
 -13   1   4   31.50    2.20
 -13   1   4   32.50    2.00
 -13   1   4   31.50    2.40
 -11  -1   4  953.60   34.20
 -11  -1   4  924.41   34.40
  11  -1  -4  971.10   33.80
 -11  -1   4  915.81   34.10
 -11  -1   4  922.01   34.30
 -11  -1   4  925.81   34.10
 -11  -1   4  985.10   34.20
 -11  -1   4  942.11   34.10
 -11  -1   4  920.31   34.20
  11  -1  -4 1025.40   33.90
 -11   1   4  891.11   34.40
 -11   1   4  933.61   34.40
 -11   1   4  982.30   34.30
 -11   1   4  953.20   34.10
 -11   1   4  915.41   34.40
 -11   1   4  955.80   33.90
 -11   1   4  936.41   34.30
 -11   1   4  905.81   34.30
  -9  -1   4  801.72   30.00
  -9  -1   4  839.82   29.90
   9  -1  -4  930.21   29.80
  -9  -1   4  780.72   29.80
  -9  -1   4  835.62   30.10
  -9  -1   4  823.32   29.80
  -9  -1   4  811.02   29.80
  -9  -1   4  793.62   29.80
  -9  -1   4  865.01   29.90
  -9   1   4  773.72   30.00
   9   1  -4  881.61   30.10
  -9   1   4  837.62   29.60
  -9   1   4  827.32   29.70
  -9   1   4  773.92   30.00
  -9   1   4  803.32   30.00
  -9   1   4  830.12   29.90
  -9   1   4  800.52   29.90
  -7  -1   4 8346.56  291.77
  -7  -1   4 7557.24  291.97
   7  -1  -4 8013.30  304.97
  -7   1   4 7861.31  301.77
  -5  -1   4 1247.68   46.10
  -5  -1   4 1242.68   45.90
  -5  -1   4 1334.87   45.70
  -5  -1   4 1393.96   45.70
  -5  -1   4 1280.57   45.90
  -5  -1   4 1201.48   45.80
  -5  -1   4 1315.17   45.80
  -5   1   4 1262.67   45.80
  -5   1   4 1192.98   46.00
   5   1  -4 1270.87   46.00
  -5   1   4 1349.86   45.70
  -5   1   4 1241.98   46.00
  -5   1   4 1368.36   45.90
  -5   1   4 1263.27   46.00
   3  -1  -4 5697.43  231.38
  -3   1   4 5653.43  230.68
  -1  -1   4  332.87   12.20
   1  -1  -4  337.77   12.10
   1  -1  -4  326.87   12.10
  -1  -1   4  333.37   12.20
   1   1  -4  326.67   12.10
  -1   1   4  347.77   12.10
   1   1  -4  328.87   12.30
  -1   1   4  336.87   12.10
  -1   1   4  358.86   12.50
   1  -1   4  722.43   24.40
   1  -1   4  674.73   23.90
  -1  -1  -4  651.23   24.10
  -1  -1  -4  652.93   24.00
   1   1   4  681.03   24.40
  -1   1  -4  658.43   24.20
  -1   1  -4  632.84   24.10
   1   1   4  683.13   23.90
  -1   1  -4  667.23   24.00
  -3  -1  -4  338.37   13.40
  -3  -1  -4  362.36   13.20
   3  -1   4  364.46   13.70
  -3  -1  -4  365.86   13.30
  -3   1  -4  363.26   13.30
  -3   1  -4  368.46   13.20
  -3   1  -4  365.66   13.20
   3   1   4  374.36   13.70
  -3   1  -4  348.37   13.40
  -5   1  -4 4169.08  148.59
  -7  -1  -4  432.76   16.60
  -7  -1  -4  471.05   16.40
   7  -1   4  435.46   17.20
  -7  -1  -4  478.25   17.00
  -7  -1  -4  435.56   16.90
  -7  -1  -4  488.15   16.50
  -7   1  -4  452.35   16.60
  -7   1  -4  449.95   16.70
   7   1   4  432.56   17.10
  -7   1  -4  429.36   16.90
  -7   1  -4  433.16   16.70
   9  -1   4 1665.83   59.79
  -9  -1  -4 1675.53   59.39
  -9  -1  -4 1722.93   58.89
  -9  -1  -4 1611.24   59.19
  -9  -1  -4 1550.74   59.49
  -9   1  -4 1696.23   59.09
  -9   1  -4 1586.74   59.39
   9   1   4 1660.23   59.59
  -9   1  -4 1613.74   59.49
  -9   1  -4 1652.63   59.49
 -11  -1  -4   92.29    4.60
 -11  -1  -4   91.39    4.80
  11  -1   4   94.09    5.50
 -11  -1  -4   84.79    5.00
 -11   1  -4   99.09    5.00
  11   1   4   90.49    4.90
 -11   1  -4   89.79    4.40
 -11   1  -4   89.29    5.00
 -11   1  -4   88.59    4.90
 -13  -1  -4    7.80    2.20
 -13  -1  -4   -0.30    1.30
  13  -1   4    3.60    2.00
 -13  -1  -4    4.50    1.70
  13   1   4    1.90    1.80
 -13   1  -4    4.80    1.70
 -13   1  -4    2.00    1.50
 -13   1  -4    1.50    1.80
 -13   1  -4    0.50    1.80
 -15  -1  -4   32.30    3.70
 -15  -1  -4   39.90    3.70
 -15  -1  -4   29.10    4.30
  15  -1   4   33.60    4.20
  15   1   4   36.60    4.00
 -15   1  -4   25.50    3.10
 -15   1  -4   29.60    4.00
 -15   1  -4   30.60    3.50
 -17  -1  -4  342.57   14.20
  17  -1   4  332.87   14.20
 -17  -1  -4  336.57   14.20
 -17  -1  -4  342.87   14.90
 -17   1  -4  347.67   14.10
 -17   1  -4  338.97   14.20
 -17   1  -4  358.76   14.70
 -22  -2   4    1.10    3.10
 -22  -2   4    3.80    2.80
 -22  -2   4    5.30    2.70
 -22   2   4    3.20    2.60
 -22   2   4    3.60    2.90
 -22   2   4    3.40    2.80
 -20  -2   4  199.38    9.10
 -20  -2   4  213.38   10.80
 -20  -2   4  195.38    9.30
 -20  -2   4  197.48    8.80
 -20  -2   4  210.78    9.30
 -20  -2   4  205.48    9.50
 -20   2   4  205.98    9.80
 -20   2   4  192.68    9.20
 -20   2   4  197.58    9.40
 -20   2   4  195.48    8.90
 -18  -2   4    1.20    1.80
 -18  -2   4    0.90    1.50
 -18  -2   4    5.20    1.80
 -18  -2   4    1.40    1.60
 -18  -2   4    0.70    2.00
 -18  -2   4    1.30    1.90
 -18  -2   4    0.90    2.00
 -18  -2   4    1.30    1.60
 -18   2   4    4.70    2.10
 -18   2   4    1.70    1.90
  18   2  -4    0.20    2.50
 -18   2   4    1.30    1.50
 -18   2   4    0.60    1.70
 -16  -2   4  335.67   13.90
 -16  -2   4  356.96   13.90
  16  -2  -4  381.16   13.40
 -16  -2   4  340.87   13.60
 -16  -2   4  357.16   13.50
 -16  -2   4  349.77   14.10
 -16  -2   4  364.56   13.80
 -16  -2   4  340.57   13.60
 -16  -2   4  350.26   13.80
 -16   2   4  407.76   14.00
 -16   2   4  329.87   13.10
 -16   2   4  340.27   13.70
 -16   2   4  336.57   14.10
 -16   2   4  356.16   14.00
 -16   2   4  336.77   14.00
  16   2  -4  343.77   14.10
 -14  -2   4  265.27   10.70
 -14  -2   4  277.67   10.50
  14  -2  -4  287.67   10.60
 -14  -2   4  288.27   10.80
 -14  -2   4  277.17   11.00
 -14  -2   4  273.57   10.90
 -14  -2   4  259.97   11.00
 -14  -2   4  260.57   10.70
 -14  -2   4  271.57   10.70
 -14   2   4  267.77   10.90
 -14   2   4  265.57   11.00
 -14   2   4  275.47   10.20
 -14   2   4  276.17   10.70
 -14   2   4  271.17   11.20
 -12  -2   4 2345.87   87.99
  12  -2  -4 2661.53   87.79
 -12  -2   4 2514.65   87.89
 -12  -2   4 2439.96   87.79
 -12  -2   4 2542.75   87.79
 -12  -2   4 2475.45   87.59
 -12  -2   4 2321.67   87.99
 -12  -2   4 2358.76   87.69
 -12  -2   4 2401.86   87.89
 -12   2   4 2461.95   87.69
 -12   2   4 2457.95   88.09
 -12   2   4 2581.14   87.29
 -12   2   4 2453.15   87.99
 -12   2   4 2385.86   87.99
 -12   2   4 2355.66   87.89
 -10  -2   4  539.25   20.10
 -10  -2   4  537.25   20.20
 -10  -2   4  545.55   20.40
 -10  -2   4  561.44   20.10
 -10  -2   4  515.75   20.00
 -10  -2   4  523.85   20.30
 -10  -2   4  532.75   20.30
 -10  -2   4  497.95   20.20
  10  -2  -4  588.04   20.20
 -10   2   4  521.95   20.30
 -10   2   4  551.44   20.30
 -10   2   4  573.54   20.40
 -10   2   4  521.65   20.20
  10   2  -4  559.14   20.50
 -10   2   4  556.04   20.00
  10   2  -4  550.24   19.70
 -10   2   4  578.34   19.80
  10   2  -4  599.24   19.80
  -8  -2   4  581.74   22.00
  -8  -2   4  633.34   22.20
  -8  -2   4  590.04   22.10
  -8  -2   4  570.04   22.30
  -8  -2   4  634.54   22.20
   8  -2  -4  640.14   22.40
  -8  -2   4  587.44   22.50
  -8  -2   4  586.64   22.30
  -8  -2   4  594.54   22.30
  -8   2   4  683.23   22.10
  -8   2   4  602.04   22.00
  -8   2   4  564.54   22.30
  -8   2   4  603.44   21.80
  -8   2   4  623.74   22.50
  -8   2   4  607.44   22.30
   8   2  -4  622.94   22.00
  -8   2   4  623.34   22.30
   8   2  -4  622.24   22.60
  -6  -2   4   99.09    4.10
   6  -2  -4   98.59    4.30
  -6  -2   4   94.89    4.10
  -6  -2   4   96.59    4.30
  -6  -2   4   97.69    4.00
  -6  -2   4  107.29    3.80
  -6  -2   4   98.59    4.10
  -6  -2   4  111.39    3.90
  -6   2   4   94.59    4.20
   6   2  -4   92.39    4.40
  -6   2   4  105.59    4.10
  -6   2   4   97.99    4.10
  -6   2   4  105.29    3.80
   6   2  -4  105.59    4.20
  -6   2   4  106.79    4.20
  -6   2   4   95.59    4.00
   4  -2  -4  902.41   33.00
  -4  -2   4  921.81   32.90
  -4  -2   4  964.30   32.70
  -4  -2   4  963.40   32.60
  -4  -2   4  911.01   32.60
  -4  -2   4  869.61   32.70
  -4   2   4  890.31   32.70
   4   2  -4  897.51   32.90
  -4   2   4  866.61   32.60
   4   2  -4  860.91   32.90
  -4   2   4  922.01   32.70
  -4   2   4  955.20   32.90
   2  -2  -4  196.38    7.90
  -2  -2   4  201.68    7.60
  -2  -2   4  213.38    7.80
   2  -2  -4  213.28    7.40
  -2  -2   4  209.58    7.80
  -2   2   4  202.48    7.40
   2   2  -4  196.98    7.70
  -2   2   4  204.08    7.90
  -2   2   4  189.28    7.60
   0  -2  -4 1692.43   58.39
   0  -2  -4 1661.03   58.79
   0  -2   4 1702.63   58.79
   0  -2   4 1517.35   58.39
   0   2   4 1616.94   58.89
   2  -2   4 1224.48   42.60
  -2  -2  -4 1229.58   42.30
  -2  -2  -4 1167.98   42.10
  -2  -2  -4 1169.98   42.10
  -2   2  -4 1142.89   42.20
  -2   2  -4 1141.89   42.20
  -2   2  -4 1202.88   42.00
   2   2   4 1117.29   42.60
  -4  -2  -4  261.97    9.80
  -4  -2  -4  276.37    9.40
   4  -2   4  261.07   10.40
  -4  -2  -4  272.47   10.00
  -4  -2  -4  261.87    9.80
  -4  -2  -4  259.87    9.90
  -4   2  -4  266.17    9.80
   4   2   4  235.68   10.30
  -4   2  -4  255.67   10.10
  -4   2  -4  258.27    9.80
   6  -2   4   46.00    3.10
  -6  -2  -4   46.10    2.60
  -6  -2  -4   48.60    2.30
  -6  -2  -4   51.39    2.40
  -6  -2  -4   44.00    2.70
  -6  -2  -4   49.30    2.50
  -6   2  -4   46.50    2.40
  -6   2  -4   53.99    2.50
  -6   2  -4   48.60    2.30
  -6   2  -4   44.30    2.70
   6   2   4   51.79    3.10
  -8  -2  -4  716.93   26.60
  -8  -2  -4  693.93   26.30
  -8  -2  -4  751.82   26.20
  -8  -2  -4  700.73   26.60
   8  -2   4  686.33   26.90
   8   2   4  741.03   26.80
  -8   2  -4  715.73   26.40
  -8   2  -4  731.43   26.70
  -8   2  -4  721.53   26.10
  -8   2  -4  708.23   26.40
 -10  -2  -4 1497.45   57.89
 -10  -2  -4 1631.34   57.69
 -10  -2  -4 1686.63   57.19
 -10  -2  -4 1515.65   57.49
 -10   2  -4 1520.35   57.59
 -10   2  -4 1682.13   57.89
 -10   2  -4 1532.45   57.59
 -10   2  -4 1574.64   57.19
  10   2   4 1657.03   57.69
  12  -2   4  804.22   29.50
 -12  -2  -4  808.52   29.10
 -12  -2  -4  747.13   28.90
 -12  -2  -4  780.52   28.50
 -12  -2  -4  728.03   29.50
 -12   2  -4  776.42   28.60
 -12   2  -4  758.42   29.10
  12   2   4  779.22   28.90
 -12   2  -4  805.92   29.30
 -12   2  -4  776.82   29.30
 -14  -2  -4  843.62   32.60
 -14  -2  -4  842.22   32.00
  14  -2   4  858.21   32.10
 -14  -2  -4  848.82   32.00
  14   2   4  868.81   31.80
 -14   2  -4  832.92   32.10
 -14   2  -4  872.21   32.40
 -14   2  -4  872.91   32.30
 -14   2  -4  848.42   31.60
 -16  -2  -4   45.60    4.40
  16  -2   4   47.60    5.10
 -16  -2  -4   46.40    5.60
 -16  -2  -4   38.70    4.40
 -16   2  -4   44.30    4.60
 -16   2  -4   46.50    4.20
 -16   2  -4   47.10    4.90
  16   2   4   44.00    5.00
 -18  -2  -4    8.10    2.90
 -18  -2  -4    8.80    2.80
  18  -2   4   12.50    4.00
 -18   2  -4    9.40    3.40
 -18   2  -4   12.00    3.10
 -18   2  -4   13.30    3.30
 -21  -3   4  287.37   12.60
 -21  -3   4  282.07   12.80
 -21  -3   4  299.37   14.90
 -21   3   4  305.17   13.40
 -21   3   4  304.47   13.00
 -21   3   4  297.17   12.70
 -19  -3   4  214.78   10.10
 -19  -3   4  207.98    9.40
 -19  -3   4  218.88    9.40
 -19  -3   4  221.68    9.70
  19  -3  -4  216.58   10.50
 -19  -3   4  222.68   10.00
 -19   3   4  215.98    9.50
  19   3  -4  225.48   10.80
 -19   3   4  222.68   10.30
 -19   3   4  217.08   10.00
 -19   3   4  207.98    9.60
 -17  -3   4  473.05   18.90
 -17  -3   4  509.85   19.60
 -17  -3   4  505.05   19.30
 -17  -3   4  506.35   18.60
 -17  -3   4  488.45   18.90
 -17  -3   4  500.05   19.40
 -17  -3   4  502.45   19.10
  17  -3  -4  504.05   18.90
  17   3  -4  499.05   19.50
 -17   3   4  485.75   19.40
 -17   3   4  480.25   19.10
 -17   3   4  501.15   19.10
 -17   3   4  509.45   19.70
 -15  -3   4  159.78    6.50
 -15  -3   4  153.28    6.90
  15  -3  -4  158.38    7.00
 -15  -3   4  157.58    7.20
 -15  -3   4  161.38    7.00
 -15  -3   4  173.98    7.60
 -15  -3   4  162.48    6.70
 -15  -3   4  148.59    7.40
 -15  -3   4  150.58    7.10
 -15   3   4  152.48    7.40
 -15   3   4  155.98    7.40
 -15   3   4  166.98    7.10
  15   3  -4  150.08    7.40
 -15   3   4  152.68    7.00
 -13  -3   4   29.70    2.80
 -13  -3   4   43.60    2.40
 -13  -3   4   37.70    2.90
 -13  -3   4   38.70    2.60
 -13  -3   4   38.40    2.20
 -13  -3   4   36.20    2.40
  13  -3  -4   38.50    2.70
 -13   3   4   37.80    2.80
 -13   3   4   33.00    3.40
  13   3  -4   38.40    3.40
 -13   3   4   34.10    3.00
  13   3  -4   36.60    2.00
 -13   3   4   40.40    2.50
 -11  -3   4  753.52   26.60
  11  -3  -4  774.12   27.10
 -11  -3   4  722.23   26.60
 -11  -3   4  699.03   27.10
 -11  -3   4  711.73   27.00
 -11  -3   4  698.93   26.90
 -11  -3   4  706.93   26.60
 -11  -3   4  728.03   26.90
 -11  -3   4  721.03   26.90
 -11   3   4  731.63   27.00
 -11   3   4  759.42   26.60
  11   3  -4  756.42   27.40
 -11   3   4  697.03   26.90
  11   3  -4  751.62   26.50
 -11   3   4  740.33   27.10
  -9  -3   4  787.72   30.20
  -9  -3   4  757.02   30.20
  -9  -3   4  873.11   29.80
  -9  -3   4  818.02   29.90
   9  -3  -4  833.02   30.40
  -9  -3   4  845.52   29.70
  -9  -3   4  814.02   30.10
  -9  -3   4  786.82   30.30
  -9   3   4  798.32   30.10
  -9   3   4  826.72   30.10
  -9   3   4  841.32   30.30
   9   3  -4  850.81   29.90
  -9   3   4  802.22   30.10
  -9   3   4  907.21   30.00
  -9   3   4  841.52   29.80
  -7  -3   4 5531.15  196.48
  -5  -3   4 1280.37   44.50
  -5  -3   4 1218.68   44.90
  -5  -3   4 1224.78   44.80
  -5  -3   4 1392.36   44.80
  -5  -3   4 1178.78   44.90
   5  -3  -4 1259.87   45.30
  -5  -3   4 1245.68   44.70
  -5   3   4 1328.57   44.50
  -5   3   4 1194.38   44.70
   5   3  -4 1225.98   45.10
  -5   3   4 1247.48   44.80
  -5   3   4 1248.68   45.00
   5   3  -4 1162.18   45.20
  -5   3   4 1260.77   45.10
   3  -3  -4 3106.19  107.09
   3   3  -4 2877.11  106.99
  -1  -3   4  300.87   11.00
   1  -3  -4  294.37   11.10
  -1  -3   4  296.37   10.80
   1  -3  -4  274.37   10.60
  -1  -3   4  292.47   10.80
  -1   3   4  273.07   10.70
  -1   3   4  289.27   11.30
   1   3  -4  290.27   11.00
   1   3  -4  288.07   10.60
  -1  -3  -4  318.67   12.00
  -1  -3  -4  328.47   12.20
   1  -3   4  313.07   12.50
  -1  -3  -4  345.27   12.40
   1  -3   4  329.17   12.00
  -1   3  -4  333.47   12.10
   1   3   4  316.77   12.00
  -1   3  -4  332.17   11.80
  -1   3  -4  317.77   12.20
  -3  -3  -4  523.15   19.00
   3  -3   4  515.05   19.50
  -3  -3  -4  542.45   19.10
  -3  -3  -4  534.35   19.10
  -3  -3  -4  520.45   18.90
  -3  -3  -4  532.05   18.80
  -3   3  -4  516.45   18.90
   3   3   4  458.25   19.50
  -3   3  -4  516.45   18.70
  -3   3  -4  505.35   19.10
  -3   3  -4  520.05   19.10
  -5  -3  -4 3450.45  124.09
   5  -3   4 3371.36  124.69
  -5  -3  -4 3500.75  124.09
  -5  -3  -4 3640.14  123.89
  -5   3  -4 3452.35  123.89
   5   3   4 3319.57  124.49
  -5   3  -4 3544.15  123.79
  -5   3  -4 3517.25  124.29
  -7  -3  -4  423.86   17.10
  -7  -3  -4  467.85   16.40
  -7  -3  -4  442.16   16.90
   7  -3   4  430.06   17.60
  -7  -3  -4  460.55   16.80
  -7   3  -4  447.56   16.80
  -7   3  -4  452.55   16.80
  -7   3  -4  447.36   17.20
   7   3   4  464.65   17.40
  -7   3  -4  455.75   16.60
   9  -3   4 1327.87   52.19
  -9  -3  -4 1411.96   51.69
  -9  -3  -4 1447.86   51.19
  -9  -3  -4 1382.16   51.39
  -9   3  -4 1429.56   51.39
  -9   3  -4 1373.66   51.39
  -9   3  -4 1437.26   52.69
  -9   3  -4 1441.06   50.99
   9   3   4 1497.25   51.79
 -11  -3  -4   88.69    5.00
  11  -3   4   81.29    5.60
 -11  -3  -4   88.29    4.40
 -11  -3  -4   82.49    4.70
  11   3   4   85.29    5.00
 -11   3  -4   85.29    4.20
 -11   3  -4   84.59    4.90
 -11   3  -4   83.49    4.70
 -11   3  -4   84.89    5.00
 -13  -3  -4    3.40    1.80
 -13  -3  -4    7.80    2.50
  13  -3   4    4.00    2.50
  13   3   4    7.60    2.20
 -13   3  -4    2.50    1.90
 -13   3  -4    2.30    1.90
 -13   3  -4    1.50    1.50
 -13   3  -4   -0.40    2.00
 -15  -3  -4    9.60    2.40
 -15  -3  -4   15.90    2.80
  15  -3   4   10.70    3.10
 -15   3  -4    9.10    2.40
 -15   3  -4   10.80    2.80
 -15   3  -4   20.40    3.00
 -15   3  -4   10.50    3.00
  15   3   4   13.60    3.00
 -17  -3  -4  289.97   12.70
 -17  -3  -4  302.17   12.60
  17  -3   4  291.57   13.20
 -17   3  -4  290.97   12.90
 -17   3  -4  310.87   12.90
 -17   3  -4  273.07   12.40
 -20  -4   4  208.78   10.30
 -20  -4   4  195.28   12.20
 -20   4   4  212.48   13.70
 -20   4   4  196.88   14.40
 -20   4   4  177.18   11.30
 -20   4   4  200.38    9.30
 -18  -4   4   10.60    2.30
 -18  -4   4   11.60    2.60
 -18  -4   4   12.60    2.90
 -18  -4   4   12.60    2.50
  18  -4  -4   13.60    2.60
 -18   4   4   13.20    2.90
 -18   4   4   10.20    2.20
 -18   4   4   10.20    2.70
 -18   4   4   11.60    2.60
  18   4  -4   13.60    3.50
 -16  -4   4  280.97   11.90
  16  -4  -4  267.37   11.50
 -16  -4   4  278.27   11.40
 -16  -4   4  271.97   11.30
 -16  -4   4  284.77   11.10
 -16  -4   4  281.27   12.00
  16   4  -4  279.77   12.10
 -16   4   4  277.17   11.40
 -16   4   4  281.67   12.00
 -16   4   4  263.47   11.40
 -16   4   4  277.47   12.00
 -14  -4   4  132.99    6.10
  14  -4  -4  137.89    6.50
 -14  -4   4  120.09    6.50
 -14  -4   4  121.39    6.10
 -14  -4   4  126.79    5.30
 -14  -4   4  125.99    6.60
  14   4  -4  141.89    6.80
 -14   4   4  115.79    6.00
 -14   4   4  121.39    6.40
 -14   4   4  121.99    6.50
 -14   4   4  125.59    5.90
  14   4  -4  135.09    5.50
 -12  -4   4 1080.19   41.00
 -12  -4   4 1157.68   41.70
 -12  -4   4 1160.88   41.70
 -12  -4   4 1103.39   42.00
  12  -4  -4 1129.79   42.30
 -12  -4   4 1089.79   41.90
 -12  -4   4 1174.98   41.20
  12   4  -4 1170.18   42.20
 -12   4   4 1171.38   41.30
  12   4  -4 1137.39   41.20
 -12   4   4 1124.69   41.70
 -12   4   4 1139.29   41.90
 -12   4   4 1178.88   44.00
 -10  -4   4  629.34   23.20
  10  -4  -4  647.34   24.00
 -10  -4   4  629.84   23.50
 -10  -4   4  623.14   23.70
 -10  -4   4  600.94   23.80
 -10  -4   4  606.44   22.90
  10   4  -4  640.74   24.30
 -10   4   4  611.84   23.60
 -10   4   4  665.33   23.40
 -10   4   4  671.63   23.70
 -10   4   4  636.84   23.70
  10   4  -4  633.24   23.40
 -10   4   4  661.33   23.20
  -8  -4   4  266.57   11.10
   8  -4  -4  275.47   11.50
  -8  -4   4  273.97   11.10
  -8  -4   4  301.47   10.70
  -8  -4   4  290.37   10.90
  -8  -4   4  285.57   10.40
  -8   4   4  307.37   11.00
   8   4  -4  284.87   11.10
  -8   4   4  283.07   11.10
   8   4  -4  263.27   11.60
  -8   4   4  273.47   11.00
  -8   4   4  293.27   10.60
  -8   4   4  296.37   11.10
  -6  -4   4   79.99    3.70
   6  -4  -4   77.19    4.10
  -6  -4   4   68.89    3.60
  -6  -4   4   78.39    3.20
  -6  -4   4   77.79    3.50
  -6  -4   4   81.19    3.40
  -6   4   4   81.59    3.10
  -6   4   4   68.89    3.40
  -6   4   4   73.09    3.60
   6   4  -4   65.29    4.10
  -6   4   4   75.19    3.80
  -6   4   4   81.39    3.50
   6   4  -4   73.19    3.90
  -4  -4   4  814.12   30.30
  -4  -4   4  869.21   29.80
  -4  -4   4  823.62   30.30
   4  -4  -4  791.02   30.80
  -4  -4   4  836.72   30.10
  -4  -4   4  883.41   30.40
  -4   4   4  847.32   30.80
  -4   4   4  834.22   30.30
  -4   4   4  844.22   30.20
   4   4  -4  780.82   30.70
  -4   4   4  845.22   30.10
  -2  -4   4  601.34   21.50
  -2  -4   4  578.24   21.40
  -2  -4   4  620.14   21.70
   2  -4  -4  589.94   21.00
   2   4  -4  574.24   21.70
  -2   4   4  602.94   21.40
   2   4  -4  523.45   22.00
  -2   4   4  590.24   22.10
   0  -4   4 2687.83   94.69
   0  -4  -4 2699.13   94.69
   0  -4  -4 2600.44   94.09
   0  -4   4 2739.33   94.19
   0   4  -4 2508.55   94.49
   0   4   4 2773.32   93.99
   0   4   4 2464.75   94.89
  -2  -4  -4  570.14   21.00
  -2  -4  -4  531.15   20.80
   2  -4   4  574.04   21.40
   2  -4   4  589.04   20.60
  -2  -4  -4  559.74   20.90
  -2   4  -4  623.94   20.40
  -2   4  -4  563.64   20.70
   2   4   4  501.45   21.50
   2   4   4  581.34   20.40
  -2   4  -4  552.04   20.90
  -4  -4  -4  225.88    8.20
  -4  -4  -4  213.98    8.60
   4  -4   4  209.08    9.30
  -4  -4  -4  219.08    8.60
  -4  -4  -4  236.18    8.60
  -4  -4  -4  224.38    8.80
  -4   4  -4  218.98    8.70
  -4   4  -4  222.28    8.60
  -4   4  -4  215.18    8.70
  -4   4  -4  216.58    8.30
   4   4   4  198.48    9.30
  -6  -4  -4    1.20    0.90
  -6  -4  -4    1.70    0.80
  -6  -4  -4    0.90    0.90
   6  -4   4    6.70    1.80
  -6  -4  -4    3.90    0.70
  -6  -4  -4    3.10    1.00
  -6   4  -4    6.40    1.00
  -6   4  -4    1.30    0.80
  -6   4  -4    5.60    1.30
  -6   4  -4    2.90    0.70
   6   4   4    4.00    1.50
  -8  -4  -4  412.16   15.30
  -8  -4  -4  385.46   15.70
  -8  -4  -4  414.26   15.50
   8  -4   4  377.06   16.40
  -8   4  -4  411.36   15.30
   8   4   4  375.56   17.00
  -8   4  -4  411.86   14.90
  -8   4  -4  398.66   15.20
  10  -4   4  800.52   31.50
 -10  -4  -4  810.02   30.60
 -10  -4  -4  791.52   30.90
 -10  -4  -4  832.62   30.40
 -10   4  -4  842.92   30.90
 -10   4  -4  833.12   30.60
  10   4   4  845.42   30.90
 -10   4  -4  818.52   30.00
 -10   4  -4  827.62   30.60
 -12  -4  -4  390.36   15.40
 -12  -4  -4  359.86   14.80
 -12  -4  -4  373.56   14.90
  12  -4   4  370.86   15.80
 -12   4  -4  365.46   14.30
  12   4   4  379.26   15.10
 -12   4  -4  365.56   15.10
 -12   4  -4  370.76   15.00
 -12   4  -4  382.86   15.20
 -14  -4  -4  745.63   28.20
  14  -4   4  736.73   28.80
 -14  -4  -4  716.73   28.00
 -14  -4  -4  776.22   28.50
  14   4   4  752.92   28.10
 -14   4  -4  711.43   27.60
 -14   4  -4  760.62   28.40
 -14   4  -4  746.03   28.50
 -14   4  -4  733.73   28.40
  16  -4   4   63.59    7.70
 -16  -4  -4   69.39    5.60
 -16  -4  -4   65.99    5.10
 -16   4  -4   64.99    5.80
 -16   4  -4   62.29    6.30
 -16   4  -4   68.79    5.90
 -19  -5   4  115.29    8.60
  19  -5  -4  141.79    8.00
 -19   5   4  111.89    8.80
 -19   5   4  134.79    7.40
  19   5  -4  123.69    8.80
 -19   5   4  115.29   10.10
 -19   5   4  117.59   10.00
 -17  -5   4  462.35   18.60
 -17  -5   4  456.55   17.80
  17  -5  -4  442.26   18.10
 -17  -5   4  457.65   17.70
 -17   5   4  432.76   17.70
  17   5  -4  449.76   18.60
 -17   5   4  451.65   17.80
 -17   5   4  443.96   18.40
 -17   5   4  469.75   18.60
 -15  -5   4   35.80    3.50
 -15  -5   4   34.20    3.70
 -15  -5   4   36.50    4.40
  15  -5  -4   33.00    4.20
 -15   5   4   36.40    3.50
 -15   5   4   44.50    3.60
 -15   5   4   38.10    4.10
 -15   5   4   36.10    4.20
  15   5  -4   34.80    4.80
  15   5  -4   41.70    3.50
 -13  -5   4   14.60    1.80
 -13  -5   4   13.30    2.20
 -13  -5   4   14.70    2.50
  13  -5  -4   12.30    2.60
 -13  -5   4   11.90    2.20
 -13   5   4   12.00    2.30
  13   5  -4   12.80    2.80
 -13   5   4   13.70    2.30
 -13   5   4   14.20    1.90
  13   5  -4   13.10    2.00
 -13   5   4   12.00    2.00
 -11  -5   4  478.25   17.90
 -11  -5   4  491.85   18.70
 -11  -5   4  463.65   18.80
  11  -5  -4  485.45   19.10
 -11  -5   4  496.85   18.50
  11   5  -4  498.85   19.30
 -11   5   4  481.25   17.90
 -11   5   4  489.85   18.90
 -11   5   4  478.75   18.60
 -11   5   4  457.55   18.50
  11   5  -4  495.55   18.40
  -9  -5   4  315.47   11.20
  -9  -5   4  289.17   12.10
   9  -5  -4  261.97   13.30
  -9  -5   4  293.57   11.60
   9   5  -4  290.27   11.80
  -9   5   4  293.67   12.40
  -9   5   4  287.97   11.60
   9   5  -4  293.97   12.50
  -9   5   4  294.77   11.70
  -9   5   4  313.97   11.20
  -9   5   4  313.67   11.80
  -7  -5   4 3567.94  124.99
  -7  -5   4 3314.97  125.49
  -7  -5   4 3367.36  125.29
  -7  -5   4 3386.76  125.49
   7  -5  -4 3360.26  126.19
  -7  -5   4 4003.90  125.19
  -7   5   4 3706.73  124.79
  -7   5   4 3463.65  125.29
  -7   5   4 3381.06  125.29
  -7   5   4 3489.65  125.39
   7   5  -4 3405.96  126.09
  -7   5   4 3555.04  124.99
  -7   5   4 3629.44  125.69
   7   5  -4 3463.75  125.69
  -5  -5   4  454.55   16.70
  -5  -5   4  449.86   17.00
  -5  -5   4  493.75   17.10
  -5  -5   4  436.06   17.10
   5  -5  -4  427.36   17.70
  -5   5   4  442.86   16.90
  -5   5   4  468.75   16.90
   5   5  -4  432.06   17.60
  -5   5   4  467.15   17.60
  -5   5   4  486.75   16.70
   5   5  -4  432.16   17.60
  -3  -5   4 2629.44   86.59
  -3  -5   4 2444.36   86.39
  -3  -5   4 2315.27   86.29
   3  -5  -4 2383.26   86.99
  -3   5   4 2456.25   86.19
  -3   5   4 2401.96   87.09
   3   5  -4 2394.26   86.69
  -3   5   4 2356.56   86.09
   3   5  -4 2252.07   87.09
  -3   5   4 2465.75   85.99
  -1  -5   4  158.58    6.90
   1  -5  -4  163.48    6.10
  -1  -5   4  166.08    6.60
   1  -5  -4  161.58    7.10
  -1  -5   4  164.68    6.60
   1   5  -4  141.79    7.30
   1   5  -4  157.18    6.90
  -1   5   4  155.68    7.50
   1   5  -4  164.08    6.50
  -1   5   4  158.38    6.90
  -1   5   4  169.08    6.20
  -1  -5  -4  254.27   10.40
   1  -5   4  266.87   10.00
   1  -5   4  267.27   10.70
  -1  -5  -4  250.37   10.20
  -1  -5  -4  279.27    9.90
  -1   5  -4  265.87   10.00
   1   5   4  229.98   11.00
  -1   5  -4  253.77   10.30
  -1   5  -4  270.37    9.50
   3  -5   4   57.99    4.00
  -3  -5  -4   64.89    3.00
  -3  -5  -4   65.39    3.40
  -3  -5  -4   62.39    3.30
   3  -5   4   70.79    3.20
  -3  -5  -4   65.39    3.40
  -3   5  -4   62.99    3.30
  -3   5  -4   66.09    3.60
   3   5   4   55.59    4.20
  -3   5  -4   68.09    2.80
  -5  -5  -4 2213.68   74.89
  -5  -5  -4 2083.79   75.39
  -5  -5  -4 2276.77   75.29
  -5  -5  -4 1960.80   75.39
  -5   5  -4 2065.99   75.49
  -5   5  -4 2143.19   74.89
  -5   5  -4 2138.59   75.39
  -5   5  -4 1861.21   75.89
   7  -5   4  156.68    8.90
  -7  -5  -4  190.78    8.00
  -7  -5  -4  184.08    7.00
  -7  -5  -4  186.88    8.10
  -7  -5  -4  175.18    7.70
  -7   5  -4  175.58    7.10
  -7   5  -4  172.08    7.30
  -7   5  -4  176.98    7.60
   7   5   4  181.98    8.70
  -7   5  -4  184.58    8.10
  -9  -5  -4  997.60   35.10
   9  -5   4  868.31   36.20
  -9  -5  -4  932.91   34.90
  -9  -5  -4  924.71   35.40
  -9   5  -4  945.61   34.90
  -9   5  -4  965.00   34.40
   9   5   4  956.60   35.60
  -9   5  -4  948.91   34.90
  -9   5  -4  971.80   35.40
 -11  -5  -4   46.20    4.80
 -11  -5  -4   46.70    3.90
  11  -5   4   40.10    5.60
 -11  -5  -4   48.40    4.00
 -11   5  -4   46.50    3.90
  11   5   4   48.40    4.60
 -11   5  -4   45.90    4.20
 -11   5  -4   46.60    4.30
 -11   5  -4   48.10    3.20
 -13  -5  -4    8.20    2.70
 -13  -5  -4    1.50    2.70
 -13  -5  -4    4.90    2.10
  13  -5   4    3.40    3.10
  13   5   4    3.20    2.80
 -13   5  -4    3.90    2.40
 -13   5  -4    0.00    2.40
 -13   5  -4    6.90    2.80
 -13   5  -4    5.40    2.30
  15  -5   4   41.80    5.10
 -15  -5  -4   45.50    5.60
 -15  -5  -4   44.30    4.40
 -15   5  -4   41.10    5.50
 -15   5  -4   31.60    4.00
 -15   5  -4   37.20    5.10
 -18  -6   4    3.10    3.30
  18  -6  -4    2.90    3.50
 -18  -6   4    0.40    2.40
  18   6  -4   -0.60    4.40
 -18   6   4    5.00    2.50
 -18   6   4    2.20    3.10
 -16  -6   4  181.28    8.70
 -16  -6   4  181.48    9.50
  16  -6  -4  170.58    9.70
 -16  -6   4  175.18    8.50
 -16   6   4  172.08    8.30
 -16   6   4  180.28    8.60
  16   6  -4  173.08    9.70
 -16   6   4  179.78    9.30
 -16   6   4  185.88    9.40
 -14  -6   4  131.09    7.50
 -14  -6   4  128.69    6.80
 -14  -6   4  130.49    6.80
  14  -6  -4  128.99    7.60
  14   6  -4  136.99    6.80
 -14   6   4  131.49    7.20
 -14   6   4  121.89    7.30
 -14   6   4  126.79    6.20
  14   6  -4  131.09    8.00
 -14   6   4  127.79    6.50
 -12  -6   4 1120.89   40.90
  12  -6  -4 1142.39   41.50
 -12  -6   4 1096.79   41.20
 -12  -6   4 1065.79   40.50
 -12   6   4 1069.09   40.00
 -12   6   4 1088.09   40.80
 -12   6   4 1084.59   40.60
 -12   6   4 1099.59   40.80
  12   6  -4 1080.69   40.50
  12   6  -4 1159.58   41.60
 -10  -6   4  243.08    9.40
 -10  -6   4  246.48   10.50
  10  -6  -4  227.58   11.10
 -10  -6   4  240.38   10.50
 -10  -6   4  233.48    9.90
 -10   6   4  240.58   10.10
 -10   6   4  244.38   10.20
 -10   6   4  244.68   10.20
  10   6  -4  239.08   10.30
 -10   6   4  262.87   10.20
  10   6  -4  241.18   11.30
 -10   6   4  230.58   10.10
  -8  -6   4  229.78    9.60
  -8  -6   4  252.67    9.10
   8  -6  -4  213.08   10.80
  -8  -6   4  228.28   10.00
   8   6  -4  236.38   10.20
  -8   6   4  239.88    9.20
  -8   6   4  254.37   10.10
  -8   6   4  232.38    9.80
   8   6  -4  223.18   10.80
  -8   6   4  242.68    9.50
  -8   6   4  236.38    9.70
  -6  -6   4   39.60    2.90
  -6  -6   4   36.20    1.90
   6  -6  -4   29.20    4.00
  -6  -6   4   28.70    2.40
   6   6  -4   31.40    3.50
  -6   6   4   30.80    2.40
  -6   6   4   34.50    2.80
  -6   6   4   35.80    3.20
  -6   6   4   33.80    2.10
  -6   6   4   33.60    2.20
   6   6  -4   26.70    3.60
  -4  -6   4  405.26   15.20
   4  -6  -4  396.56   16.50
  -4  -6   4  409.76   15.70
  -4  -6   4  420.46   15.70
  -4   6   4  408.96   16.40
  -4   6   4  416.66   15.40
  -4   6   4  418.06   15.00
   4   6  -4  400.66   16.20
  -4   6   4  395.56   15.30
  -2  -6   4  161.58    6.90
  -2  -6   4  167.28    6.80
   2  -6  -4  159.78    6.90
  -2  -6   4  162.78    7.20
   2  -6  -4  157.28    7.50
  -2   6   4  157.28    7.90
   2   6  -4  162.48    8.00
  -2   6   4  158.38    6.50
  -2   6   4  161.18    6.90
   2   6  -4  156.28    7.30
   0  -6   4  917.81   34.90
   0  -6  -4  987.60   35.00
   0  -6  -4  960.80   33.90
   0  -6   4  985.60   34.40
   0  -6   4  976.20   35.10
   0   6   4  913.01   34.20
   0   6  -4  931.31   34.30
   0   6   4  953.30   34.80
   0   6  -4  836.42   35.50
   0   6  -4  944.21   34.70
  -2  -6  -4  439.46   16.30
   2  -6   4  372.26   16.90
  -2  -6  -4  439.06   16.80
   2  -6   4  472.45   16.50
  -2  -6  -4  463.35   16.20
  -2  -6  -4  439.96   16.70
   2   6   4  434.26   17.40
  -2   6  -4  439.46   16.50
   2   6   4  390.36   17.90
  -2   6  -4  437.76   16.70
  -4  -6  -4  135.79    6.20
   4  -6   4  127.09    7.40
  -4  -6  -4  134.49    6.10
  -4  -6  -4  131.09    5.90
  -4  -6  -4  134.69    5.50
  -4   6  -4  126.19    5.90
  -4   6  -4  133.89    6.20
   4   6   4  124.79    7.60
  -4   6  -4  134.69    5.30
  -6  -6  -4   13.30    2.00
  -6  -6  -4   16.00    2.40
   6  -6   4   14.70    3.20
  -6  -6  -4   13.90    1.70
  -6   6  -4   14.30    2.10
  -6   6  -4   13.30    2.30
   6   6   4   16.60    3.20
  -6   6  -4   16.00    1.60
  -6   6  -4   13.80    1.90
  -6   6  -4   15.00    1.80
   8  -6   4  265.47   13.60
  -8  -6  -4  315.97   12.20
  -8  -6  -4  276.77   11.90
  -8   6  -4  284.37   11.80
  -8   6  -4  300.77   11.20
  -8   6  -4  281.07   12.30
   8   6   4  293.97   13.00
  -8   6  -4  298.27   11.60
 -10  -6  -4  836.82   28.60
  10  -6   4  680.03   29.80
 -10  -6  -4  727.43   28.40
 -10   6  -4  745.53   28.80
 -10   6  -4  740.53   27.50
  10   6   4  746.83   29.00
 -10   6  -4  762.32   28.20
 -10   6  -4  777.92   28.40
 -12  -6  -4  412.36   16.30
 -12  -6  -4  386.06   16.40
  12  -6   4  397.96   17.90
 -12   6  -4  420.66   16.50
  12   6   4  404.26   16.90
 -12   6  -4  388.86   16.60
 -12   6  -4  407.06   16.40
  14  -6   4  480.75   20.80
 -14  -6  -4  480.45   19.40
 -14  -6  -4  495.75   20.20
  14   6   4  487.45   20.00
 -14   6  -4  505.75   19.90
 -14   6  -4  496.85   19.90
 -14   6  -4  492.35   19.80
  17  -7  -4  216.58   11.50
 -17  -7   4  247.28   11.90
 -17  -7   4  241.68   11.00
 -17   7   4  254.77   11.90
 -17   7   4  229.18   10.60
 -15  -7   4  101.69    6.50
 -15  -7   4   98.39    7.10
  15  -7  -4   85.29    7.10
 -15  -7   4   96.49    6.60
  15   7  -4   92.89    7.50
  15   7  -4   98.89    6.80
 -15   7   4   90.39    6.90
 -15   7   4   97.09    5.90
 -15   7   4   92.19    6.20
 -13  -7   4   19.80    3.40
 -13  -7   4   22.40    3.40
 -13  -7   4   22.40    3.00
  13  -7  -4   21.60    3.90
 -13   7   4   25.50    3.00
  13   7  -4   24.10    4.30
 -13   7   4   22.30    3.40
 -13   7   4   25.80    2.80
  13   7  -4   25.70    3.30
 -13   7   4   21.00    3.30
 -11  -7   4  295.77   12.30
  11  -7  -4  291.77   13.80
 -11  -7   4  298.17   13.00
  11  -7  -4  308.07   12.70
  11   7  -4  292.77   12.70
 -11   7   4  305.77   12.50
 -11   7   4  300.57   12.40
 -11   7   4  294.57   11.80
 -11   7   4  298.07   12.70
  11   7  -4  304.97   14.20
   9  -7  -4  291.47   14.20
   9  -7  -4  334.17   13.10
  -9  -7   4  303.37   12.70
  -9  -7   4  308.77   13.30
   9   7  -4  314.67   14.30
  -9   7   4  317.77   13.10
  -9   7   4  322.97   12.30
  -9   7   4  341.27   12.70
  -9   7   4  322.47   13.70
  -9   7   4  315.77   12.90
   9   7  -4  309.17   13.40
   7  -7  -4 1707.03   61.79
   7  -7  -4 1588.34   62.89
  -7  -7   4 1770.22   60.99
  -7  -7   4 1619.34   61.89
  -7  -7   4 1667.53   61.59
  -7   7   4 1765.32   61.19
  -7   7   4 1685.73   61.79
   7   7  -4 1665.93   62.39
  -7   7   4 1783.52   61.09
  -7   7   4 1730.93   61.69
  -7   7   4 1753.52   62.39
   7   7  -4 1653.23   62.79
  -5  -7   4  460.55   16.60
  -5  -7   4  445.16   17.20
  -5  -7   4  426.96   17.30
   5  -7  -4  436.96   18.60
  -5  -7   4  452.45   17.20
   5  -7  -4  435.36   17.20
   5   7  -4  432.16   18.30
  -5   7   4  458.95   16.80
  -5   7   4  462.05   18.30
  -5   7   4  453.85   17.10
  -5   7   4  441.66   17.30
   5   7  -4  437.26   18.10
  -3  -7   4  989.90   35.10
  -3  -7   4  920.01   34.90
   3  -7  -4  912.21   34.90
  -3  -7   4  939.81   34.90
   3  -7  -4  935.41   35.80
   3   7  -4  971.90   36.20
  -3   7   4  962.90   34.70
   3   7  -4  933.91   35.40
  -3   7   4  934.01   36.10
   1  -7  -4   95.39    6.00
  -1  -7   4   97.89    5.10
  -1  -7   4   97.39    5.70
  -1  -7   4  100.69    5.90
   1  -7  -4   97.39    5.00
   1   7  -4   96.29    6.70
  -1   7   4   94.79    6.80
  -1   7   4  105.99    5.40
   1   7  -4  102.49    5.60
   1   7  -4  100.19    5.00
  -1   7   4   99.49    4.70
   1  -7   4   68.39    4.20
  -1  -7  -4   76.79    3.50
   1  -7   4   77.29    5.50
  -1  -7  -4   71.79    4.30
   1  -7   4   76.29    4.10
  -1  -7  -4   64.79    6.10
  -1  -7  -4   68.59    4.00
  -1   7  -4   76.89    4.30
  -1   7  -4   72.69    4.60
   1   7   4   68.99    6.20
   3  -7   4  208.18    9.10
  -3  -7  -4  209.18   10.10
  -3  -7  -4  216.08    9.30
  -3  -7  -4  225.98    9.40
   3  -7   4  206.68   10.50
  -3  -7  -4  219.48    8.80
  -3   7  -4  213.48    9.20
   3   7   4  212.68   10.30
   3   7   4  199.78   10.80
  -3   7  -4  215.38    9.30
  -5  -7  -4 1449.85   51.59
   5  -7   4 1310.07   53.09
   5  -7   4 1384.36   51.69
  -5  -7  -4 1414.86   51.89
  -5  -7  -4 1472.25   51.29
  -5   7  -4 1516.55   51.79
  -5   7  -4 1467.95   51.89
  -5   7  -4 1411.86   51.59
   5   7   4 1412.76   53.19
   5   7   4 1309.37   52.89
  -7  -7  -4  194.58    8.90
  -7  -7  -4  192.98    8.90
   7  -7   4  171.88   10.80
  -7   7  -4  188.88    9.20
   7   7   4  193.68   10.10
  -7   7  -4  200.78    8.80
   7   7   4  193.18   11.00
  -7   7  -4  195.98    8.60
  -7   7  -4  197.98    8.00
  -9  -7  -4  691.33   24.90
   9  -7   4  606.84   26.70
  -9  -7  -4  627.54   24.80
  -9   7  -4  662.23   24.70
   9   7   4  619.34   25.50
   9   7   4  666.13   26.60
  -9   7  -4  641.84   25.20
  11  -7   4   32.80    5.40
  11  -7   4   35.50    4.30
 -11  -7  -4   40.70    4.90
 -11  -7  -4   35.10    4.80
  11   7   4   37.30    5.60
  11   7   4   47.00    7.10
 -11   7  -4   35.50    5.10
 -11   7  -4   41.20    4.40
 -13  -7  -4    4.00    2.90
 -13  -7  -4    7.30    3.70
  13  -7   4   10.60    4.50
 -13   7  -4    6.00    3.50
 -13   7  -4    7.60    3.10
  13   7   4    6.50    3.80
  14  -8  -4   58.79    7.10
 -14  -8   4   58.39    6.50
 -14  -8   4   58.69    7.10
 -14   8   4   68.39    6.60
 -14   8   4   50.39    5.50
  14   8  -4   50.09    7.80
  12  -8  -4  508.95   21.70
 -12  -8   4  492.35   20.00
 -12  -8   4  521.85   21.00
 -12   8   4  522.65   19.90
  12   8  -4  494.95   21.50
 -12   8   4  498.55   19.50
 -12   8   4  527.05   20.60
  12   8  -4  498.45   20.30
 -10  -8   4  181.18    9.20
  10  -8  -4  163.78   10.60
 -10  -8   4  177.18    8.40
  10  -8  -4  191.28    9.00
 -10   8   4  185.08    8.90
  10   8  -4  165.98    9.20
 -10   8   4  187.78    8.70
 -10   8   4  182.68    8.00
  10   8  -4  189.78   10.90
   8  -8  -4  112.09    8.80
   8  -8  -4  121.79    6.70
  -8  -8   4  117.89    6.30
  -8  -8   4  120.09    7.00
   8   8  -4  126.89    8.80
  -8   8   4  130.69    6.80
  -8   8   4  131.59    6.10
  -8   8   4  125.79    6.80
  -8   8   4  148.99    8.30
   8   8  -4  122.19    7.60
   6  -8  -4   18.30    2.60
  -6  -8   4   16.90    2.70
   6  -8  -4   13.70    4.00
  -6  -8   4   18.90    2.60
  -6  -8   4   19.80    3.00
  -6   8   4   20.80    2.70
  -6   8   4   13.50    3.40
  -6   8   4   18.20    2.80
   6   8  -4   10.70    3.10
   6   8  -4   10.60    5.60
  -4  -8   4  214.78    9.20
  -4  -8   4  210.98    8.50
  -4  -8   4  191.48    9.20
  -4  -8   4  206.28    9.90
   4  -8  -4  206.88   10.70
   4  -8  -4  198.38    9.20
  -4   8   4  206.48    9.00
  -4   8   4  213.38   10.90
   4   8  -4  212.68   10.30
  -4   8   4  215.48    9.20
  -4   8   4  204.28    9.20
   4   8  -4  203.38   10.80
  -2  -8   4  147.69    6.30
  -2  -8   4  134.09    7.00
   2  -8  -4  138.99    8.10
  -2  -8   4  135.59    7.60
  -2  -8   4  137.99    6.80
   2  -8  -4  139.19    6.90
   2   8  -4  139.89    9.00
  -2   8   4  145.69    7.10
  -2   8   4  149.39    6.70
  -2   8   4  134.99    8.90
   2   8  -4  139.19    6.80
   2   8  -4  146.69    7.80
   0  -8  -4  681.33   26.30
   0  -8  -4  712.63   25.60
   0  -8   4  709.23   25.90
   0  -8   4  679.53   26.50
   0  -8  -4  641.84   25.70
   0  -8   4  662.73   25.70
   0   8  -4  686.13   26.10
   0   8   4  689.03   26.00
   0   8   4  604.24   27.40
   0   8   4  698.03   25.30
   0   8  -4  694.03   25.70
  -2  -8  -4  181.68    7.80
   2  -8   4  173.58    9.60
   2  -8   4  175.58    8.10
  -2  -8  -4  173.38    8.90
  -2  -8  -4  161.68    8.10
  -2   8  -4  180.48    8.50
   2   8   4  184.98    7.90
   2   8   4  158.68   10.30
  -2   8  -4  186.78    8.30
   2   8   4  180.08    9.40
   4  -8   4   55.49    6.90
  -4  -8  -4   66.89    4.80
  -4  -8  -4   66.49    4.60
   4  -8   4   62.19    4.60
  -4  -8  -4   71.29    4.30
  -4   8  -4   80.99    5.20
  -4   8  -4   74.19    4.60
   4   8   4   69.09    4.80
   4   8   4   61.89    7.00
   4   8   4   59.69    7.00
  -6  -8  -4    2.00    2.60
  -6  -8  -4    5.90    2.30
  -6  -8  -4    3.00    2.10
   6  -8   4   10.60    4.40
   6  -8   4    4.10    2.30
   6   8   4    4.70    4.40
   6   8   4    3.50    2.80
  -6   8  -4    3.40    2.10
  -6   8  -4    5.70    3.00
  -6   8  -4    4.50    2.80
   6   8   4    4.10    3.50
   8  -8   4  160.08   11.50
  -8  -8  -4  164.68    8.70
   8  -8   4  171.28    8.60
  -8  -8  -4  163.68    8.40
   8   8   4  161.48    9.80
  -8   8  -4  164.78    9.10
  -8   8  -4  170.38    8.10
   8   8   4  152.48   10.80
 -10  -8  -4  383.16   16.50
 -10  -8  -4  436.06   16.70
  10  -8   4  356.06   18.80
  10  -8   4  391.66   16.70
 -10   8  -4  397.76   16.10
  10   8   4  383.96   17.10
 -10   8  -4  406.06   17.00
 -13  -9   4    1.90    3.60
 -13  -9   4    4.60    3.80
  13  -9  -4   -1.80    4.40
 -13   9   4    4.40    5.00
 -13   9   4    4.10    3.60
  11  -9  -4  174.28   11.40
 -11  -9   4  171.78    9.00
 -11  -9   4  180.78   10.00
  11   9  -4  172.08    9.90
 -11   9   4  182.98    9.20
 -11   9   4  183.68    9.50
  -9  -9   4   78.69    6.40
   9  -9  -4   60.09    8.60
   9  -9  -4   77.39    6.60
  -9  -9   4   70.79    5.40
   9   9  -4   68.89    6.80
  -9   9   4   71.69    5.80
   9   9  -4   69.59    8.30
  -9   9   4   66.99    5.20
  -9   9   4   75.69    6.30
   7  -9  -4 1154.08   43.40
  -7  -9   4 1122.79   43.60
   7  -9  -4 1109.59   45.30
  -7  -9   4 1171.28   43.30
   7   9  -4 1045.90   44.50
  -7   9   4 1193.28   43.50
   7   9  -4 1236.68   44.60
  -7   9   4 1255.47   43.30
  -7   9   4 1177.08   42.70
  -7   9   4 1195.98   44.50
   5  -9  -4  121.09    6.90
  -5  -9   4  117.89    6.60
  -5  -9   4  125.39    7.20
   5  -9  -4  110.29    9.30
   5   9  -4  120.39    8.30
   5   9  -4  116.49    7.10
  -5   9   4  118.69    6.80
   5   9  -4  134.59    9.10
  -5   9   4  132.69    7.50
  -5   9   4  116.59    8.80
  -3  -9   4  785.02   28.90
   3  -9  -4  716.53   28.80
  -3  -9   4  764.32   29.10
  -3  -9   4  752.22   28.00
   3  -9  -4  769.32   30.30
  -3   9   4  739.93   28.90
   3   9  -4  767.32   28.90
   3   9  -4  765.12   29.60
  -3   9   4  767.92   30.80
   1  -9  -4   60.69    6.90
  -1  -9   4   65.69    5.80
   1  -9  -4   59.99    4.70
   1  -9  -4   64.69    4.70
  -1  -9   4   61.49    6.80
  -1  -9   4   59.29    4.70
  -1  -9   4   67.19    4.30
   1   9  -4   59.89    5.70
   1   9  -4   59.59    5.20
  -1   9   4   62.09    6.10
  -1   9   4   55.59    7.90
   1  -9   4   76.29    7.60
   1  -9   4   73.59    5.20
  -1  -9  -4   73.69    4.90
  -1  -9  -4   72.29    5.20
  -1  -9  -4   83.19    7.50
  -1   9  -4   80.29    5.60
  -1   9  -4   78.79    6.10
   1   9   4   82.69    7.10
   1   9   4   66.19    8.30
   3  -9   4   17.60    4.80
  -3  -9  -4   15.30    2.90
  -3  -9  -4   14.70    2.70
   3  -9   4   14.10    2.80
   3   9   4    8.00    4.40
  -3   9  -4   15.00    3.70
  -3   9  -4   12.90    3.30
  -3   9  -4   15.80    2.70
   3   9   4   19.40    5.00
  -5  -9  -4  672.33   25.30
   5  -9   4  676.23   28.30
   5  -9   4  650.43   25.80
  -5  -9  -4  680.93   26.30
  -5   9  -4  696.03   26.30
  -5   9  -4  647.34   25.60
   5   9   4  638.84   27.60
   5   9   4  663.73   29.00
  -5   9  -4  672.23   25.90
   7  -9   4   52.89    7.40
  -7  -9  -4   54.59    5.60
   7  -9   4   47.60    5.80
   7   9   4   50.39    7.30
  -7   9  -4   59.89    5.00
  -7   9  -4   62.99    7.00
   8 -10  -4   64.29    9.60
  -8 -10   4   52.19    5.40
  -8 -10   4   58.89    6.80
  -8  10   4   55.89    5.80
   6 -10  -4    4.60    5.50
   6 -10  -4    5.10    3.60
  -6 -10   4    8.60    3.70
  -6 -10   4   11.30    2.90
  -6  10   4    9.40    3.30
   6  10  -4    9.10    4.40
  -6  10   4    8.90    5.30
  -6  10   4    7.90    3.20
   4 -10  -4  127.19   11.10
  -4 -10   4  121.89    8.30
   4 -10  -4  127.09    7.60
  -4 -10   4  130.39    7.30
   4 -10  -4  120.49    7.20
   4  10  -4  128.99    8.40
  -4  10   4  113.19    7.30
  -4  10   4  133.09   10.80
   4  10  -4  148.89   15.20
  -2 -10   4   65.29    5.30
   2 -10  -4   61.99    5.60
  -2 -10   4   61.09    8.30
   2 -10  -4   53.39    8.00
   2 -10  -4   66.49    5.40
   2  10  -4   55.89    8.30
   2  10  -4   62.99    7.90
  -2  10   4   56.29    5.40
  -2  10   4   64.99    9.20
   0 -10  -4  341.57   14.30
   0 -10   4  335.27   14.50
   0 -10   4  344.67   17.00
   0 -10  -4  338.87   14.70
   0  10   4  333.37   17.60
   0  10  -4  361.76   15.20
  -2 -10  -4  104.99    6.90
   2 -10   4  107.89    6.40
  -2 -10  -4  106.49    6.80
   2 -10   4  121.49   11.00
   2 -10   4  101.49    6.80
  -2  10  -4  100.59    6.30
   2  10   4  109.39   10.30
  -2  10  -4   98.19    7.90
   4 -10   4   38.90    5.30
  -4 -10  -4   47.70    5.40
   4 -10   4   39.00    7.30
  -4  10  -4   51.29    5.90
  -4  10  -4   42.60    4.70
   4  10   4   41.10    6.20
 -22   0   5  344.97   14.00
 -22   0   5  328.97   16.10
 -20   0   5   14.40    2.60
 -20   0   5   15.60    2.30
 -20   0   5   13.60    2.30
 -20   0   5   16.60    2.30
 -20   0   5   13.40    2.50
 -20   0   5   13.80    2.50
 -18   0   5  205.28    8.90
 -18   0   5  212.98    9.00
 -18   0   5  206.18    8.40
 -18   0   5  215.98    9.10
 -18   0   5  202.78    8.60
 -18   0   5  198.38    8.90
 -18   0   5  204.78    8.90
 -18   0   5  211.98    8.80
 -16   0   5   64.19    3.80
 -16   0   5   71.19    3.80
 -16   0   5   67.59    4.00
 -16   0   5   65.69    3.90
 -16   0   5   67.69    3.40
 -16   0   5   67.49    4.00
  16   0  -5   70.79    3.50
 -16   0   5   69.19    4.10
 -14   0   5  738.93   27.10
 -14   0   5  724.23   27.10
 -14   0   5  742.13   26.70
 -14   0   5  718.53   26.90
 -14   0   5  738.73   27.20
 -14   0   5  709.53   27.00
  14   0  -5  745.53   26.70
 -14   0   5  742.73   27.00
 -14   0   5  736.43   26.80
 -12   0   5   49.00    2.60
 -12   0   5   51.89    2.80
  12   0  -5   49.60    2.50
 -12   0   5   51.99    2.90
 -12   0   5   52.29    2.80
 -12   0   5   53.29    2.50
 -12   0   5   52.59    2.70
 -12   0   5   46.60    2.60
 -12   0   5   55.49    2.60
  -8   0   5   14.70    1.20
  -8   0   5   15.40    1.50
  -8   0   5   17.00    1.40
  -8   0   5   16.20    1.10
  -8   0   5   15.70    1.10
  -6   0   5 2226.38   77.19
  -6   0   5 2021.20   77.59
  -6   0   5 2098.29   77.59
  -6   0   5 2329.77   77.19
  -4   0   5  590.04   21.50
  -4   0   5  580.04   21.60
  -4   0   5  613.14   21.40
  -4   0   5  558.34   21.40
  -4   0   5  608.44   21.30
  -4   0   5  627.94   21.60
  -4   0   5  559.04   21.70
  -4   0   5  636.34   21.40
   4   0  -5  588.94   21.40
   2   0  -5   67.59    2.50
   2   0  -5   61.09    2.70
  -2   0   5   67.19    2.60
  -2   0   5   67.89    2.90
   0   0   5 3197.48  166.18
   0   0  -5 4073.99  170.28
  -2   0  -5 1416.96   50.59
   2   0   5 1456.05   51.09
  -2   0  -5 1396.66   50.69
  -2   0  -5 1388.86   50.49
  -6   0  -5 1025.60   34.40
   6   0   5  928.71   35.40
  -6   0  -5  969.80   34.80
  -6   0  -5  944.51   35.00
  -6   0  -5  940.91   35.00
   8   0   5  324.37   13.40
  -8   0  -5  354.46   12.80
  -8   0  -5  339.67   13.10
  -8   0  -5  328.57   13.20
 -10   0  -5    5.50    1.30
 -10   0  -5    6.60    1.60
 -10   0  -5    6.10    1.80
 -12   0  -5  577.04   22.10
 -12   0  -5  566.94   22.40
 -12   0  -5  587.54   21.90
  12   0   5  583.44   22.20
 -14   0  -5   46.10    4.10
  14   0   5   48.90    4.40
 -14   0  -5   57.39    4.80
 -14   0  -5   43.00    3.90
 -16   0  -5  714.93   28.20
 -16   0  -5  767.02   28.80
  16   0   5  742.63   28.20
 -16   0  -5  747.13   28.20
 -18   0  -5   13.20    3.20
 -18   0  -5   13.80    3.00
 -18   0  -5   12.60    3.40
 -23  -1   5   41.50    5.30
 -23  -1   5   51.29    5.30
 -23  -1   5   38.20    5.10
 -23  -1   5   45.00    5.70
 -23   1   5   48.70    5.40
 -23   1   5   43.10    5.50
 -23   1   5   49.20    5.00
 -21  -1   5   25.20    3.30
 -21  -1   5   28.60    3.70
 -21  -1   5   26.30    3.20
 -21  -1   5   29.50    3.80
 -21  -1   5   21.20    3.20
 -21  -1   5   21.90    2.80
 -21   1   5   21.10    2.90
 -21   1   5   21.50    2.80
 -21   1   5   25.70    3.40
 -21   1   5   29.80    3.40
 -19  -1   5   87.79    5.40
 -19  -1   5   95.09    5.50
 -19  -1   5   90.29    5.30
 -19  -1   5   90.59    4.90
 -19  -1   5   93.19    5.10
 -19  -1   5  100.89    5.30
 -19  -1   5   97.09    5.00
 -19  -1   5   95.49    5.10
 -19   1   5   92.29    4.80
 -19   1   5  101.89    5.40
 -19   1   5   87.49    5.50
 -19   1   5   90.19    5.40
 -19   1   5   89.89    5.20
 -19   1   5   97.89    5.00
 -17  -1   5  983.00   37.00
 -17  -1   5 1020.40   37.20
 -17  -1   5 1037.40   37.00
 -17  -1   5 1039.80   37.10
 -17  -1   5  987.20   36.80
 -17  -1   5 1020.90   37.30
 -17  -1   5 1005.70   37.10
 -17  -1   5 1019.40   37.20
 -17   1   5  991.80   36.90
  17   1  -5 1002.00   37.00
 -17   1   5  996.60   37.40
 -17   1   5 1055.09   37.30
 -17   1   5 1009.90   37.20
 -17   1   5 1007.60   36.60
 -17   1   5  986.70   37.10
 -15  -1   5  406.56   15.50
  15  -1  -5  430.46   15.00
 -15  -1   5  394.56   15.80
 -15  -1   5  419.46   15.60
 -15  -1   5  410.76   15.70
 -15  -1   5  417.06   15.50
 -15  -1   5  395.26   15.40
 -15  -1   5  397.76   15.60
 -15  -1   5  419.66   15.70
 -15   1   5  392.06   15.80
 -15   1   5  418.86   16.80
 -15   1   5  391.76   15.60
 -15   1   5  411.46   15.90
 -15   1   5  421.56   15.80
 -15   1   5  407.56   15.20
 -15   1   5  405.46   15.40
  15   1  -5  422.46   15.60
 -13  -1   5 1984.30   70.69
 -13  -1   5 2055.49   70.79
 -13  -1   5 1959.40   70.69
 -13  -1   5 1913.01   70.69
 -13  -1   5 2007.00   70.89
 -13  -1   5 1930.31   70.79
  13  -1  -5 2147.19   70.29
 -13  -1   5 1936.11   70.89
  13  -1  -5 2104.89   70.39
 -13  -1   5 1861.61   70.89
 -13   1   5 1912.11   70.59
 -13   1   5 1880.81   70.79
 -13   1   5 1938.91   70.89
 -13   1   5 1898.51   70.89
 -13   1   5 1918.31   70.99
  13   1  -5 2024.80   70.79
 -13   1   5 1997.20   71.09
 -13   1   5 1954.00   71.09
 -13   1   5 2018.50   70.49
 -11  -1   5  162.58    6.30
 -11  -1   5  158.48    6.40
 -11  -1   5  159.98    6.30
 -11  -1   5  153.18    6.30
  11  -1  -5  176.08    6.20
 -11  -1   5  157.88    6.50
 -11  -1   5  146.79    6.50
 -11  -1   5  169.78    6.50
 -11  -1   5  153.78    6.30
 -11   1   5  157.28    6.10
 -11   1   5  151.68    6.50
 -11   1   5  155.08    6.40
 -11   1   5  151.38    6.70
 -11   1   5  162.98    6.20
 -11   1   5  147.69    6.60
  11   1  -5  162.28    6.40
 -11   1   5  155.58    6.40
 -11   1   5  152.78    6.40
  -9  -1   5  148.39    5.80
  -9  -1   5  147.99    6.10
  -9  -1   5  141.99    5.80
  -9  -1   5  153.38    5.70
  -9  -1   5  147.39    5.90
  -9  -1   5  148.69    6.00
  -9  -1   5  141.19    5.80
  -9  -1   5  143.39    5.80
  -9   1   5  142.39    5.80
   9   1  -5  149.69    5.90
  -9   1   5  136.09    6.00
  -9   1   5  155.78    5.60
  -9   1   5  147.59    5.90
  -9   1   5  151.48    5.90
  -9   1   5  129.29    5.70
  -7  -1   5   62.49    2.50
  -7  -1   5   52.39    2.40
  -7  -1   5   57.49    2.50
  -7  -1   5   53.89    2.30
  -7  -1   5   57.59    2.30
  -7  -1   5   52.89    2.70
  -7  -1   5   56.29    2.60
  -7   1   5   49.70    2.60
  -7   1   5   50.69    2.40
  -7   1   5   49.40    2.60
  -7   1   5   48.30    2.60
  -7   1   5   52.79    2.50
  -7   1   5   53.99    2.30
   7   1  -5   52.59    2.60
   5  -1  -5 2415.06  118.19
  -5  -1   5 2602.94  114.39
  -5   1   5 2544.15  118.79
  -3  -1   5   12.20    0.90
  -3  -1   5   17.30    0.90
  -3  -1   5   18.60    1.10
   3   1  -5   18.20    1.10
  -3   1   5   16.00    1.00
  -3   1   5   16.10    1.20
  -3   1   5   13.90    0.90
  -3   1   5   14.30    0.90
   1  -1  -5 2826.42  137.89
  -1  -1   5 2684.43  133.59
   1   1  -5 2878.41  134.59
  -1   1   5 2538.95  136.99
  -1  -1  -5  474.15   17.60
   1  -1   5  513.95   18.10
  -1  -1  -5  452.95   17.70
   1  -1   5  487.95   17.50
  -1  -1  -5  502.15   17.70
   1   1   5  507.85   18.20
  -1   1  -5  479.05   17.60
  -1   1  -5  475.25   17.80
   1   1   5  492.95   17.40
  -1   1  -5  478.95   17.60
   3  -1   5  173.38    7.20
  -3  -1  -5  168.68    6.60
   3  -1   5  177.38    6.30
  -3  -1  -5  170.98    6.50
  -3  -1  -5  153.78    6.70
   3   1   5  180.88    7.20
  -3   1  -5  164.28    6.70
  -3   1  -5  181.78    6.60
  -5  -1  -5   19.00    1.10
   5  -1   5   19.60    1.00
   5  -1   5   16.90    2.10
  -5  -1  -5   17.20    1.50
  -5   1  -5   18.20    1.50
  -5   1  -5   18.70    1.40
  -5   1  -5   19.00    1.60
  -5   1  -5   15.70    1.20
   5   1   5   18.80    2.10
  -7  -1  -5 2426.36   77.99
  -7  -1  -5 2247.18   78.39
  -7  -1  -5 2093.79   78.09
  -7  -1  -5 2318.37   77.79
   7  -1   5 2146.29   78.89
  -7  -1  -5 2150.18   78.39
  -7   1  -5 2038.70   78.39
  -7   1  -5 2089.79   78.29
  -7   1  -5 2172.38   78.19
   7   1   5 2062.49   78.69
  -7   1  -5 2241.18   78.09
  -9  -1  -5   78.29    4.60
   9  -1   5   76.89    4.60
  -9  -1  -5   82.19    4.40
  -9  -1  -5   80.09    3.60
  -9  -1  -5   82.19    4.20
  -9   1  -5   77.89    3.70
  -9   1  -5   72.19    4.10
  -9   1  -5   76.29    4.20
 -11  -1  -5  866.81   32.00
 -11  -1  -5  869.21   31.90
 -11  -1  -5  818.32   32.30
  11  -1   5  908.51   32.40
 -11   1  -5  877.01   32.30
 -11   1  -5  854.31   32.10
  11   1   5  873.01   32.20
 -11   1  -5  835.72   32.20
 -11   1  -5  858.91   31.70
 -13  -1  -5    7.40    2.50
 -13  -1  -5   10.20    2.10
  13  -1   5   13.80    2.60
 -13   1  -5    9.30    2.50
 -13   1  -5   10.30    2.20
  13   1   5   16.50    2.60
 -13   1  -5   14.80    2.20
 -15  -1  -5    5.90    2.20
 -15  -1  -5    2.20    2.20
  15  -1   5    3.60    2.60
 -15  -1  -5    5.20    2.70
 -15   1  -5    2.20    2.10
 -15   1  -5    5.10    2.60
 -15   1  -5    1.00    2.10
  15   1   5    8.70    2.60
 -17  -1  -5   59.99    5.20
  17  -1   5   67.89    6.20
 -17  -1  -5   57.19    5.00
 -17  -1  -5   67.29    6.10
 -17   1  -5   61.79    5.40
 -17   1  -5   63.89    5.70
 -17   1  -5   63.69    5.20
 -22  -2   5  457.75   18.20
 -22  -2   5  451.55   18.60
 -22  -2   5  464.85   18.10
 -22   2   5  478.15   18.90
 -22   2   5  456.25   18.50
 -22   2   5  464.85   18.30
 -22   2   5  449.36   18.50
 -20  -2   5    4.00    2.20
 -20  -2   5    4.60    2.10
 -20  -2   5    2.50    2.00
 -20  -2   5    1.00    2.30
 -20  -2   5    2.10    2.30
 -20  -2   5    8.70    2.30
 -20  -2   5    3.50    2.50
 -20  -2   5    4.10    2.30
 -20   2   5    6.50    2.10
 -20   2   5    4.50    2.10
 -20   2   5    3.50    2.40
 -20   2   5    2.20    2.30
 -18  -2   5  176.98    7.60
 -18  -2   5  179.48    7.90
 -18  -2   5  184.98    8.10
 -18  -2   5  180.18    8.00
 -18  -2   5  181.08    8.20
 -18  -2   5  173.38    7.90
 -18  -2   5  173.28    8.20
 -18  -2   5  171.78    7.70
 -18   2   5  175.38    7.90
 -18   2   5  180.18    8.20
 -18   2   5  173.48    8.30
  18   2  -5  179.38    8.40
 -18   2   5  173.78    8.10
 -18   2   5  189.88    7.80
 -16  -2   5   10.40    2.00
 -16  -2   5   13.20    1.90
  16  -2  -5   10.30    1.40
 -16  -2   5   11.10    1.70
 -16  -2   5   12.10    1.90
 -16  -2   5   15.10    2.00
 -16  -2   5   10.50    1.60
 -16  -2   5   13.80    2.20
 -16  -2   5   16.30    2.10
 -16   2   5   12.50    1.90
 -16   2   5   12.80    2.00
 -16   2   5   11.00    1.90
 -16   2   5   10.70    1.90
 -16   2   5   12.40    2.10
  16   2  -5   11.70    2.10
 -16   2   5   13.80    1.70
 -14  -2   5  717.53   25.60
 -14  -2   5  653.83   25.60
 -14  -2   5  715.83   25.80
 -14  -2   5  668.23   25.40
 -14  -2   5  754.52   25.70
 -14  -2   5  678.03   25.60
  14  -2  -5  729.73   25.40
 -14  -2   5  657.83   25.90
 -14  -2   5  695.43   25.80
  14   2  -5  682.33   25.80
 -14   2   5  689.73   25.10
 -14   2   5  695.73   25.90
 -14   2   5  706.23   25.50
 -14   2   5  668.53   25.80
 -14   2   5  685.13   26.00
 -14   2   5  701.53   25.80
 -12  -2   5   37.90    2.20
 -12  -2   5   37.00    2.40
 -12  -2   5   32.10    2.30
 -12  -2   5   39.80    2.20
 -12  -2   5   40.90    2.30
 -12  -2   5   37.30    2.50
  12  -2  -5   43.50    2.40
 -12  -2   5   40.60    2.50
 -12  -2   5   36.00    2.50
 -12   2   5   37.10    2.60
 -12   2   5   36.00    2.50
 -12   2   5   34.20    2.40
 -12   2   5   44.80    2.60
 -12   2   5   36.00    2.20
 -12   2   5   36.70    2.50
 -12   2   5   41.40    1.90
 -10  -2   5 2646.04   96.29
 -10  -2   5 2588.34   95.89
 -10  -2   5 2686.43   95.79
 -10  -2   5 2649.93   96.09
 -10  -2   5 2616.54   96.09
 -10  -2   5 2794.72   95.89
 -10  -2   5 2625.14   95.89
 -10  -2   5 2559.54   95.99
  10  -2  -5 2945.31   96.09
 -10   2   5 2616.54   95.99
 -10   2   5 2745.03   95.49
 -10   2   5 2681.23   96.19
 -10   2   5 2726.93   95.69
 -10   2   5 2680.43   96.09
  10   2  -5 2845.42   96.29
 -10   2   5 2749.82   96.09
 -10   2   5 2486.25   96.19
  -8  -2   5  560.74   20.90
  -8  -2   5  556.14   20.80
   8  -2  -5  617.14   21.20
  -8  -2   5  559.04   21.00
  -8  -2   5  593.14   20.80
  -8  -2   5  584.44   20.90
  -8  -2   5  562.64   21.30
  -8  -2   5  543.65   21.00
  -8   2   5  588.64   20.90
  -8   2   5  539.05   20.90
  -8   2   5  569.74   20.70
  -8   2   5  551.14   21.10
  -8   2   5  553.64   21.00
  -8   2   5  639.54   20.90
  -8   2   5  570.04   21.20
   8   2  -5  569.74   21.20
  -6  -2   5 1644.44   60.19
  -6  -2   5 1652.03   59.59
  -6  -2   5 1671.63   59.79
  -6  -2   5 1622.74   59.99
   6  -2  -5 1649.33   60.19
  -6  -2   5 1895.21   59.79
  -6  -2   5 1624.34   59.99
  -6   2   5 1803.92   60.09
  -6   2   5 1653.53   60.09
  -6   2   5 1580.84   59.99
   6   2  -5 1577.04   60.09
  -6   2   5 1605.34   59.89
  -6   2   5 1646.44   59.89
  -6   2   5 1729.03   59.59
  -6   2   5 1768.92   59.89
  -4  -2   5  248.58    9.60
  -4  -2   5  267.47    9.60
   4  -2  -5  250.37   10.00
  -4  -2   5  250.87    9.90
  -4  -2   5  274.07    9.70
  -4  -2   5  264.97    9.50
   4  -2  -5  277.37    9.30
  -4   2   5  250.17    9.60
  -4   2   5  257.97    9.90
  -4   2   5  254.07    9.60
  -4   2   5  246.68    9.60
   4   2  -5  255.37    9.80
  -2  -2   5  404.86   15.00
  -2  -2   5  400.96   15.40
  -2  -2   5  430.06   15.30
   2  -2  -5  428.66   14.90
   2   2  -5  416.26   15.30
  -2   2   5  416.96   15.00
  -2   2   5  401.96   15.00
   2   2  -5  410.36   14.90
  -2   2   5  405.46   15.40
   0  -2  -5 3475.55  163.88
   0  -2   5 3744.33  155.58
   0  -2   5 2983.30  158.18
   0   2   5 2751.62  157.88
   2  -2   5 3387.46  119.99
  -2  -2  -5 3489.15  119.69
   2   2   5 3185.58  119.99
  -4  -2  -5 2910.91   98.29
   4  -2   5 2780.82   98.89
  -4  -2  -5 2724.23   98.39
  -4  -2  -5 2783.32   98.29
   4   2   5 2458.65   98.69
  -4   2  -5 2755.22   98.39
  -4   2  -5 2844.22   98.09
  -6  -2  -5  856.11   32.70
  -6  -2  -5  900.11   32.70
  -6  -2  -5  885.11   32.50
  -6  -2  -5  941.31   32.30
   6  -2   5  872.51   33.20
  -6   2  -5  894.21   32.40
   6   2   5  864.51   33.10
  -6   2  -5  916.71   32.30
  -6   2  -5  902.11   32.50
  -6   2  -5  901.01   32.80
  -8  -2  -5  460.55   18.40
   8  -2   5  454.55   18.80
  -8  -2  -5  493.45   18.30
  -8  -2  -5  473.95   18.10
  -8  -2  -5  510.15   17.80
  -8   2  -5  482.15   18.20
  -8   2  -5  480.55   17.80
   8   2   5  504.35   18.70
  -8   2  -5  475.05   18.30
  -8   2  -5  476.35   18.10
 -10  -2  -5   18.20    2.30
 -10  -2  -5   15.80    1.80
  10  -2   5   13.60    2.60
 -10  -2  -5   10.90    2.10
 -10   2  -5   14.90    2.10
 -10   2  -5   13.20    2.00
 -10   2  -5   15.10    2.00
 -10   2  -5   13.80    2.20
  10   2   5   15.60    2.40
 -12  -2  -5  427.46   16.50
 -12  -2  -5  409.26   16.30
  12  -2   5  446.16   17.10
 -12  -2  -5  385.26   16.80
 -12   2  -5  413.56   16.00
 -12   2  -5  409.06   16.60
 -12   2  -5  403.66   16.70
  12   2   5  420.06   16.50
 -12   2  -5  432.96   16.70
 -14  -2  -5    5.20    2.20
 -14  -2  -5    3.80    2.10
  14  -2   5    1.30    2.50
 -14  -2  -5    3.50    2.80
  14   2   5    4.00    2.40
 -14   2  -5    1.10    2.10
 -14   2  -5    1.00    1.80
 -14   2  -5    2.20    2.30
  16  -2   5  799.62   30.10
 -16  -2  -5  782.62   30.10
 -16  -2  -5  802.92   30.20
 -16   2  -5  750.92   29.50
 -16   2  -5  808.12   30.50
 -16   2  -5  782.82   30.80
  16   2   5  787.62   29.80
 -21  -3   5   29.80    4.30
 -21  -3   5   30.70    4.00
 -21  -3   5   30.70    4.20
 -21   3   5   29.00    3.40
 -19  -3   5   77.39    5.20
 -19  -3   5   83.59    5.10
 -19  -3   5   88.19    5.70
  19  -3  -5   80.29    5.10
 -19  -3   5   83.69    4.70
 -19  -3   5   76.59    4.80
 -19   3   5   80.29    5.00
  19   3  -5   80.99    7.90
 -19   3   5   84.59    5.60
 -19   3   5   79.79    5.00
 -19   3   5   83.39    5.60
  17  -3  -5  807.92   29.30
 -17  -3   5  799.42   29.40
 -17  -3   5  823.72   29.90
 -17  -3   5  781.12   29.40
 -17  -3   5  814.02   29.70
 -17  -3   5  766.82   29.40
 -17  -3   5  768.82   29.80
 -17  -3   5  821.52   29.50
 -17  -3   5  795.82   29.10
  17   3  -5  781.52   29.80
 -17   3   5  783.62   29.90
 -17   3   5  755.02   29.50
 -17   3   5  795.42   29.90
 -17   3   5  810.62   29.40
  15  -3  -5  320.87   14.80
 -15  -3   5  328.27   13.30
 -15  -3   5  349.37   13.00
 -15  -3   5  334.67   13.20
 -15  -3   5  344.37   13.70
 -15  -3   5  330.17   12.80
 -15  -3   5  356.36   13.60
 -15  -3   5  342.67   13.10
 -15  -3   5  323.17   13.70
 -15   3   5  346.77   13.10
  15   3  -5  341.47   13.70
 -15   3   5  323.67   13.30
 -15   3   5  336.27   13.70
 -15   3   5  345.57   13.60
 -15   3   5  343.57   13.60
 -13  -3   5 1464.45   49.00
 -13  -3   5 1361.66   48.90
 -13  -3   5 1303.67   48.90
 -13  -3   5 1323.47   51.39
  13  -3  -5 1462.35   49.30
 -13  -3   5 1321.17   50.49
 -13  -3   5 1286.57   49.30
 -13  -3   5 1324.77   49.40
 -13  -3   5 1391.36   49.50
 -13   3   5 1316.57   49.60
 -13   3   5 1333.57   49.50
  13   3  -5 1425.16   49.60
 -13   3   5 1388.46   49.00
 -13   3   5 1307.87   49.50
 -13   3   5 1340.47   51.09
 -11  -3   5   74.79    3.20
 -11  -3   5   61.19    3.60
 -11  -3   5   64.99    3.20
 -11  -3   5   63.59    3.70
  11  -3  -5   71.79    3.60
 -11  -3   5   73.99    3.60
 -11  -3   5   69.29    3.60
 -11  -3   5   68.59    3.10
 -11   3   5   73.79    3.10
 -11   3   5   66.29    3.50
  11   3  -5   70.59    4.20
 -11   3   5   67.79    3.50
 -11   3   5   68.99    3.60
  11   3  -5   67.99    3.10
 -11   3   5   64.69    3.50
  -9  -3   5   87.59    3.40
  -9  -3   5   85.99    3.60
  -9  -3   5   80.49    3.80
   9  -3  -5   89.79    4.20
  -9  -3   5   78.79    4.00
  -9  -3   5   82.39    3.60
  -9  -3   5   78.69    4.00
  -9   3   5   85.99    3.80
  -9   3   5   82.59    3.80
  -9   3   5   83.99    3.40
  -9   3   5   79.69    3.80
  -9   3   5   84.69    4.00
   9   3  -5   89.39    3.80
  -9   3   5   82.49    3.80
  -7  -3   5    7.10    1.20
  -7  -3   5    4.90    1.00
   7  -3  -5    6.20    1.30
  -7  -3   5    9.80    1.00
  -7  -3   5    8.70    1.10
  -7  -3   5    7.20    1.10
  -7   3   5    8.30    1.00
  -7   3   5    9.50    1.40
   7   3  -5    7.00    1.10
  -7   3   5   10.00    1.30
  -7   3   5    9.00    0.70
   7   3  -5   12.70    1.70
  -7   3   5    7.00    0.90
  -7   3   5   11.40    1.20
  -5  -3   5 2368.36   86.09
   5  -3  -5 2360.06   86.39
  -5  -3   5 2605.64   85.89
  -5   3   5 2298.77   85.69
   5   3  -5 2388.96   86.29
  -5   3   5 2450.95   85.99
  -5   3   5 2481.75   86.19
   5   3  -5 2287.17   86.19
  -3  -3   5   22.30    1.60
   3  -3  -5   18.70    1.80
   3  -3  -5   19.20    1.00
  -3  -3   5   18.20    1.60
  -3   3   5   22.20    1.30
  -3   3   5   20.90    1.10
   3   3  -5   17.10    1.60
  -3   3   5   20.40    1.80
   1  -3  -5 2518.25   92.09
  -1  -3   5 2515.25   92.29
   1  -3  -5 2567.14   92.59
  -1  -3   5 2733.03   92.59
   1   3  -5 2592.64   92.59
  -1  -3  -5  288.47   10.90
  -1  -3  -5  311.07   11.40
   1  -3   5  285.57   10.90
   1  -3   5  291.17   11.50
   1  -3   5  291.77   11.00
  -1  -3  -5  307.87   11.10
  -1   3  -5  286.47   11.20
  -1   3  -5  296.77   11.10
  -3  -3  -5  108.79    4.70
  -3  -3  -5  112.09    4.60
   3  -3   5  112.09    5.30
  -3  -3  -5  117.79    4.20
  -3  -3  -5  107.39    4.60
  -3  -3  -5  103.29    4.70
  -3   3  -5  119.39    4.40
   3   3   5  100.29    5.30
  -3   3  -5  114.79    4.90
  -3   3  -5  109.49    4.60
  -3   3  -5  107.69    4.80
   5  -3   5   67.09    4.00
  -5  -3  -5   67.69    3.30
  -5  -3  -5   68.99    3.30
  -5  -3  -5   65.39    3.10
  -5  -3  -5   62.49    3.00
   5   3   5   59.89    3.90
  -5   3  -5   63.69    3.50
  -5   3  -5   65.29    3.00
  -5   3  -5   65.69    3.00
  -5   3  -5   61.29    3.10
   7  -3   5 1523.85   56.99
  -7  -3  -5 1589.74   55.99
  -7  -3  -5 1511.75   56.09
  -7  -3  -5 1505.15   56.29
   7   3   5 1581.34   56.79
  -7   3  -5 1555.94   55.79
  -7   3  -5 1534.55   56.09
  -7   3  -5 1575.14   55.99
  -7   3  -5 1602.34   56.39
  -9  -3  -5   53.99    3.90
  -9  -3  -5   57.29    3.00
  -9  -3  -5   49.99    3.40
   9  -3   5   54.69    4.70
  -9   3  -5   49.90    3.80
  -9   3  -5   52.59    3.60
   9   3   5   56.39    4.20
  -9   3  -5   53.99    3.00
  -9   3  -5   49.70    3.40
 -11  -3  -5  731.13   26.70
  11  -3   5  697.73   27.30
 -11  -3  -5  696.33   26.50
 -11   3  -5  722.93   26.70
 -11   3  -5  691.63   26.60
 -11   3  -5  687.03   25.90
  11   3   5  718.33   26.70
 -11   3  -5  681.33   26.60
 -13  -3  -5    8.30    2.20
 -13  -3  -5    8.50    2.30
  13  -3   5    4.30    2.80
 -13   3  -5    8.20    1.90
  13   3   5    5.90    2.40
 -13   3  -5    6.60    2.60
 -13   3  -5    7.00    2.40
 -13   3  -5    6.50    2.40
  15  -3   5    6.20    3.10
 -15  -3  -5    2.90    2.40
 -15  -3  -5    3.70    2.30
  15   3   5    0.60    3.00
 -15   3  -5    1.90    2.70
 -15   3  -5   -2.30    2.30
 -15   3  -5    0.20    2.40
 -17  -3  -5   84.29    6.10
 -17  -3  -5   83.29    5.90
  17  -3   5   83.69    7.20
 -17   3  -5   83.39    6.20
 -17   3  -5   83.29    6.30
 -17   3  -5   86.99    6.30
 -20  -4   5    6.40    3.20
 -20  -4   5   10.90    2.70
 -20  -4   5   10.10    3.20
 -20   4   5    7.50    3.00
 -20   4   5   11.50    2.80
 -20   4   5    6.70    3.00
 -20   4   5    9.40    3.00
  18  -4  -5  157.98    7.60
 -18  -4   5  155.88    7.80
 -18  -4   5  150.98    7.30
 -18  -4   5  154.18    8.10
 -18  -4   5  152.48    7.30
 -18   4   5  148.59    7.40
 -18   4   5  154.18    8.00
 -18   4   5  158.28    8.00
 -18   4   5  157.18    7.40
  18   4  -5  154.88    8.40
 -16  -4   5   34.90    3.40
 -16  -4   5   38.30    3.40
 -16  -4   5   34.80    2.90
 -16  -4   5   42.00    4.10
  16  -4  -5   37.40    3.80
 -16  -4   5   38.00    4.10
 -16   4   5   33.70    4.00
 -16   4   5   37.50    3.40
 -16   4   5   40.10    3.80
  16   4  -5   37.60    4.30
 -16   4   5   38.00    3.50
  14  -4  -5  472.45   18.20
 -14  -4   5  490.45   18.20
 -14  -4   5  456.55   18.60
 -14  -4   5  487.45   17.60
 -14  -4   5  465.25   18.30
  14   4  -5  479.55   18.60
 -14   4   5  430.86   18.10
 -14   4   5  458.95   18.50
 -14   4   5  475.05   18.40
 -14   4   5  504.25   17.90
 -12  -4   5   37.90    3.30
 -12  -4   5   37.00    3.10
  12  -4  -5   42.30    3.40
 -12  -4   5   39.40    2.40
 -12  -4   5   36.10    3.10
 -12  -4   5   36.60    2.30
 -12   4   5   35.70    3.00
  12   4  -5   43.70    3.70
  12   4  -5   39.00    2.50
 -12   4   5   40.70    3.10
 -12   4   5   42.80    2.30
 -12   4   5   37.80    3.20
  10  -4  -5 2974.60  104.79
 -10  -4   5 2850.41  104.39
 -10  -4   5 2931.51  104.09
 -10  -4   5 2766.12  104.69
 -10  -4   5 2819.32  104.59
 -10  -4   5 2992.00  103.79
 -10   4   5 3120.69  104.29
 -10   4   5 2967.60  104.49
  10   4  -5 2921.11  104.19
 -10   4   5 2982.30  103.89
  10   4  -5 2943.21  104.99
 -10   4   5 2761.52  104.39
 -10   4   5 2778.12  104.29
 -10   4   5 2983.40  104.39
   8  -4  -5   59.69    3.60
  -8  -4   5   53.69    3.20
  -8  -4   5   56.19    3.20
  -8  -4   5   61.59    2.80
  -8  -4   5   57.29    3.00
  -8   4   5   60.59    3.00
   8   4  -5   56.19    4.00
  -8   4   5   64.29    2.60
  -8   4   5   60.19    2.90
   8   4  -5   62.19    3.30
  -8   4   5   56.39    3.10
  -8   4   5   62.69    3.20
  -8   4   5   59.29    3.00
  -6  -4   5 1145.99   43.50
  -6  -4   5 1261.67   42.90
  -6  -4   5 1143.39   43.10
  -6  -4   5 1180.78   43.40
  -6  -4   5 1299.37   43.90
   6  -4  -5 1191.78   44.00
  -6   4   5 1247.68   43.50
  -6   4   5 1158.08   43.20
  -6   4   5 1205.28   43.70
   6   4  -5 1162.78   43.70
  -6   4   5 1274.77   42.90
  -6   4   5 1154.98   43.10
  -6   4   5 1174.08   43.30
  -4  -4   5  166.28    6.70
  -4  -4   5  168.28    7.00
  -4  -4   5  179.28    7.00
  -4  -4   5  175.08    6.90
   4  -4  -5  171.38    7.50
   4   4  -5  161.88    7.40
   4   4  -5  170.18    7.30
  -4   4   5  174.88    6.80
  -4   4   5  178.18    7.50
  -4   4   5  177.78    6.70
  -4   4   5  178.48    7.00
   2  -4  -5  109.79    5.00
  -2  -4   5  100.69    4.40
   2  -4  -5  106.19    4.00
  -2  -4   5  105.09    4.60
  -2  -4   5  103.69    4.70
  -2   4   5  106.89    4.40
   2   4  -5  103.89    4.20
  -2   4   5  101.49    5.10
   2   4  -5  101.29    4.80
   0  -4  -5 1971.60   69.79
   0  -4  -5 1823.92   69.19
   0  -4   5 1954.90   69.79
   0  -4   5 1966.50   69.39
   0  -4   5 1931.01   69.39
   0   4   5 2043.20   69.09
   0   4  -5 1973.40   69.29
   0   4   5 1812.72   70.09
   0   4  -5 1941.31   69.59
  -2  -4  -5 1195.08   40.90
   2  -4   5 1156.38   40.50
  -2  -4  -5 1100.79   40.90
  -2  -4  -5 1112.19   40.60
  -2  -4  -5 1142.19   41.00
   2  -4   5 1106.69   41.40
   2  -4   5 1103.29   40.70
   2   4   5 1014.10   41.60
  -2   4  -5 1113.79   40.80
  -2   4  -5 1165.28   40.40
   2   4   5 1155.38   40.40
  -2   4  -5 1162.98   41.00
  -4  -4  -5 2896.51   99.09
  -4  -4  -5 2751.12   98.99
  -4  -4  -5 2856.61   99.19
   4  -4   5 2589.04   99.89
  -4  -4  -5 2994.60   98.59
  -4  -4  -5 2762.92   99.09
  -4   4  -5 2807.42   99.19
  -4   4  -5 2681.33   98.99
   4   4   5 2503.85   99.79
  -4   4  -5 2768.72   99.29
  -4   4  -5 2823.82   98.69
  -6  -4  -5  647.64   24.70
  -6  -4  -5  680.63   24.90
  -6  -4  -5  669.83   24.90
  -6  -4  -5  691.53   24.60
  -6   4  -5  664.13   25.10
  -6   4  -5  662.63   24.40
  -6   4  -5  687.13   24.50
   6   4   5  643.34   25.60
   8  -4   5  210.78   10.60
  -8  -4  -5  228.28    9.80
  -8  -4  -5  229.98    9.50
  -8  -4  -5  208.08   10.10
  -8   4  -5  236.18    9.40
  -8   4  -5  223.78    9.00
   8   4   5  239.58   10.20
  -8   4  -5  228.18    9.50
  -8   4  -5  241.38    9.90
 -10  -4  -5    3.40    1.90
 -10  -4  -5    1.20    1.50
 -10  -4  -5    1.40    1.70
  10  -4   5    2.20    2.40
 -10   4  -5    7.60    2.00
 -10   4  -5    2.40    1.50
  10   4   5    3.30    2.10
 -10   4  -5    4.20    2.00
 -10   4  -5    4.20    1.30
 -12  -4  -5  423.56   17.00
  12  -4   5  455.65   18.30
 -12  -4  -5  449.36   17.60
 -12  -4  -5  420.06   17.10
 -12   4  -5  428.36   17.30
 -12   4  -5  431.96   16.50
 -12   4  -5  439.56   17.30
  12   4   5  426.26   17.40
 -12   4  -5  418.76   17.30
 -14  -4  -5   25.30    3.50
 -14  -4  -5   25.20    3.10
  14  -4   5   26.40    4.20
 -14   4  -5   32.50    3.90
  14   4   5   21.70    3.60
 -14   4  -5   30.20    3.20
 -14   4  -5   27.60    3.90
 -14   4  -5   25.80    3.60
 -16  -4  -5  586.74   22.60
 -16  -4  -5  592.54   22.90
  16  -4   5  569.04   23.30
 -16   4  -5  581.24   23.00
 -16   4  -5  579.74   23.00
 -21  -5   5   20.20    4.30
 -21   5   5   17.50    3.10
 -21   5   5   15.70    3.60
 -19  -5   5   53.79    5.20
 -19  -5   5   50.29    4.80
  19  -5  -5   53.29    5.60
 -19  -5   5   59.49    5.80
  19   5  -5   57.99    7.10
 -19   5   5   51.19    5.70
 -19   5   5   59.39    6.60
 -19   5   5   60.79    5.30
 -17  -5   5  706.83   27.40
 -17  -5   5  724.73   26.70
 -17  -5   5  691.63   26.70
  17  -5  -5  681.83   26.80
 -17   5   5  700.93   27.30
  17   5  -5  696.83   27.30
 -17   5   5  690.93   26.50
 -17   5   5  684.63   26.60
 -17   5   5  754.32   27.30
 -15  -5   5  252.47   10.30
 -15  -5   5  233.38   10.90
  15  -5  -5  238.68   10.60
 -15  -5   5  223.78   10.30
 -15   5   5  227.38   10.70
 -15   5   5  227.98   10.10
  15   5  -5  241.88   10.90
 -15   5   5  239.68    9.90
 -15   5   5  254.87   10.60
 -13  -5   5 1242.38   46.90
  13  -5  -5 1312.97   47.20
 -13  -5   5 1295.57   46.20
 -13  -5   5 1284.57   47.00
 -13  -5   5 1250.77   47.30
  13   5  -5 1309.37   47.50
 -13   5   5 1297.17   47.00
 -13   5   5 1262.47   47.00
 -13   5   5 1246.78   46.80
  13   5  -5 1279.77   46.40
 -11  -5   5  114.39    6.00
 -11  -5   5  116.09    4.90
  11  -5  -5  115.49    6.30
 -11  -5   5  112.19    5.50
 -11  -5   5  114.49    5.80
 -11   5   5  108.49    5.50
 -11   5   5  116.89    4.80
  11   5  -5  112.49    5.40
 -11   5   5  112.19    6.20
  11   5  -5  112.19    6.50
 -11   5   5  112.89    5.60
  -9  -5   5   49.00    2.40
  -9  -5   5   43.20    2.90
   9   5  -5   43.10    3.10
   9   5  -5   56.79    4.20
  -9   5   5   45.70    2.30
  -9   5   5   50.79    3.20
  -9   5   5   43.40    3.90
  -9   5   5   39.90    2.90
  -9   5   5   43.90    2.90
  -7  -5   5   40.80    2.50
  -7  -5   5   38.70    2.10
   7  -5  -5   36.00    3.30
  -7  -5   5   36.50    2.60
  -7  -5   5   39.20    3.00
   7   5  -5   44.50    3.00
  -7   5   5   37.20    2.50
   7   5  -5   35.00    3.50
  -7   5   5   39.10    2.60
  -7   5   5   45.70    3.00
  -7   5   5   34.50    2.30
  -7   5   5   41.20    1.90
  -5  -5   5 1102.09   37.40
  -5  -5   5  983.00   37.40
  -5  -5   5 1003.20   37.30
   5  -5  -5  993.30   38.10
  -5  -5   5  997.00   37.00
  -5   5   5  985.40   37.20
   5   5  -5  985.70   37.90
  -5   5   5 1059.59   37.30
  -5   5   5 1106.89   37.00
  -5   5   5 1061.29   38.00
   5   5  -5 1008.20   37.90
  -3  -5   5   14.10    1.80
  -3   5   5    8.90    1.20
  -3   5   5    7.80    1.20
   1  -5  -5 1133.59   41.30
   1  -5  -5 1106.29   40.20
  -1  -5   5 1131.59   41.10
  -1  -5   5 1110.19   40.80
  -1  -5   5 1164.28   40.80
   1   5  -5 1123.89   40.60
  -1   5   5 1100.19   41.70
  -1   5   5 1138.49   40.50
   1   5  -5 1100.99   41.00
  -1  -5  -5  167.18    7.20
   1  -5   5  161.78    7.50
   1  -5   5  170.88    6.90
  -1  -5  -5  169.38    6.70
  -1  -5  -5  167.48    7.00
   1  -5   5  160.28    6.80
  -1   5  -5  171.88    6.90
   1   5   5  145.99    7.90
  -1   5  -5  187.88    6.30
  -1   5  -5  169.58    7.20
   3  -5   5   54.99    3.10
  -3  -5  -5   62.19    3.30
  -3  -5  -5   59.29    3.30
  -3  -5  -5   55.89    2.80
  -3  -5  -5   55.29    3.20
   3  -5   5   67.79    4.30
  -3   5  -5   56.79    3.10
  -3   5  -5   61.39    2.70
  -3   5  -5   57.19    3.50
   3   5   5   56.59    4.20
  -3   5  -5   60.89    3.30
  -5  -5  -5    1.00    1.20
   5  -5   5    2.00    2.20
  -5  -5  -5    0.80    1.10
  -5  -5  -5    5.30    1.50
  -5   5  -5    2.10    0.80
  -5   5  -5    0.80    1.40
  -5   5  -5   -0.30    1.10
   5   5   5   -0.30    2.00
   7  -5   5 1281.67   52.99
  -7  -5  -5 1521.35   51.99
  -7  -5  -5 1396.16   51.69
  -7  -5  -5 1452.85   51.99
  -7   5  -5 1422.46   51.29
  -7   5  -5 1454.85   52.19
   7   5   5 1416.76   52.59
  -7   5  -5 1470.65   51.39
  -7   5  -5 1389.26   51.69
   9  -5   5   44.70    5.60
  -9  -5  -5   49.70    3.60
  -9  -5  -5   54.29    4.00
  -9  -5  -5   53.19    4.50
   9   5   5   53.89    4.80
  -9   5  -5   48.80    3.80
  -9   5  -5   51.09    3.70
  -9   5  -5   52.79    3.10
  -9   5  -5   52.39    4.30
 -11  -5  -5  567.04   22.40
 -11  -5  -5  569.84   21.80
  11  -5   5  529.05   23.00
 -11  -5  -5  576.44   21.80
 -11   5  -5  581.44   21.80
 -11   5  -5  599.74   22.20
 -11   5  -5  560.54   21.90
 -11   5  -5  554.24   21.10
  11   5   5  543.45   22.20
 -13  -5  -5    6.50    2.40
 -13  -5  -5   13.90    3.30
  13  -5   5   17.50    4.20
 -13  -5  -5    5.90    3.30
 -13   5  -5   10.10    2.80
 -13   5  -5    3.50    3.00
 -13   5  -5    9.00    2.60
  13   5   5    6.40    3.20
 -13   5  -5    8.80    2.90
 -15  -5  -5    7.20    3.50
 -15  -5  -5    4.70    2.50
  15  -5   5    7.60    4.00
 -15   5  -5    7.60    3.30
 -15   5  -5    2.00    3.10
  15   5   5   10.40    4.20
 -18  -6   5  104.89    7.60
 -18  -6   5  105.49    8.60
 -18  -6   5   93.39    6.40
 -18   6   5   85.39   10.20
  18   6  -5   96.59    8.00
 -18   6   5  101.19    8.20
 -18   6   5  102.19    7.00
 -16  -6   5    8.90    2.70
 -16  -6   5   11.00    3.20
  16  -6  -5    5.60    2.90
 -16  -6   5    9.50    2.60
 -16   6   5    2.90    2.70
 -16   6   5    6.00    2.20
 -16   6   5   10.90    3.00
  16   6  -5   11.20    3.60
 -16   6   5    7.00    2.70
 -14  -6   5  341.87   13.80
 -14  -6   5  320.67   13.70
 -14  -6   5  328.37   14.30
  14  -6  -5  325.17   14.20
 -14   6   5  333.17   13.90
  14   6  -5  352.66   13.50
 -14   6   5  320.87   14.00
  14   6  -5  343.57   14.80
 -14   6   5  318.57   13.00
 -14   6   5  313.67   13.40
  12  -6  -5   16.90    3.00
 -12  -6   5   22.10    3.00
 -12  -6   5   17.90    2.30
 -12  -6   5   25.90    3.00
 -12  -6   5   19.20    2.80
  12   6  -5   19.70    2.60
 -12   6   5   17.20    2.50
 -12   6   5   18.40    2.50
  12   6  -5   25.70    3.80
 -12   6   5   18.20    2.60
 -12   6   5   22.00    2.70
 -10  -6   5 1451.35   49.50
 -10  -6   5 1341.57   49.90
  10  -6  -5 1360.46   50.89
 -10  -6   5 1315.17   50.29
 -10   6   5 1341.57   49.99
  10   6  -5 1318.27   50.09
 -10   6   5 1419.96   49.40
 -10   6   5 1418.66   49.99
 -10   6   5 1350.66   49.99
  10   6  -5 1374.96   50.99
 -10   6   5 1367.86   49.99
  -8  -6   5  160.78    7.10
   8  -6  -5  154.08    8.20
  -8  -6   5  169.38    6.60
  -8  -6   5  154.68    7.40
  -8   6   5  163.18    6.50
  -8   6   5  159.28    7.10
  -8   6   5  171.78    7.50
   8   6  -5  160.78    7.70
  -8   6   5  169.98    7.00
   8   6  -5  152.48    8.30
  -8   6   5  161.98    7.20
  -6  -6   5  692.13   26.20
  -6  -6   5  705.93   25.70
   6  -6  -5  683.63   27.30
  -6  -6   5  776.22   26.30
  -6  -6   5  595.24   27.90
  -6   6   5  732.43   25.90
   6   6  -5  668.73   27.00
  -6   6   5  725.63   26.30
  -6   6   5  727.63   26.90
  -6   6   5  746.93   25.70
  -6   6   5  695.33   26.00
  -4  -6   5   61.79    3.50
  -4  -6   5   60.59    3.50
  -4  -6   5   61.89    3.10
  -4  -6   5   62.19    3.60
  -4   6   5   65.79    3.30
  -4   6   5   63.29    3.00
   4   6  -5   64.59    4.40
  -4   6   5   64.29    4.50
   4   6  -5   56.69    4.60
  -4   6   5   60.19    3.40
  -2  -6   5  118.79    5.40
  -2  -6   5  117.39    5.70
   2  -6  -5  112.19    6.00
  -2  -6   5  109.49    6.20
  -2   6   5  123.89    5.50
   2   6  -5  118.39    5.10
  -2   6   5  118.49    6.80
   2   6  -5  117.39    5.90
  -2   6   5  113.89    5.10
   0  -6   5 1366.86   46.40
   0  -6  -5 1313.17   45.80
   0  -6  -5 1253.17   46.50
   0  -6   5 1252.57   46.90
   0  -6   5 1265.17   46.50
   0  -6  -5 1264.27   46.80
   0   6   5 1295.97   46.80
   0   6  -5 1283.07   46.20
   0   6  -5 1271.77   46.60
   0   6   5 1180.98   47.70
   2  -6   5 1099.59   41.80
   2  -6   5 1240.58   41.80
   2  -6   5 1161.28   42.80
  -2  -6  -5 1182.28   42.10
  -2  -6  -5 1204.78   41.50
  -2  -6  -5 1164.68   41.50
  -2  -6  -5 1121.09   42.00
  -2   6  -5 1149.98   42.00
   2   6   5  980.40   43.10
  -2   6  -5 1156.28   41.80
  -4  -6  -5 1385.46   49.00
   4  -6   5 1304.17   48.90
  -4  -6  -5 1333.27   49.10
  -4  -6  -5 1423.86   48.50
   4  -6   5 1268.27   50.19
  -4   6  -5 1335.47   48.90
   4   6   5 1285.57   50.29
  -4   6  -5 1396.26   49.20
  -4   6  -5 1364.36   49.10
   6  -6   5  401.16   15.80
  -6  -6  -5  422.96   16.10
  -6  -6  -5  398.96   16.00
   6  -6   5  356.46   17.30
  -6   6  -5  415.66   15.30
  -6   6  -5  405.66   16.30
  -6   6  -5  415.26   15.80
  -6   6  -5  424.06   16.10
   6   6   5  397.16   17.20
  -6   6  -5  427.26   15.40
  -8  -6  -5  217.28    9.20
  -8  -6  -5  195.28    8.90
   8  -6   5  175.48   10.80
   8  -6   5  200.38    8.90
  -8   6  -5  205.58    9.50
   8   6   5  194.88   10.00
  -8   6  -5  214.98    8.60
  -8   6  -5  206.28    8.80
  -8   6  -5  199.28    8.20
 -10  -6  -5    7.40    2.40
  10  -6   5    7.40    3.90
 -10  -6  -5    6.60    2.20
  10  -6   5    3.90    2.60
 -10   6  -5    5.20    1.90
 -10   6  -5    8.00    2.50
 -10   6  -5    3.00    2.50
 -10   6  -5    5.70    2.20
  10   6   5    4.50    2.90
 -12  -6  -5  256.37   11.10
 -12  -6  -5  248.18   11.40
  12  -6   5  251.47   13.10
 -12   6  -5  264.47   11.70
 -12   6  -5  248.88   11.30
  12   6   5  249.18   12.00
 -12   6  -5  241.48   11.40
  14  -6   5   -1.70    4.00
 -14  -6  -5    0.70    2.50
  14   6   5    2.80    3.90
 -14   6  -5    1.30    3.10
 -14   6  -5    4.30    3.40
 -17  -7   5  388.56   15.90
 -17  -7   5  377.36   16.50
  17  -7  -5  367.26   16.20
 -17   7   5  362.96   16.30
 -17   7   5  375.26   15.30
 -15  -7   5  154.98    8.90
 -15  -7   5  148.79    8.20
  15  -7  -5  150.78    8.90
 -15   7   5  157.78    8.70
 -15   7   5  150.98    8.70
 -15   7   5  150.68    7.50
  15   7  -5  146.69    9.20
 -13  -7   5  512.75   20.90
 -13  -7   5  514.35   20.10
  13  -7  -5  492.05   21.00
 -13   7   5  504.35   19.90
 -13   7   5  507.95   19.50
 -13   7   5  517.55   20.30
 -13   7   5  510.25   20.50
  13   7  -5  520.65   21.30
  13   7  -5  529.05   20.20
 -11  -7   5   21.80    3.30
  11  -7  -5   19.80    3.70
 -11  -7   5   13.10    2.80
 -11   7   5   18.90    2.20
  11   7  -5   22.70    4.40
 -11   7   5   16.90    2.60
 -11   7   5   17.10    2.70
  11   7  -5   17.40    2.80
  -9  -7   5   21.60    3.40
  -9  -7   5   23.50    2.90
   9  -7  -5   36.80    5.20
  -9   7   5   20.70    2.70
  -9   7   5   23.80    3.30
   9   7  -5   28.00    3.90
   9   7  -5   20.10    4.00
  -9   7   5   23.70    3.30
  -9   7   5   19.90    2.60
  -9   7   5   20.50    3.50
  -7  -7   5    0.80    1.20
   7  -7  -5   -1.80    2.60
  -7  -7   5    4.40    1.90
  -7  -7   5    2.10    1.30
  -7   7   5    2.70    1.50
  -7   7   5    1.00    1.60
  -7   7   5   -0.90    2.30
  -7   7   5    2.40    1.20
   7   7  -5   -0.20    2.00
   7   7  -5   -1.00    2.60
  -5  -7   5  962.60   36.50
  -5  -7   5 1022.60   36.40
  -5  -7   5 1008.90   35.80
   5  -7  -5  949.01   37.60
   5  -7  -5  937.11   36.40
  -5  -7   5  977.80   36.30
  -5   7   5 1040.20   35.90
  -5   7   5 1010.00   37.30
  -5   7   5 1002.30   36.50
   5   7  -5  939.11   37.40
  -5   7   5  978.90   36.10
   5   7  -5  980.50   37.20
  -3  -7   5    8.90    2.00
   3  -7  -5   12.90    2.90
   3  -7  -5    5.60    1.60
  -3  -7   5   11.40    2.10
  -3  -7   5    9.90    1.80
   3   7  -5    6.60    2.80
  -3   7   5    5.20    2.70
  -3   7   5    7.10    1.50
   3   7  -5    6.20    2.20
   1  -7  -5  994.80   37.20
   1  -7  -5  966.40   36.60
  -1  -7   5 1034.50   36.70
  -1  -7   5  984.30   37.00
  -1  -7   5  993.10   36.60
  -1   7   5  985.30   36.20
  -1   7   5 1025.60   36.70
  -1   7   5  944.01   38.00
   1   7  -5  975.30   36.50
   1   7  -5 1002.40   36.90
  -1  -7  -5   68.49    5.00
  -1  -7  -5   64.79    4.20
  -1  -7  -5   65.79    3.80
   1  -7   5   62.49    4.00
  -1  -7  -5   64.79    3.30
   1  -7   5   63.09    5.30
   1  -7   5   79.49    4.30
   1   7   5   70.69    5.30
   1   7   5   59.09    6.10
  -1   7  -5   66.29    4.20
   1   7   5   65.89    3.90
  -1   7  -5   71.89    4.60
   3  -7   5   33.40    3.20
   3  -7   5   31.30    4.20
  -3  -7  -5   36.90    3.10
  -3  -7  -5   29.70    3.30
  -3  -7  -5   40.70    2.90
   3   7   5   35.50    5.10
   3   7   5   36.40    5.60
  -3   7  -5   33.20    3.00
  -3   7  -5   30.40    3.70
  -3   7  -5   35.40    3.50
  -5  -7  -5   40.50    3.30
   5  -7   5   36.10    3.50
   5  -7   5   33.20    4.80
  -5  -7  -5   44.20    3.90
  -5  -7  -5   40.20    3.70
   5   7   5   31.30    4.80
  -5   7  -5   42.50    3.50
  -5   7  -5   41.70    4.40
  -5   7  -5   47.30    4.20
   5   7   5   37.80    5.70
  -7  -7  -5  596.34   22.50
   7  -7   5  546.55   24.50
   7  -7   5  574.64   22.30
  -7  -7  -5  583.24   22.40
   7   7   5  595.04   24.40
  -7   7  -5  597.94   22.30
   7   7   5  571.74   23.70
  -7   7  -5  578.64   21.60
  -7   7  -5  581.04   22.80
  -9  -7  -5   18.50    3.20
   9  -7   5   17.00    4.80
  -9  -7  -5   16.60    2.80
   9  -7   5   20.00    3.30
  -9   7  -5   14.90    3.50
   9   7   5   16.40    4.70
  -9   7  -5   21.40    2.90
   9   7   5   20.30    3.90
  11  -7   5  307.47   15.80
 -11  -7  -5  292.57   14.70
 -11  -7  -5  360.36   13.90
 -11   7  -5  309.47   15.60
  11   7   5  294.07   14.80
 -11   7  -5  322.07   13.40
  11   7   5  306.57   15.60
 -16  -8   5   10.80    3.90
 -16  -8   5    5.20    4.00
  16  -8  -5    9.00    4.00
 -16   8   5   11.70    3.90
 -16   8   5    8.50    3.00
 -14  -8   5  180.28   10.10
 -14  -8   5  185.28   10.60
  14  -8  -5  188.68   10.50
 -14   8   5  185.68   10.00
  14   8  -5  171.48   10.90
 -14   8   5  181.58    9.10
  12  -8  -5   16.30    4.40
 -12  -8   5   18.40    3.00
 -12  -8   5   18.60    3.60
 -12   8   5   15.70    3.20
  12   8  -5   18.30    4.60
 -12   8   5   21.30    3.20
  10  -8  -5  919.31   37.00
  10  -8  -5  947.51   35.50
 -10  -8   5  914.21   35.20
 -10  -8   5  939.01   36.00
  10   8  -5  971.10   36.90
 -10   8   5  936.31   34.60
  10   8  -5  962.80   35.90
 -10   8   5  932.71   35.20
 -10   8   5  967.60   35.60
  -8  -8   5   39.20    3.80
   8  -8  -5   36.90    5.10
  -8  -8   5   45.40    4.50
   8  -8  -5   41.70    4.30
  -8   8   5   43.10    5.90
  -8   8   5   37.70    4.20
  -8   8   5   41.30    3.60
   8   8  -5   40.60    5.20
  -8   8   5   37.00    4.00
   8   8  -5   42.10    6.40
   6  -8  -5  358.46   14.80
   6  -8  -5  336.47   16.40
  -6  -8   5  369.36   14.80
  -6  -8   5  361.16   14.00
  -6  -8   5  361.06   15.10
   6   8  -5  367.06   16.20
  -6   8   5  365.86   14.80
  -6   8   5  375.66   16.00
  -6   8   5  372.06   14.70
   6   8  -5  381.06   16.20
  -4  -8   5   40.40    5.30
   4  -8  -5   35.00    4.60
  -4  -8   5   43.50    4.10
  -4  -8   5   40.30    3.50
  -4  -8   5   37.90    3.10
   4  -8  -5   34.00    3.50
  -4   8   5   42.40    5.70
  -4   8   5   36.20    3.70
   4   8  -5   35.90    3.80
  -4   8   5   42.50    3.80
   4   8  -5   35.90    5.30
   2  -8  -5   54.29    5.70
  -2  -8   5   57.99    4.70
  -2  -8   5   55.79    3.60
  -2  -8   5   55.59    5.40
  -2  -8   5   52.59    4.00
   2  -8  -5   46.00    4.00
  -2   8   5   52.49    4.60
   2   8  -5   55.79    5.00
  -2   8   5   54.39    6.40
  -2   8   5   54.89    4.00
   2   8  -5   54.19    4.20
   0  -8  -5  649.64   24.50
   0  -8   5  650.53   25.60
   0  -8  -5  648.04   25.40
   0  -8  -5  622.34   24.80
   0  -8   5  641.04   24.70
   0  -8   5  686.73   25.10
   0   8   5  657.93   25.10
   0   8   5  667.83   24.40
   0   8   5  589.94   26.60
   0   8  -5  659.13   25.20
   0   8  -5  662.23   24.70
   2  -8   5  484.95   19.90
  -2  -8  -5  452.25   18.80
   2  -8   5  445.16   18.30
  -2  -8  -5  485.45   18.00
  -2  -8  -5  456.55   18.50
   2   8   5  439.26   20.50
  -2   8  -5  448.56   20.20
   2   8   5  482.25   19.90
  -2   8  -5  492.75   18.60
   2   8   5  499.15   18.20
  -4  -8  -5  934.01   33.60
  -4  -8  -5  922.81   33.60
  -4  -8  -5  921.51   34.40
   4  -8   5  886.91   35.90
   4  -8   5  880.51   34.10
  -4   8  -5  929.01   34.30
  -4   8  -5  922.31   34.40
   4   8   5  969.90   34.00
   4   8   5  891.01   36.10
   4   8   5  887.81   35.60
  -4   8  -5  883.51   33.90
  -6  -8  -5  262.47   11.60
   6  -8   5  246.38   14.10
  -6  -8  -5  257.07   11.30
   6  -8   5  268.87   11.50
   6   8   5  257.77   13.20
  -6   8  -5  271.17   11.80
   6   8   5  228.88   13.60
  -6   8  -5  270.67   12.10
  -6   8  -5  263.37   11.20
  -8  -8  -5  104.89    8.30
  -8  -8  -5  102.99    7.10
   8  -8   5   99.19    7.00
   8  -8   5   84.89   12.20
   8   8   5   93.59    9.50
  -8   8  -5  108.69    7.80
   8   8   5   97.89   10.60
  -8   8  -5  112.49    7.60
  10  -8   5    1.10    5.10
 -10  -8  -5    0.60    3.00
  10  -8   5    0.70    4.10
 -10  -8  -5    5.80    3.70
 -10   8  -5    5.70    2.80
  10   8   5    2.70    3.80
 -10   8  -5    2.40    3.70
 -13  -9   5  526.45   21.10
 -13  -9   5  529.25   21.70
  13  -9  -5  495.85   22.30
 -13   9   5  522.85   21.40
 -13   9   5  534.65   20.70
 -11  -9   5   47.00    6.10
 -11  -9   5   50.49    5.40
  11  -9  -5   49.70    6.50
 -11   9   5   59.39    5.80
 -11   9   5   49.00    5.60
  -9  -9   5   14.50    2.90
  -9  -9   5   12.40    3.50
   9  -9  -5   13.90    3.70
   9  -9  -5   11.80    5.10
   9   9  -5   13.90    5.00
  -9   9   5    9.40    3.10
  -9   9   5   14.90    3.50
  -7  -9   5   14.90    3.30
   7  -9  -5   14.70    3.20
   7  -9  -5    8.60    4.80
  -7  -9   5   11.20    2.60
  -7   9   5   13.70    2.90
  -7   9   5    8.20    2.70
   7   9  -5    6.90    4.30
  -7   9   5   14.60    4.60
  -7   9   5   15.20    3.40
   5  -9  -5  264.87   12.00
   5  -9  -5  256.87   14.10
  -5  -9   5  274.77   11.90
  -5  -9   5  271.27   12.40
   5   9  -5  276.17   12.20
  -5   9   5  282.47   13.90
  -5   9   5  265.37   12.00
   5   9  -5  280.87   13.40
  -5   9   5  295.07   12.20
  -3  -9   5    0.50    2.00
  -3  -9   5    1.80    2.90
   3  -9  -5    3.60    2.30
  -3  -9   5    3.10    2.10
   3  -9  -5    1.80    3.80
   3   9  -5   -1.70    2.90
  -3   9   5    6.20    3.10
  -3   9   5    4.60    4.30
   3   9  -5    6.60    3.40
  -3   9   5   -0.80    2.20
  -1  -9   5  284.77   11.80
  -1  -9   5  288.07   12.40
   1  -9  -5  277.47   12.40
  -1  -9   5  296.57   13.90
   1  -9  -5  290.47   12.20
  -1  -9   5  319.17   13.50
   1  -9  -5  287.07   13.80
  -1   9   5  273.17   13.90
  -1   9   5  319.87   13.30
  -1   9   5  281.37   15.10
   1   9  -5  290.27   13.10
   1   9  -5  286.17   12.60
   1  -9   5   41.10    4.10
   1  -9   5   47.90    4.50
  -1  -9  -5   45.60    4.50
   1  -9   5   48.30    7.20
  -1  -9  -5   43.70    5.60
  -1  -9  -5   50.09    4.30
   1   9   5   51.79    6.80
   1   9   5   39.60    6.10
  -1   9  -5   46.50    5.40
  -1   9  -5   44.20    5.50
  -3  -9  -5   12.50    2.80
  -3  -9  -5   15.10    2.90
   3  -9   5   11.60    2.90
   3  -9   5   18.10    5.20
   3   9   5   16.00    4.90
  -3   9  -5   14.00    3.90
  -3   9  -5   12.60    2.60
   3   9   5   10.00    5.00
  -3   9  -5   14.40    3.60
   5  -9   5    3.90    2.80
  -5  -9  -5    3.10    2.60
   5  -9   5   11.80    5.90
  -5   9  -5    7.70    4.00
  -5   9  -5   -0.30    2.30
   5   9   5    2.80    4.50
   5   9   5    5.90    5.90
   7  -9   5  536.15   21.80
   7  -9   5  518.55   24.50
  -7  -9  -5  541.85   21.80
  -7   9  -5  567.64   22.50
   7   9   5  549.85   23.20
  -7   9  -5  546.25   21.30
   8 -10  -5   19.80    4.70
  -8 -10   5   17.30    4.20
   8 -10  -5   13.90    5.90
  -8 -10   5   23.20    3.60
  -8  10   5   22.20    3.80
   6 -10  -5  218.98   11.20
  -6 -10   5  256.57   10.90
  -6 -10   5  227.88   11.80
   6 -10  -5  212.88   14.10
  -6  10   5  238.78   14.10
  -6  10   5  229.68   10.90
  -4 -10   5   28.40    5.10
   4 -10  -5   21.60    3.70
   4 -10  -5   25.30    3.60
   4 -10  -5   22.10    6.20
  -4 -10   5   22.60    3.30
  -4  10   5   23.90    5.90
  -4  10   5   32.30    3.90
   2 -10  -5   15.80    3.30
  -2 -10   5   18.90    3.20
   2 -10  -5   18.60    3.30
   2 -10  -5   17.80    6.00
  -2  10   5   21.30    5.90
  -2  10   5   11.70    3.30
   0 -10   5  383.26   15.80
   0 -10   5  379.76   18.10
   0 -10  -5  386.66   15.60
   0 -10  -5  372.46   15.90
   0 -10   5  377.66   15.20
   0  10   5  376.46   19.00
  -2 -10  -5  263.57   12.00
   2 -10   5  253.47   11.80
  -2 -10  -5  265.77   11.70
   2 -10   5  272.77   15.10
   2 -10   5  259.67   11.40
  -2  10  -5  254.77   11.40
   2  10   5  259.77   15.30
 -22   0   6   38.40    5.00
 -22   0   6   34.70    4.40
 -22   0   6   41.80    4.60
 -22   0   6   38.90    4.70
 -20   0   6 1110.69   40.50
 -20   0   6 1096.59   40.70
 -20   0   6 1087.89   40.10
 -20   0   6 1102.69   40.40
 -20   0   6 1102.99   40.60
 -20   0   6 1114.69   40.80
 -18   0   6  105.69    5.30
 -18   0   6  106.09    5.30
 -18   0   6  101.79    5.50
 -18   0   6  107.79    5.10
 -18   0   6  100.19    5.50
 -18   0   6  108.79    5.00
 -18   0   6  102.39    5.40
 -18   0   6  108.49    5.50
 -16   0   6 1213.38   45.70
 -16   0   6 1267.67   45.10
 -16   0   6 1224.18   45.50
 -16   0   6 1273.87   45.40
 -16   0   6 1253.67   45.30
 -16   0   6 1169.78   46.30
 -16   0   6 1279.37   45.60
 -16   0   6 1301.17   45.20
 -14   0   6   72.89    3.70
 -14   0   6   75.29    3.90
 -14   0   6   75.89    3.90
 -14   0   6   78.49    3.70
 -14   0   6   77.59    4.10
 -14   0   6   80.79    3.60
  14   0  -6   79.69    3.50
 -14   0   6   77.99    3.70
 -12   0   6    6.70    0.90
 -12   0   6    6.00    1.00
 -12   0   6    6.40    1.00
  12   0  -6    6.50    0.90
 -12   0   6    3.60    0.80
 -10   0   6  897.31   32.00
 -10   0   6  836.92   32.20
 -10   0   6  882.21   32.10
 -10   0   6  870.91   32.50
 -10   0   6  869.21   32.00
  10   0  -6  924.51   31.90
 -10   0   6  919.21   32.10
 -10   0   6  861.01   32.30
 -10   0   6  919.71   32.40
  -8   0   6 1148.59   39.60
  -8   0   6 1108.79   39.90
  -8   0   6 1108.09   39.40
   8   0  -6 1133.89   39.50
  -8   0   6 1080.89   39.80
  -8   0   6 1080.19   40.00
  -8   0   6 1058.09   39.70
  -6   0   6 6947.71  266.57
   6   0  -6 6304.27  264.47
  -4   0   6 1742.63   65.99
  -4   0   6 1921.91   65.99
  -4   0   6 1869.11   65.89
  -2   0   6 2374.66   84.89
   0   0   6    5.20    0.60
   0   0  -6    3.40    0.50
   0   0   6    4.50    0.60
   0   0  -6    3.00    0.60
   0   0   6    2.40    0.80
  -2   0  -6  115.59    4.70
   2   0   6  119.69    5.30
  -2   0  -6  111.19    4.60
  -2   0  -6  117.39    4.60
  -4   0  -6  546.15   20.50
  -4   0  -6  573.14   20.70
  -4   0  -6  549.54   20.40
  -4   0  -6  590.64   20.10
   4   0   6  530.95   21.10
   6   0   6 1057.29   40.30
  -6   0  -6 1135.59   39.80
  -6   0  -6 1093.39   39.50
  -6   0  -6 1084.09   39.70
   8   0   6   42.40    3.50
  -8   0  -6   44.20    3.10
  -8   0  -6   50.79    3.00
  -8   0  -6   44.20    3.10
  10   0   6  387.06   15.50
 -10   0  -6  388.86   15.00
 -10   0  -6  383.56   14.70
 -10   0  -6  364.16   15.20
 -12   0  -6    9.40    2.00
 -12   0  -6   13.10    2.70
  12   0   6   10.40    2.50
 -12   0  -6   13.80    2.20
 -14   0  -6  236.08   10.40
  14   0   6  240.78   10.80
 -14   0  -6  249.78   11.20
 -14   0  -6  233.18   10.40
 -16   0  -6   11.90    3.40
 -16   0  -6    9.20    2.90
 -16   0  -6    6.90    2.60
 -23  -1   6  286.97   12.50
 -23  -1   6  297.27   12.80
 -23  -1   6  289.47   12.50
 -23   1   6  298.27   12.90
 -23   1   6  286.57   12.90
 -23   1   6  289.67   12.60
 -23   1   6  298.67   12.50
 -21  -1   6    0.60    2.50
 -21  -1   6    4.70    2.70
 -21  -1   6    2.30    2.00
 -21  -1   6    4.00    2.20
 -21  -1   6    5.70    2.50
 -21  -1   6    4.40    2.20
 -21  -1   6    5.40    2.40
 -21  -1   6    7.60    2.30
 -21   1   6    3.40    2.30
 -21   1   6    5.30    2.20
 -21   1   6    4.80    2.30
 -21   1   6    4.90    2.20
 -19  -1   6   19.40    2.60
 -19  -1   6   17.80    2.20
 -19  -1   6   18.00    2.30
 -19  -1   6   12.90    2.10
 -19  -1   6   15.60    2.10
 -19  -1   6   23.60    3.20
 -19  -1   6   14.80    2.40
 -19   1   6   14.30    2.30
 -19   1   6   18.50    2.40
 -19   1   6   19.50    2.30
 -19   1   6   14.60    2.20
 -19   1   6   22.30    3.20
 -17  -1   6  144.39    6.70
 -17  -1   6  145.59    6.70
 -17  -1   6  155.58    7.00
 -17  -1   6  147.59    6.80
 -17  -1   6  146.19    6.50
 -17  -1   6  151.08    6.60
 -17  -1   6  158.78    6.60
 -17  -1   6  139.29    6.40
 -17   1   6  153.08    7.00
  17   1  -6  149.79    6.60
 -17   1   6  146.79    6.40
 -17   1   6  156.28    6.70
 -17   1   6  147.29    6.90
 -17   1   6  145.29    6.00
 -17   1   6  140.09    6.60
 -17   1   6  140.49    6.70
 -15  -1   6  718.33   28.30
 -15  -1   6  784.22   27.60
 -15  -1   6  772.02   27.80
  15  -1  -6  821.22   27.20
 -15  -1   6  702.43   28.20
 -15  -1   6  758.72   27.70
 -15  -1   6  768.32   27.60
 -15  -1   6  766.02   27.60
 -15   1   6  740.83   27.70
  15   1  -6  745.43   27.70
 -15   1   6  740.53   27.80
 -15   1   6  756.32   27.40
 -15   1   6  683.13   28.50
 -15   1   6  746.73   27.90
 -15   1   6  785.62   27.30
 -15   1   6  732.03   27.70
 -13  -1   6  342.77   13.60
 -13  -1   6  363.46   13.30
 -13  -1   6  348.67   13.70
 -13  -1   6  343.47   13.40
 -13  -1   6  356.86   13.40
 -13  -1   6  342.67   13.50
 -13  -1   6  348.27   13.40
  13  -1  -6  388.16   13.10
 -13  -1   6  362.36   13.50
 -13   1   6  331.07   13.40
 -13   1   6  361.56   13.50
 -13   1   6  362.26   13.10
 -13   1   6  349.77   13.50
 -13   1   6  366.76   13.20
  13   1  -6  367.06   13.40
 -13   1   6  334.77   13.60
 -13   1   6  340.67   13.80
 -13   1   6  352.56   13.80
 -11  -1   6 1708.33   64.19
 -11  -1   6 1786.02   64.09
 -11  -1   6 1746.73   64.29
 -11  -1   6 1784.02   63.99
 -11  -1   6 1840.72   63.89
 -11  -1   6 1693.13   63.99
 -11  -1   6 1768.82   64.09
 -11  -1   6 1835.82   63.99
  11  -1  -6 2005.00   63.89
  11   1  -6 1863.91   64.09
 -11   1   6 1748.82   64.29
 -11   1   6 1868.61   63.79
 -11   1   6 1756.02   63.69
 -11   1   6 1766.22   64.09
 -11   1   6 1749.82   64.09
 -11   1   6 1773.32   64.09
 -11   1   6 1713.03   64.19
 -11   1   6 1700.53   64.39
  -9  -1   6   73.39    3.10
  -9  -1   6   68.99    3.10
  -9  -1   6   70.19    3.30
  -9  -1   6   70.99    3.30
  -9  -1   6   69.49    3.50
  -9  -1   6   73.29    3.30
  -9  -1   6   75.69    3.10
  -9  -1   6   73.59    3.60
  -9   1   6   78.19    3.00
  -9   1   6   67.59    3.60
  -9   1   6   66.29    3.30
  -9   1   6   71.79    3.20
  -9   1   6   68.49    3.40
   9   1  -6   85.99    3.50
  -9   1   6   69.69    3.50
  -7  -1   6   23.20    1.30
  -7  -1   6   22.60    1.30
  -7  -1   6   29.30    1.80
  -7   1   6   27.80    1.30
  -7   1   6   22.10    1.40
  -7   1   6   24.50    1.50
  -7   1   6   24.70    1.10
   7   1  -6   26.80    1.60
  -5  -1   6   61.49    2.50
  -5  -1   6   52.29    2.60
  -5  -1   6   58.59    2.50
  -5  -1   6   58.79    2.30
  -5  -1   6   48.80    2.70
  -5   1   6   53.39    2.40
  -5   1   6   52.69    2.60
  -5   1   6   53.19    2.60
  -5   1   6   63.59    2.30
  -5   1   6   56.79    2.50
  -5   1   6   57.99    2.30
   5   1  -6   57.39    2.60
  -3  -1   6 5178.38  230.68
   3  -1  -6 5634.84  238.98
  -3   1   6 5357.46  237.38
  -1  -1   6   15.30    1.00
   1  -1  -6   14.10    0.90
  -1  -1   6   13.10    1.30
  -1  -1   6   14.40    1.00
   1   1  -6   12.60    0.80
  -1   1   6   13.10    0.80
  -1   1   6   13.30    1.40
  -3  -1  -6    7.90    1.10
  -3  -1  -6    8.00    0.90
   3  -1   6    8.40    1.50
  -3   1  -6   11.20    1.00
  -3   1  -6   10.70    1.10
  -3   1  -6   11.50    1.20
   3   1   6    9.40    1.50
  -5  -1  -6  406.56   13.90
  -5  -1  -6  364.26   14.00
   5  -1   6  362.06   14.90
  -5  -1  -6  376.06   14.20
  -5  -1  -6  379.36   14.40
  -5   1  -6  376.26   14.00
  -5   1  -6  368.06   14.20
   5   1   6  354.36   14.80
  -5   1  -6  406.36   14.30
  -7  -1  -6  287.17   11.30
  -7  -1  -6  291.57   11.30
  -7  -1  -6  281.17   11.00
   7  -1   6  269.57   11.80
  -7  -1  -6  301.27   10.90
  -7  -1  -6  296.77   10.60
  -7   1  -6  276.17   11.30
   7   1   6  269.07   11.70
  -7   1  -6  300.07   11.00
  -7   1  -6  277.87   11.20
  -9  -1  -6  595.74   21.70
  -9  -1  -6  559.14   21.40
  -9  -1  -6  548.05   21.80
   9  -1   6  560.14   22.20
  -9   1  -6  569.14   21.80
  -9   1  -6  561.74   21.70
   9   1   6  600.94   22.10
  -9   1  -6  581.44   21.30
 -11  -1  -6  838.72   33.00
 -11  -1  -6  888.21   32.70
  11  -1   6  910.11   33.20
 -11  -1  -6  869.71   32.50
  11   1   6  885.51   32.90
 -11   1  -6  866.91   32.30
 -11   1  -6  877.21   32.80
 -11   1  -6  887.61   33.00
  13  -1   6  620.64   23.90
 -13  -1  -6  596.44   23.40
 -13  -1  -6  615.74   23.50
 -13  -1  -6  615.94   24.10
 -13   1  -6  592.84   23.50
  13   1   6  617.74   23.60
 -13   1  -6  627.94   24.00
 -13   1  -6  615.34   23.30
 -15  -1  -6  368.06   15.60
 -15  -1  -6  375.16   14.90
  15  -1   6  357.96   15.10
 -15  -1  -6  353.56   14.70
 -15   1  -6  347.87   14.60
 -15   1  -6  355.56   14.80
 -15   1  -6  371.96   15.40
  15   1   6  344.27   14.80
 -17  -1  -6   61.09    5.30
 -17  -1  -6   59.39    6.60
 -17  -1  -6   68.99    5.40
  17  -1   6   59.29    6.90
 -17   1  -6   64.59    5.70
 -17   1  -6   63.39    5.40
 -17   1  -6   62.29    6.10
 -22  -2   6   21.00    4.70
 -22  -2   6   25.40    4.20
 -22   2   6   27.60    4.00
 -22   2   6   25.30    3.50
 -22   2   6   32.90    4.40
 -22   2   6   21.50    3.10
 -20  -2   6  898.21   32.90
 -20  -2   6  913.21   33.10
 -20  -2   6  875.71   33.00
 -20  -2   6  880.51   32.80
 -20  -2   6  899.91   33.30
 -20  -2   6  897.11   33.20
 -20  -2   6  878.61   32.70
 -20  -2   6  868.31   32.90
 -20   2   6  863.71   32.70
 -20   2   6  881.01   33.20
 -20   2   6  884.21   33.10
 -20   2   6  915.31   33.50
 -18  -2   6  279.77   11.60
 -18  -2   6  292.67   11.60
 -18  -2   6  292.67   11.70
 -18  -2   6  275.97   11.30
 -18  -2   6  282.37   11.90
 -18  -2   6  297.37   11.80
 -18  -2   6  280.77   11.60
 -18  -2   6  279.47   11.50
  18  -2  -6  291.67   11.20
 -18   2   6  276.77   11.30
 -18   2   6  290.17   11.90
 -18   2   6  280.27   11.70
 -18   2   6  286.87   12.00
 -18   2   6  300.67   11.90
  18   2  -6  290.57   11.80
 -16  -2   6 1505.45   53.89
 -16  -2   6 1460.55   53.59
 -16  -2   6 1447.26   53.89
 -16  -2   6 1467.05   54.19
  16  -2  -6 1587.54   53.49
 -16  -2   6 1373.16   54.99
 -16  -2   6 1476.85   53.79
 -16  -2   6 1545.05   53.99
 -16  -2   6 1561.04   53.89
 -16   2   6 1438.36   54.09
 -16   2   6 1493.45   53.59
 -16   2   6 1528.25   54.09
 -16   2   6 1457.65   54.09
  16   2  -6 1506.45   53.89
 -16   2   6 1436.06   53.89
 -14  -2   6  138.69    6.30
 -14  -2   6  137.39    6.00
 -14  -2   6  133.69    6.60
 -14  -2   6  146.59    6.30
 -14  -2   6  143.59    6.20
 -14  -2   6  148.29    6.30
 -14  -2   6  147.79    6.00
 -14  -2   6  144.39    6.10
  14  -2  -6  149.99    6.00
 -14   2   6  137.19    6.60
 -14   2   6  143.69    6.40
 -14   2   6  142.19    6.50
 -14   2   6  151.58    6.50
  14   2  -6  148.99    6.50
 -14   2   6  142.09    5.80
 -14   2   6  142.39    5.70
 -12  -2   6   18.90    1.60
 -12  -2   6   17.20    1.60
 -12  -2   6   15.60    1.80
 -12  -2   6   15.50    1.50
 -12  -2   6   20.00    1.80
 -12  -2   6   17.50    1.80
 -12  -2   6   25.10    2.00
  12  -2  -6   19.10    1.70
 -12  -2   6   17.10    1.70
 -12   2   6   15.70    1.90
 -12   2   6   23.20    1.80
 -12   2   6   20.50    1.40
  12   2  -6   20.40    2.00
 -12   2   6   14.70    1.70
 -12   2   6   19.00    1.80
 -10  -2   6  625.44   22.80
 -10  -2   6  638.14   22.90
 -10  -2   6  584.64   22.90
 -10  -2   6  623.54   23.30
 -10  -2   6  651.93   22.70
 -10  -2   6  596.54   23.10
  10  -2  -6  682.83   23.10
 -10  -2   6  611.54   23.10
 -10  -2   6  607.04   22.90
 -10   2   6  656.23   22.60
  10   2  -6  639.04   23.20
 -10   2   6  637.54   23.10
 -10   2   6  641.84   23.00
 -10   2   6  611.34   23.00
 -10   2   6  577.54   23.20
 -10   2   6  615.04   23.20
  -8  -2   6 1686.73   63.09
  -8  -2   6 1813.72   62.69
  -8  -2   6 1731.63   63.39
  -8  -2   6 1647.64   63.09
  -8  -2   6 1799.22   62.99
   8  -2  -6 1854.41   63.29
  -8  -2   6 1753.82   62.99
  -8   2   6 1850.81   62.59
  -8   2   6 1650.23   63.19
  -8   2   6 1712.63   62.99
  -8   2   6 1745.83   63.09
  -8   2   6 1852.21   62.99
  -8   2   6 1957.40   62.99
   8   2  -6 1646.14   63.19
  -8   2   6 1677.03   63.19
  -6  -2   6 2629.34   89.99
  -6  -2   6 2459.35   90.69
  -6  -2   6 2554.34   90.19
   6  -2  -6 2452.95   90.69
  -6  -2   6 2736.03   90.29
  -6  -2   6 2433.46   90.19
  -6   2   6 2593.64   90.49
  -6   2   6 2452.95   90.39
  -6   2   6 2464.55   90.39
  -4  -2   6 1011.10   36.40
   4  -2  -6 1060.59   36.20
  -4  -2   6  995.20   36.80
  -4  -2   6 1015.70   36.70
  -4  -2   6  948.71   36.40
  -4  -2   6 1058.59   36.10
  -4   2   6  971.80   36.50
   4   2  -6 1012.90   36.70
  -4   2   6 1020.50   36.80
  -4   2   6 1052.29   36.30
  -4   2   6 1005.40   36.50
  -2  -2   6 1492.75   54.09
   2  -2  -6 1461.45   53.99
  -2  -2   6 1466.05   54.19
  -2  -2   6 1597.34   54.49
  -2   2   6 1478.75   53.99
   2   2  -6 1510.75   54.29
   2   2  -6 1489.05   53.89
  -2   2   6 1570.24   54.59
  -2   2   6 1547.35   54.09
   0  -2  -6   83.89    3.30
   0  -2   6   84.09    4.00
   0  -2   6   92.49    3.30
   0  -2  -6   76.39    3.20
   0  -2   6   81.39    3.30
   0   2  -6   85.89    3.40
   0   2  -6   78.39    3.40
   0   2  -6   76.39    3.60
   0   2   6   75.79    4.00
   0   2   6   80.89    3.20
   2  -2   6  245.28    9.20
  -2  -2  -6  249.97    9.40
   2  -2   6  256.67   10.10
  -2  -2  -6  237.48    9.30
   2   2   6  241.98   10.10
  -2   2  -6  233.28    9.60
  -2   2  -6  244.38    9.30
  -2   2  -6  268.07    9.50
   4  -2   6   98.39    3.70
  -4  -2  -6   87.89    3.80
  -4  -2  -6   96.39    3.90
  -4  -2  -6   87.09    4.10
  -4  -2  -6   91.99    4.10
   4  -2   6   84.69    4.70
   4   2   6   80.49    4.70
  -4   2  -6  105.99    4.30
  -4   2  -6   86.69    3.90
  -4   2  -6   85.49    3.80
  -6  -2  -6 1756.72   65.39
  -6  -2  -6 1827.72   65.69
   6  -2   6 1974.90   64.99
  -6  -2  -6 1724.63   65.59
   6  -2   6 1764.82   66.29
  -6  -2  -6 1887.21   65.19
  -6  -2  -6 1919.41   65.39
   6   2   6 1669.63   66.09
  -6   2  -6 1847.02   65.39
  -6   2  -6 1799.62   65.49
  -6   2  -6 1835.32   65.29
  -6   2  -6 1840.92   65.69
  -8  -2  -6   67.09    3.10
  -8  -2  -6   66.49    3.60
  -8  -2  -6   55.29    5.20
   8  -2   6   55.29    4.70
  -8  -2  -6   61.59    3.90
  -8   2  -6   58.29    3.30
  -8   2  -6   56.59    3.60
  -8   2  -6   56.59    3.60
  -8   2  -6   71.19    3.70
 -10  -2  -6  269.67   11.40
 -10  -2  -6  282.47   11.90
  10  -2   6  283.07   12.40
 -10  -2  -6  291.47   11.60
 -10   2  -6  280.97   11.70
 -10   2  -6  269.87   11.60
 -10   2  -6  275.37   11.00
  10   2   6  289.27   12.00
 -12  -2  -6   67.29    4.60
 -12  -2  -6   79.99    4.90
 -12  -2  -6   74.69    5.60
  12  -2   6   75.49    5.60
 -12   2  -6   80.79    5.20
  12   2   6   69.09    5.10
 -12   2  -6   66.19    4.90
 -12   2  -6   72.89    4.30
 -14  -2  -6  210.28    9.60
 -14  -2  -6  212.18    9.70
 -14  -2  -6  198.08   10.50
  14  -2   6  210.48   10.20
 -14   2  -6  214.28    9.80
 -14   2  -6  219.38   10.10
 -14   2  -6  197.88    9.20
  14   2   6  209.68    9.80
  16  -2   6   38.20    5.90
 -16  -2  -6   40.20    4.90
 -16  -2  -6   35.80    4.50
 -16   2  -6   44.10    5.40
  16   2   6   38.80    4.50
 -16   2  -6   39.80    4.80
 -16   2  -6   41.40    4.80
 -21  -3   6    2.30    2.90
 -21  -3   6    2.20    2.70
 -21  -3   6    0.00    2.50
 -21  -3   6   -1.30    2.20
 -21   3   6    0.70    2.70
 -21   3   6    2.30    2.30
 -21   3   6    1.20    2.60
 -19  -3   6   21.60    3.00
 -19  -3   6   20.50    2.60
 -19  -3   6   16.80    2.40
 -19  -3   6   16.40    2.70
  19  -3  -6   16.50    2.50
 -19  -3   6   18.60    3.00
 -19  -3   6   15.60    2.80
  19   3  -6   18.70    3.80
 -19   3   6   18.50    2.60
 -19   3   6   16.10    2.40
 -19   3   6   18.80    2.90
 -19   3   6   19.00    2.70
 -17  -3   6  124.99    6.30
 -17  -3   6  123.79    6.10
 -17  -3   6  128.69    6.50
 -17  -3   6  126.39    6.10
  17  -3  -6  126.49    6.00
 -17  -3   6  116.99    5.60
 -17  -3   6  126.49    6.10
 -17  -3   6  127.79    6.60
 -17  -3   6  121.79    6.00
 -17   3   6  118.19    6.10
 -17   3   6  123.49    6.50
 -17   3   6  125.79    6.40
  17   3  -6  119.79    6.50
 -17   3   6  117.69    6.30
 -17   3   6  127.59    5.80
 -15  -3   6  757.62   26.60
 -15  -3   6  694.43   26.90
 -15  -3   6  759.12   27.10
 -15  -3   6  726.43   26.90
 -15  -3   6  738.03   27.10
 -15  -3   6  736.23   26.50
 -15  -3   6  697.83   27.00
 -15  -3   6  682.53   27.20
  15  -3  -6  736.13   27.70
 -15   3   6  717.93   27.10
 -15   3   6  738.83   26.50
 -15   3   6  720.13   27.10
 -15   3   6  677.03   26.90
  15   3  -6  733.83   27.10
 -15   3   6  704.03   27.10
 -13  -3   6  325.37   12.80
 -13  -3   6  338.47   14.10
 -13  -3   6  338.37   13.50
 -13  -3   6  343.57   13.00
 -13  -3   6  366.16   12.90
 -13  -3   6  334.77   13.40
  13  -3  -6  346.77   13.20
 -13   3   6  326.47   14.30
 -13   3   6  333.87   13.40
 -13   3   6  344.17   13.60
  13   3  -6  353.56   13.60
 -13   3   6  349.77   12.90
 -13   3   6  328.17   13.40
  11  -3  -6 1761.62   60.19
 -11  -3   6 1756.02   59.69
 -11  -3   6 1606.94   60.09
 -11  -3   6 1674.13   59.79
 -11  -3   6 1565.84   60.09
 -11  -3   6 1583.04   60.29
 -11  -3   6 1643.14   59.49
 -11   3   6 1740.13   59.59
 -11   3   6 1615.54   59.99
  11   3  -6 1703.83   60.39
 -11   3   6 1589.74   59.99
 -11   3   6 1703.03   59.99
 -11   3   6 1678.63   60.19
  -9  -3   6  143.29    5.30
   9  -3  -6  132.69    6.10
  -9  -3   6  159.18    5.60
  -9  -3   6  135.49    6.00
  -9  -3   6  136.09    5.60
  -9  -3   6  132.39    5.80
  -9   3   6  135.09    5.80
  -9   3   6  139.69    5.80
  -9   3   6  142.99    5.90
  -9   3   6  129.49    5.90
  -9   3   6  141.29    5.30
  -9   3   6  137.09    5.70
   9   3  -6  134.39    6.40
  -7  -3   6   15.30    1.20
  -7  -3   6   13.90    1.10
  -7  -3   6   17.10    1.50
  -7  -3   6   18.60    1.70
  -7   3   6   20.50    1.70
  -7   3   6   14.80    1.30
   7   3  -6   14.20    1.90
  -7   3   6   15.90    1.30
  -7   3   6   15.20    0.90
   5  -3  -6   49.10    2.90
  -5  -3   6   45.90    2.40
  -5  -3   6   43.60    2.20
  -5  -3   6   41.50    2.30
  -5  -3   6   47.00    2.10
  -5   3   6   46.60    2.10
  -5   3   6   40.90    2.20
  -5   3   6   41.10    2.60
  -5   3   6   41.00    2.30
   5   3  -6   43.50    2.70
  -3  -3   6 3116.29  105.69
   3  -3  -6 3000.30  105.19
   3  -3  -6 2822.22  105.89
  -3  -3   6 2852.51  105.69
  -3   3   6 2993.70  105.99
   3   3  -6 2950.10  105.69
  -1  -3   6    3.40    0.70
   1  -3  -6    7.40    1.30
  -1  -3   6    3.60    1.00
  -1   3   6    1.60    1.10
   1   3  -6    6.50    1.10
  -1   3   6    5.30    0.50
  -1   3   6    3.70    0.60
   1  -3   6 4243.08  140.49
   1   3   6 3843.72  140.49
  -1   3  -6 3680.83  139.79
   3  -3   6   20.20    2.30
  -3  -3  -6   18.20    1.10
  -3  -3  -6   17.40    1.50
   3  -3   6   15.70    1.30
  -3  -3  -6   19.00    1.50
  -3  -3  -6   17.10    1.60
   3   3   6   21.40    2.40
  -3   3  -6   18.10    1.30
  -3   3  -6   22.80    2.00
  -3   3  -6   17.70    1.80
  -3   3  -6   17.00    1.40
  -5  -3  -6  271.17   10.60
  -5  -3  -6  294.47   10.60
   5  -3   6  279.57   10.20
   5  -3   6  249.38   11.40
  -5  -3  -6  274.77   10.40
  -5  -3  -6  274.07   10.60
  -5   3  -6  263.37   10.50
  -5   3  -6  267.97   10.80
  -5   3  -6  277.77   10.30
   5   3   6  249.58   11.30
  -5   3  -6  275.97   10.40
  -7  -3  -6  299.37   11.90
   7  -3   6  318.77   11.40
  -7  -3  -6  305.17   11.60
   7  -3   6  291.17   13.00
  -7  -3  -6  300.37   12.10
   7   3   6  299.77   13.10
  -7   3  -6  286.57   11.70
  -7   3  -6  304.07   11.90
  -7   3  -6  302.17   12.10
  -7   3  -6  309.67   11.70
  -9  -3  -6  638.24   23.90
   9  -3   6  580.34   24.60
  -9  -3  -6  604.34   23.60
  -9  -3  -6  652.13   23.30
  -9   3  -6  633.94   23.30
  -9   3  -6  639.24   23.90
   9   3   6  648.84   24.30
  -9   3  -6  625.54   23.70
  -9   3  -6  629.24   23.60
  11  -3   6  736.93   29.10
 -11  -3  -6  776.52   28.40
 -11  -3  -6  771.22   27.90
 -11  -3  -6  725.23   28.10
 -11   3  -6  765.72   28.40
 -11   3  -6  736.43   28.30
  11   3   6  742.13   28.40
 -11   3  -6  726.53   27.60
 -13  -3  -6  547.25   21.70
 -13  -3  -6  595.34   22.00
  13  -3   6  540.75   22.30
 -13   3  -6  553.94   22.00
 -13   3  -6  591.14   22.10
 -13   3  -6  544.05   21.20
  13   3   6  545.75   21.90
  15  -3   6  288.57   17.90
 -15  -3  -6  350.76   14.20
 -15  -3  -6  340.07   14.50
 -15   3  -6  333.57   14.40
 -15   3  -6  355.56   15.70
 -22  -4   6   29.60    3.50
 -22  -4   6   40.00    6.40
 -22   4   6   33.70    4.20
 -22   4   6   32.20    3.70
 -22   4   6   27.70    4.00
 -20  -4   6  804.72   31.30
 -20  -4   6  863.51   32.00
 -20  -4   6  846.12   31.40
 -20   4   6  818.02   31.50
 -20   4   6  852.01   32.00
 -20   4   6  843.12   31.80
 -18  -4   6   90.99    6.10
 -18  -4   6   93.29    5.30
 -18  -4   6   88.79    4.90
  18  -4  -6  100.49    5.60
 -18  -4   6   91.49    5.30
 -18   4   6   90.99    5.90
 -18   4   6   93.19    5.30
 -18   4   6   87.09    5.70
 -18   4   6   87.29    5.40
  16  -4  -6  950.30   34.50
 -16  -4   6  938.41   34.60
 -16  -4   6  958.70   35.10
 -16  -4   6  962.80   33.90
 -16  -4   6  918.71   34.40
 -16   4   6  916.81   34.10
 -16   4   6  889.11   34.40
  16   4  -6  914.11   34.80
 -16   4   6  920.71   34.90
 -16   4   6  927.21   34.70
 -14  -4   6   49.40    4.00
 -14  -4   6   53.59    3.90
 -14  -4   6   65.09    3.90
 -14  -4   6   54.49    3.50
  14  -4  -6   53.09    4.00
 -14  -4   6   58.69    3.10
 -14   4   6   51.29    3.90
 -14   4   6   52.19    3.90
  14   4  -6   58.69    4.40
 -14   4   6   51.59    4.00
 -14   4   6   50.79    3.00
 -14   4   6   53.89    3.80
 -12  -4   6    8.30    1.80
 -12  -4   6    4.10    1.00
 -12  -4   6    7.60    1.80
 -12  -4   6    8.80    1.70
 -12   4   6    5.10    2.60
 -12   4   6    3.80    1.40
  12   4  -6    1.70    1.80
 -12   4   6    3.90    1.50
 -12   4   6    5.80    1.00
 -12   4   6    3.00    1.60
 -10  -4   6  545.35   19.10
 -10  -4   6  507.25   19.90
  10  -4  -6  527.65   20.10
 -10  -4   6  542.45   19.40
 -10  -4   6  503.25   19.70
 -10  -4   6  489.15   19.90
 -10   4   6  519.85   19.60
 -10   4   6  523.05   19.70
 -10   4   6  559.54   19.60
 -10   4   6  509.05   19.70
 -10   4   6  504.75   19.60
  10   4  -6  504.35   20.20
 -10   4   6  561.74   19.10
  -8  -4   6  818.42   28.50
  -8  -4   6  805.92   28.70
   8  -4  -6  770.52   29.40
  -8  -4   6  781.12   28.90
  -8  -4   6  748.83   29.20
  -8   4   6  834.02   28.40
  -8   4   6  776.52   28.80
  -8   4   6  765.22   28.80
   8   4  -6  730.23   29.40
  -8   4   6  780.42   28.70
  -8   4   6  815.92   29.10
  -8   4   6  832.02   29.10
   6  -4  -6 2894.21  111.89
  -6  -4   6 3494.85  111.29
  -6  -4   6 3237.28  110.89
  -6  -4   6 3099.49  111.09
  -6  -4   6 3044.50  111.59
  -6   4   6 3127.59  111.59
  -6   4   6 3060.49  111.19
   6   4  -6 2899.31  111.69
  -6   4   6 3169.48  111.39
  -4  -4   6 1083.49   36.90
  -4  -4   6  985.00   36.50
  -4  -4   6 1055.69   36.30
  -4  -4   6 1033.20   37.00
  -4  -4   6  975.60   36.60
   4  -4  -6  989.20   37.30
  -4   4   6  988.70   36.60
  -4   4   6  975.30   36.20
  -4   4   6 1012.00   37.20
  -4   4   6 1041.10   36.70
   4   4  -6  987.40   37.00
  -2  -4   6 1152.08   42.40
  -2  -4   6 1172.38   42.60
  -2  -4   6 1214.48   42.80
   2  -4  -6 1161.28   42.10
   2  -4  -6 1173.68   43.00
   2   4  -6 1184.68   42.70
   2   4  -6 1176.98   42.20
  -2   4   6 1180.28   42.30
  -2   4   6 1155.98   43.10
   0  -4  -6    2.10    0.90
   0  -4  -6    2.80    1.00
   0  -4   6    2.60    0.90
   0  -4   6    2.70    0.80
   0   4   6    3.50    1.30
   0   4  -6    4.20    1.20
   2  -4   6  115.19    4.90
  -2  -4  -6  128.49    4.90
  -2  -4  -6  118.39    5.20
   2  -4   6  112.99    5.80
  -2  -4  -6  115.39    5.10
  -2  -4  -6  119.79    5.30
  -2   4  -6  117.29    5.30
   2   4   6  109.29    6.00
   2   4   6  116.79    4.80
  -2   4  -6  123.79    5.00
  -2   4  -6  114.89    5.40
   4  -4   6  284.47   12.10
  -4  -4  -6  277.07   10.90
  -4  -4  -6  281.67   11.00
   4  -4   6  273.27   10.70
  -4  -4  -6  287.57   11.00
  -4  -4  -6  291.97   10.40
  -4  -4  -6  294.47   11.20
  -4   4  -6  277.97   11.30
  -4   4  -6  280.97   10.90
  -4   4  -6  294.47   10.60
  -4   4  -6  287.67   11.20
   4   4   6  242.78   11.80
   6  -4   6  762.82   32.10
  -6  -4  -6  792.52   31.40
   6  -4   6  861.81   30.70
  -6  -4  -6  934.41   31.90
  -6  -4  -6  850.31   31.20
  -6  -4  -6  853.51   30.80
  -6   4  -6  866.51   30.60
  -6   4  -6  857.41   31.30
   6   4   6  830.32   32.00
  -6   4  -6  783.12   31.10
  -6   4  -6  850.51   30.90
  -8  -4  -6   31.50    3.10
  -8  -4  -6   28.40    3.40
   8  -4   6   33.20    2.60
  -8  -4  -6   36.10    2.80
   8  -4   6   39.30    4.80
  -8   4  -6   32.10    2.90
   8   4   6   37.90    4.00
  -8   4  -6   29.30    2.90
  -8   4  -6   32.40    2.50
  -8   4  -6   34.40    3.40
 -10  -4  -6  256.67   11.50
 -10  -4  -6  260.27   11.10
  10  -4   6  253.77   12.60
 -10  -4  -6  272.27   10.90
 -10   4  -6  268.17   11.20
 -10   4  -6  257.47   10.50
 -10   4  -6  288.07   11.50
 -10   4  -6  258.77   11.10
  10   4   6  264.77   11.70
 -12  -4  -6   11.90    2.80
 -12  -4  -6   10.20    2.50
  12  -4   6   10.40    3.60
 -12   4  -6   13.30    2.80
 -12   4  -6   11.20    2.10
  12   4   6   12.30    3.00
 -12   4  -6    8.80    2.60
  14  -4   6  179.98   14.20
 -14  -4  -6  206.78   12.60
 -14   4  -6  198.68   11.90
 -14   4  -6  180.78    8.70
 -14   4  -6  175.58   12.90
  14   4   6  187.58   10.10
 -21  -5   6    6.40    2.80
 -21  -5   6   13.30    3.70
 -21   5   6   10.20    2.90
 -21   5   6    5.40    3.20
 -21   5   6    5.60    3.20
  19  -5  -6    3.30    3.00
 -19  -5   6    8.30    2.50
 -19  -5   6    8.70    2.90
 -19  -5   6    8.30    3.20
 -19   5   6   11.70    3.30
 -19   5   6    9.00    2.90
 -19   5   6    5.90    2.40
  19   5  -6   10.70    4.20
 -17  -5   6   90.19    5.50
  17  -5  -6   84.29    5.80
 -17  -5   6   89.39    6.20
 -17  -5   6   83.99    5.30
 -17   5   6   83.29    6.00
 -17   5   6   96.89    7.30
 -17   5   6   83.99    5.80
  17   5  -6   79.29    6.30
 -17   5   6   85.39    5.30
 -15  -5   6  387.16   16.00
  15  -5  -6  403.56   16.00
 -15  -5   6  386.96   16.30
 -15  -5   6  401.36   15.80
 -15  -5   6  389.76   15.10
 -15   5   6  421.06   16.10
 -15   5   6  391.06   15.70
 -15   5   6  385.96   16.10
 -15   5   6  391.16   15.30
  15   5  -6  400.26   16.30
 -13  -5   6  164.18    7.70
  13  -5  -6  163.88    7.80
 -13  -5   6  151.88    7.40
 -13  -5   6  149.79    7.70
 -13   5   6  152.08    7.30
  13   5  -6  163.18    8.10
 -13   5   6  163.68    6.60
 -13   5   6  154.98    7.50
 -13   5   6  169.48    7.50
 -11  -5   6  944.31   33.40
 -11  -5   6  903.91   34.10
 -11  -5   6  906.41   33.80
 -11  -5   6  855.21   34.10
  11  -5  -6  937.11   34.40
 -11   5   6  938.21   34.00
 -11   5   6  910.81   33.80
  11   5  -6  933.41   34.60
 -11   5   6  864.61   33.70
 -11   5   6  952.60   33.10
   9  -5  -6   10.40    2.30
  -9  -5   6   13.50    1.40
  -9  -5   6   12.20    2.70
  -9  -5   6   14.00    2.10
  -9   5   6   12.40    1.70
   9   5  -6   13.30    2.70
  -9   5   6   11.70    1.80
   9   5  -6   14.80    2.20
  -9   5   6   12.70    1.30
  -7  -5   6    9.80    1.50
  -7  -5   6   10.90    1.50
   7  -5  -6   12.30    2.10
  -7  -5   6   15.60    2.00
  -7   5   6   11.70    1.20
  -7   5   6   14.20    1.90
  -7   5   6    9.60    1.40
  -7   5   6   12.40    1.00
  -7   5   6   11.70    1.80
   7   5  -6   13.10    2.40
  -5  -5   6    5.60    0.90
  -5  -5   6    6.30    1.20
  -5  -5   6    6.80    1.10
  -5  -5   6    2.80    1.10
   5  -5  -6    4.80    1.50
  -5   5   6    4.10    0.80
   5   5  -6    3.30    1.60
  -5   5   6    4.40    1.40
  -5   5   6    4.00    1.10
  -5   5   6    4.00    0.90
  -3  -5   6 2570.34   92.79
  -3  -5   6 2553.24   93.19
  -3  -5   6 2664.73   93.29
   3  -5  -6 2690.83   92.29
   3  -5  -6 2487.75   93.69
  -3  -5   6 2547.25   92.99
  -3   5   6 2555.14   92.89
  -3   5   6 2572.24   93.89
  -3   5   6 2609.04   92.89
   3   5  -6 2561.54   93.39
  -3   5   6 2660.33   92.89
   3   5  -6 2672.93   92.69
  -1  -5   6    3.50    1.20
  -1  -5   6    3.20    1.20
   1  -5  -6    4.70    1.30
  -1  -5   6    4.50    1.00
  -1   5   6    3.80    1.20
  -1   5   6    2.30    1.50
   1   5  -6    3.30    1.40
  -1  -5  -6 3149.08  111.49
   1  -5   6 3194.78  111.19
   1  -5   6 3139.09  111.29
  -1  -5  -6 3055.69  111.09
  -1  -5  -6 3055.19  111.59
   1  -5   6 3116.49  111.99
   1   5   6 2784.72  112.29
   1   5   6 3355.16  110.89
  -1   5  -6 3136.69  111.29
  -1   5  -6 3113.09  111.49
  -3  -5  -6    3.60    1.30
   3  -5   6    0.50    2.00
  -3  -5  -6    1.70    0.70
  -3  -5  -6    2.10    1.40
  -3  -5  -6    2.30    1.00
   3  -5   6    1.80    0.80
  -3   5  -6    2.30    0.80
   3   5   6    3.70    2.30
   3   5   6    3.60    1.20
  -3   5  -6    1.80    1.20
  -5  -5  -6  208.28    8.90
   5  -5   6  187.18   10.20
  -5  -5  -6  220.88    9.20
  -5  -5  -6  221.88    9.00
  -5  -5  -6  213.98    8.80
   5  -5   6  211.98    8.70
  -5   5  -6  221.88    8.30
  -5   5  -6  212.18    8.80
  -5   5  -6  215.88    9.30
   5   5   6  211.88   10.20
  -5   5  -6  224.98    9.20
   7  -5   6  120.19    5.70
   7  -5   6  103.69    7.50
  -7  -5  -6  116.99    6.20
  -7  -5  -6  116.69    5.70
  -7  -5  -6  128.99    6.20
  -7   5  -6  120.39    5.40
  -7   5  -6  116.49    5.70
   7   5   6  121.99    7.10
  -7   5  -6  119.19    6.10
  -7   5  -6  125.99    6.40
   9  -5   6  227.58   12.40
   9  -5   6  261.17   10.60
  -9  -5  -6  263.17   10.90
  -9  -5  -6  250.87   10.60
  -9  -5  -6  252.47   11.30
  -9   5  -6  250.67   10.10
   9   5   6  241.18   11.50
  -9   5  -6  252.37   10.70
  -9   5  -6  266.27   10.60
  -9   5  -6  271.07   11.20
  11  -5   6  545.35   24.10
 -11  -5  -6  554.64   23.10
 -11  -5  -6  630.14   22.60
 -11  -5  -6  592.24   22.60
 -11   5  -6  572.54   21.90
 -11   5  -6  598.14   22.80
 -11   5  -6  609.34   22.90
  11   5   6  572.74   23.10
 -13  -5  -6  350.96   17.70
  13   5   6  392.16   17.90
 -13   5  -6  374.26   18.00
 -13   5  -6  374.66   14.80
 -18  -6   6  145.59    8.10
  18  -6  -6  129.19    9.70
 -18  -6   6  123.09    9.50
 -18   6   6  130.89   12.60
 -18   6   6  133.29   10.10
 -18   6   6  172.68   12.40
  18   6  -6  130.19    8.90
 -16  -6   6  809.52   29.80
 -16  -6   6  783.12   29.70
 -16  -6   6  788.22   30.30
  16  -6  -6  775.62   30.00
 -16   6   6  811.52   29.90
  16   6  -6  769.12   30.20
 -16   6   6  766.12   30.00
 -16   6   6  734.73   29.30
  14  -6  -6   43.90    4.90
 -14  -6   6   51.99    5.00
 -14  -6   6   52.79    4.60
 -14   6   6   54.69    4.70
  14   6  -6   46.40    6.70
 -14   6   6   49.99    4.20
 -14   6   6   52.19    4.00
 -14   6   6   56.19    4.60
  12  -6  -6    8.10    2.60
 -12  -6   6    9.70    1.90
 -12  -6   6    6.90    2.30
 -12   6   6    9.90    2.20
 -12   6   6    8.90    2.10
  12   6  -6   10.50    3.00
 -12   6   6    9.40    2.10
 -12   6   6   12.80    2.30
 -10  -6   6  275.27   12.30
 -10  -6   6  287.37   11.90
  10  -6  -6  283.97   12.90
 -10   6   6  304.47   11.10
  10   6  -6  295.17   13.10
 -10   6   6  287.77   11.90
 -10   6   6  290.97   11.90
 -10   6   6  299.97   11.90
 -10   6   6  300.27   12.10
  10   6  -6  289.17   12.20
  -8  -6   6  645.74   25.50
   8  -6  -6  645.14   26.30
  -8  -6   6  661.43   25.30
  -8  -6   6  698.83   24.80
  -8   6   6  696.43   25.10
  -8   6   6  691.33   25.60
  -8   6   6  652.23   25.10
   8   6  -6  685.83   25.80
  -8   6   6  684.63   25.30
  -8   6   6  714.83   24.60
   8   6  -6  636.84   26.20
  -6  -6   6 1156.98   45.70
  -6  -6   6 1334.27   45.10
  -6  -6   6 1261.57   45.10
   6  -6  -6 1147.59   46.00
  -6  -6   6 1209.68   44.60
  -6   6   6 1245.48   44.80
  -6   6   6 1259.27   45.70
  -6   6   6 1208.38   44.90
  -6   6   6 1311.77   44.50
   6   6  -6 1181.48   45.80
  -6   6   6 1246.38   45.10
   6   6  -6 1261.17   46.00
  -4  -6   6  485.55   18.30
   4  -6  -6  463.65   19.10
  -4  -6   6  462.95   18.30
  -4  -6   6  469.65   17.80
   4   6  -6  501.75   17.90
  -4   6   6  453.55   18.30
  -4   6   6  492.15   17.90
  -4   6   6  487.75   19.20
   4   6  -6  461.95   18.70
  -4   6   6  484.95   17.70
  -2  -6   6  634.94   22.80
  -2  -6   6  599.14   22.60
  -2  -6   6  594.04   23.00
   2  -6  -6  583.14   23.80
  -2   6   6  577.74   23.90
   2   6  -6  636.74   22.40
   2   6  -6  605.74   23.10
  -2   6   6  599.24   22.50
  -2   6   6  603.24   22.70
   0  -6   6   18.70    2.20
   0  -6  -6   14.60    2.20
   0  -6  -6   16.30    1.60
   0  -6  -6   15.40    2.30
   0  -6   6   18.10    2.50
   0   6  -6   15.50    2.00
   0   6  -6   14.00    2.10
   0   6   6   15.10    3.20
   0   6   6   16.10    2.60
  -2  -6  -6   99.39    5.10
   2  -6   6   97.19    4.90
   2  -6   6   93.29    6.20
  -2  -6  -6  107.19    4.50
  -2  -6  -6   99.29    5.20
  -2  -6  -6  101.99    4.70
  -2   6  -6   97.89    5.30
   2   6   6  102.29    7.00
  -2   6  -6  101.49    5.10
   4  -6   6   57.69    3.70
  -4  -6  -6   73.09    4.30
  -4  -6  -6   62.39    3.10
  -4  -6  -6   58.19    3.90
   4  -6   6   55.09    5.60
  -4   6  -6   61.79    4.20
   4   6   6   49.70    5.80
  -4   6  -6   60.19    4.50
  -4   6  -6   59.69    3.80
  -6  -6  -6  820.22   30.80
   6  -6   6  780.22   32.50
   6  -6   6  809.52   30.60
  -6  -6  -6  875.51   30.90
   6   6   6  825.22   32.20
  -6   6  -6  819.12   30.60
  -6   6  -6  829.52   30.20
  -6   6  -6  826.92   31.20
   8  -6   6   37.90    5.10
   8  -6   6   29.60    3.80
  -8  -6  -6   28.80    3.90
  -8  -6  -6   30.70    3.40
  -8   6  -6   32.60    3.00
  -8   6  -6   34.20    3.50
   8   6   6   33.70    4.30
  -8   6  -6   33.80    4.30
 -10  -6  -6  157.98    7.70
 -10  -6  -6  139.19    7.50
  10  -6   6  141.69   10.10
 -10   6  -6  142.19    7.50
  10   6   6  163.78    8.90
 -10   6  -6  156.48    8.20
 -10   6  -6  141.89    6.80
 -12  -6  -6   25.60    7.10
 -12  -6  -6   36.90    4.60
  12  -6   6   31.60    5.30
 -12   6  -6   26.20    3.70
  12   6   6   43.90    6.30
 -12   6  -6   30.70    4.50
 -17  -7   6   60.19    6.30
  17  -7  -6   48.60    6.20
 -17  -7   6   66.09    6.60
 -17   7   6   50.29    6.40
 -17   7   6   56.99    6.70
 -17   7   6   55.99    5.00
  15  -7  -6  357.76   15.80
 -15  -7   6  346.77   15.10
 -15  -7   6  361.96   15.80
 -15   7   6  335.17   14.60
 -15   7   6  389.26   15.40
 -15   7   6  366.16   15.60
  15   7  -6  344.47   15.90
  13  -7  -6  161.18    9.20
 -13  -7   6  158.38    8.10
 -13  -7   6  157.98    8.80
  13   7  -6  170.08    9.70
 -13   7   6  167.68    8.30
 -13   7   6  173.58    8.50
 -13   7   6  161.28    8.00
 -11  -7   6  745.43   28.60
  11  -7  -6  745.03   29.60
 -11  -7   6  749.23   29.10
 -11  -7   6  774.72   27.90
  11   7  -6  771.22   29.80
 -11   7   6  740.23   28.50
 -11   7   6  746.73   27.70
 -11   7   6  760.12   28.70
 -11   7   6  759.12   28.40
  -9  -7   6   80.49    4.20
  -9  -7   6   73.39    5.30
  -9  -7   6   70.99    4.60
   9  -7  -6   63.59    6.30
   9   7  -6   85.89    6.80
  -9   7   6   82.69    6.20
  -9   7   6   79.49    4.90
  -9   7   6   80.29    4.20
   9   7  -6   83.49    5.60
  -9   7   6   85.39    4.80
  -9   7   6   74.29    4.80
  -7  -7   6    4.90    2.00
   7  -7  -6    9.50    3.00
  -7  -7   6    3.10    1.60
  -7   7   6    5.40    1.60
  -7   7   6   11.50    2.90
  -7   7   6    6.90    1.80
   7   7  -6    1.70    2.80
  -7   7   6    6.80    1.90
  -5  -7   6    7.30    1.60
  -5  -7   6   12.50    2.10
  -5  -7   6    6.80    2.00
   5  -7  -6   10.00    2.90
  -5  -7   6    9.50    1.50
  -5   7   6    6.40    2.80
  -5   7   6   10.90    2.00
  -5   7   6    7.70    1.70
   5   7  -6    6.50    2.70
   5   7  -6   10.90    1.90
   3  -7  -6  907.11   35.30
  -3  -7   6  935.31   34.50
  -3  -7   6  919.71   33.80
  -3  -7   6  954.50   35.00
   3  -7  -6  896.01   34.30
  -3  -7   6  924.31   34.30
   3   7  -6  951.80   34.10
  -3   7   6  920.11   35.60
  -3   7   6  931.01   34.00
   3   7  -6  922.31   34.80
  -3   7   6  902.41   33.90
  -1  -7   6    7.00    1.60
  -1  -7   6    9.10    2.20
   1  -7  -6    4.40    2.40
   1  -7  -6    7.10    1.90
  -1  -7   6    8.70    2.50
  -1   7   6    7.90    1.70
  -1   7   6    8.60    2.30
   1   7  -6   10.70    2.40
  -1   7   6    7.30    3.20
   1   7  -6    7.20    2.20
   1  -7   6 1528.05   54.19
  -1  -7  -6 1418.06   53.29
  -1  -7  -6 1477.85   53.59
  -1  -7  -6 1506.85   52.79
  -1  -7  -6 1499.05   52.39
   1  -7   6 1433.46   53.09
  -1   7  -6 1453.05   53.39
  -1   7  -6 1489.65   53.19
   1   7   6 1447.26   52.89
   1   7   6 1280.87   54.69
   1   7   6 1490.25   53.79
  -3  -7  -6    9.00    2.80
  -3  -7  -6    7.80    2.00
  -3  -7  -6    8.60    2.10
   3  -7   6    7.70    1.80
   3  -7   6    7.30    3.40
  -3  -7  -6    6.70    1.70
  -3   7  -6    8.20    2.50
   3   7   6    6.30    3.50
  -3   7  -6    8.90    2.40
   3   7   6    8.20    3.50
  -3   7  -6    8.60    1.90
  -5  -7  -6  115.59    6.20
   5  -7   6  109.99    6.00
  -5  -7  -6  111.19    6.20
   5  -7   6  114.99    8.60
   5   7   6  106.09    8.80
  -5   7  -6  130.79    7.00
  -5   7  -6  105.69    7.90
  -5   7  -6  113.89    5.90
  -5   7  -6  112.29    5.40
   5   7   6  115.99    8.40
  -7  -7  -6  164.18    8.10
   7  -7   6  164.88    8.20
   7  -7   6  148.69   10.80
  -7  -7  -6  168.48    8.40
  -7   7  -6  170.38    8.00
  -7   7  -6  180.98    9.00
   7   7   6  172.48   10.10
  -7   7  -6  172.08    7.40
  -9  -7  -6  346.77   14.60
   9  -7   6  333.87   14.70
  -9  -7  -6  388.26   14.80
   9  -7   6  309.07   16.90
  -9   7  -6  381.26   15.20
   9   7   6  337.87   15.70
  -9   7  -6  344.57   14.40
  11  -7   6  345.37   17.80
 -11  -7  -6  369.76   15.60
 -11  -7  -6  398.46   15.50
 -11   7  -6  357.56   15.40
 -11   7  -6  372.96   15.90
  11   7   6  360.06   16.30
  16  -8  -6  427.66   18.70
 -16  -8   6  451.45   18.40
 -16  -8   6  470.65   18.90
 -16   8   6  418.76   17.50
 -16   8   6  426.46   18.60
 -14  -8   6   20.70    3.90
  14  -8  -6   26.70    4.60
 -14  -8   6   25.50    4.40
 -14   8   6   29.70    3.90
 -14   8   6   22.10    3.90
  14   8  -6   22.90    5.10
 -12  -8   6    3.40    3.00
  12  -8  -6    5.10    3.60
  12  -8  -6    2.10    3.60
 -12  -8   6    5.40    2.50
 -12   8   6    5.20    2.70
  12   8  -6    6.40    4.30
 -12   8   6    6.00    2.80
  10  -8  -6  173.28    8.70
  10  -8  -6  151.18   10.10
 -10  -8   6  163.88    8.80
 -10  -8   6  159.68    8.00
 -10   8   6  168.68    8.30
 -10   8   6  167.48    8.20
  10   8  -6  168.08   10.30
   8  -8  -6  260.27   13.90
   8  -8  -6  279.77   12.40
  -8  -8   6  294.27   12.70
  -8  -8   6  285.27   11.40
  -8  -8   6  286.27   12.10
  -8   8   6  300.77   13.40
  -8   8   6  299.67   11.50
  -8   8   6  288.77   12.30
  -8   8   6  291.27   12.20
   8   8  -6  274.67   13.80
   6  -8  -6  855.21   34.20
  -6  -8   6  862.11   32.50
   6  -8  -6  844.82   32.60
  -6  -8   6  882.71   32.90
  -6  -8   6  875.01   31.80
   6   8  -6  851.11   33.60
  -6   8   6  867.21   32.60
  -6   8   6  886.31   33.60
  -6   8   6  862.61   32.30
   6   8  -6  872.21   32.30
  -4  -8   6  315.47   13.10
  -4  -8   6  315.87   13.80
  -4  -8   6  326.97   13.60
  -4  -8   6  324.77   12.50
   4  -8  -6  299.87   13.10
   4  -8  -6  309.57   14.70
   4   8  -6  323.07   13.10
  -4   8   6  301.97   14.60
  -4   8   6  332.87   12.90
   4   8  -6  327.67   14.20
   2  -8  -6  324.57   13.60
  -2  -8   6  328.47   14.40
   2  -8  -6  328.07   14.80
  -2  -8   6  362.06   14.30
  -2  -8   6  335.57   13.10
  -2  -8   6  328.07   13.50
  -2   8   6  320.37   13.50
   2   8  -6  309.87   14.60
  -2   8   6  330.67   13.20
  -2   8   6  329.37   15.70
   2   8  -6  336.47   13.50
   0  -8   6    9.20    3.30
   0  -8   6    6.00    2.00
   0  -8  -6    7.70    2.10
   0  -8  -6    6.50    1.90
   0  -8  -6    2.60    3.00
   0   8  -6    6.80    2.60
   0   8   6    6.30    2.10
   0   8   6    7.20    3.10
   0   8   6    6.90    3.90
  -2  -8  -6   56.09    4.40
   2  -8   6   50.79    4.20
  -2  -8  -6   58.09    4.00
   2  -8   6   49.70    6.70
  -2  -8  -6   49.30    6.00
  -2   8  -6   56.99    4.20
   2   8   6   51.39    4.50
   2   8   6   49.20    7.30
  -2   8  -6   60.09    5.40
  -2   8  -6   54.49    5.00
   2   8   6   59.49    6.70
   4  -8   6   68.79    4.90
  -4  -8  -6   63.69    5.00
   4  -8   6   69.89    8.00
  -4   8  -6   73.69    5.70
   4   8   6   58.19    7.80
  -4   8  -6   64.49    4.70
   4   8   6   62.49    8.00
   4   8   6   64.39    5.20
  -4   8  -6   64.49    6.20
   6  -8   6  363.66   18.00
  -6  -8  -6  380.26   15.30
   6  -8   6  365.96   15.30
  -6  -8  -6  380.86   15.40
   6   8   6  316.27   17.20
  -6   8  -6  372.36   15.00
   6   8   6  364.66   17.10
  -6   8  -6  396.46   16.20
  -8  -8  -6   12.80    3.10
   8  -8   6   10.00    3.70
  -8  -8  -6   17.30    4.10
   8  -8   6   21.90    6.10
  -8   8  -6   13.60    4.20
   8   8   6   17.50    8.90
   8   8   6   12.80    4.20
  -8   8  -6   12.70    2.80
  13  -9  -6   48.20    6.20
 -13  -9   6   50.89    6.60
 -13  -9   6   60.19    6.30
 -13   9   6   50.19    5.60
 -13   9   6   54.99    6.10
 -11  -9   6  287.67   13.60
  11  -9  -6  291.67   14.30
 -11  -9   6  287.77   12.90
  11  -9  -6  292.77   15.20
 -11   9   6  297.37   12.90
 -11   9   6  298.97   13.20
  -9  -9   6    3.10    2.80
   9  -9  -6   -4.00    5.60
  -9  -9   6    1.50    3.30
   9  -9  -6   -0.20    3.30
  -9   9   6    2.10    3.10
  -9   9   6    0.80    3.80
   9   9  -6    6.40    4.70
   7  -9  -6    5.20    4.60
  -7  -9   6    6.50    2.50
   7  -9  -6    8.20    3.00
  -7  -9   6   12.00    3.40
  -7   9   6    2.20    4.30
  -7   9   6    5.00    3.10
  -7   9   6    4.70    2.50
   7   9  -6    8.60    4.40
   5  -9  -6   -0.10    4.10
  -5  -9   6    1.10    2.00
  -5  -9   6    1.30    2.30
  -5  -9   6    2.50    3.20
   5  -9  -6    1.90    2.50
  -5   9   6   -1.60    2.90
  -5   9   6   -0.40    2.30
   5   9  -6   -1.20    3.60
  -5   9   6   -1.10    3.90
   3  -9  -6  827.82   32.60
  -3  -9   6  865.81   31.90
  -3  -9   6  903.11   33.20
   3  -9  -6  847.42   33.90
  -3  -9   6  847.42   32.50
  -3   9   6  889.91   34.70
   3   9  -6  850.61   33.20
  -3   9   6  841.32   32.60
  -3   9   6  882.31   32.40
   3   9  -6  864.91   33.80
  -1  -9   6    3.80    2.20
   1  -9  -6    2.30    2.30
  -1  -9   6    0.40    2.00
  -1  -9   6    5.20    4.20
   1  -9  -6    2.90    2.20
   1  -9  -6    1.10    4.00
   1   9  -6    0.10    3.20
  -1   9   6    1.30    2.90
   1   9  -6    1.90    3.40
  -1   9   6    4.30    4.60
   1  -9   6 1087.29   39.60
   1  -9   6 1042.90   40.00
   1  -9   6 1111.09   41.50
  -1  -9  -6 1023.10   40.10
  -1  -9  -6 1085.89   39.60
   1   9   6 1089.89   40.70
  -1   9  -6 1056.09   40.30
  -1   9  -6 1105.69   40.40
   1   9   6  990.40   42.30
  -1   9  -6 1046.60   39.80
   1   9   6 1165.38   40.10
   3  -9   6    4.90    4.60
   3  -9   6    2.10    6.20
  -3  -9  -6   -0.70    3.10
   3   9   6    5.90    5.40
  -3   9  -6    4.30    3.70
  -3   9  -6   -0.50    4.40
   5  -9   6   72.49   10.30
   5  -9   6   73.59    6.30
  -5  -9  -6   80.59    6.10
   5   9   6   85.89    9.00
  -5   9  -6   78.79    5.60
  -5   9  -6   89.69    9.20
  -8 -10   6  159.38    8.60
  -8 -10   6  169.48    9.80
   8 -10  -6  146.89   12.20
   8 -10  -6  156.78    9.60
  -8  10   6  166.08    8.80
   6 -10  -6  460.95   21.70
   6 -10  -6  452.75   19.20
  -6 -10   6  475.65   18.90
  -6 -10   6  484.85   19.90
  -6  10   6  464.05   21.30
  -6  10   6  453.85   18.90
   4 -10  -6  151.88    8.20
   4 -10  -6  150.88   12.00
  -4 -10   6  155.48    8.30
   4 -10  -6  151.38    8.50
  -4  10   6  164.88   11.90
  -4  10   6  152.98    8.50
  -2 -10   6  182.58    9.40
   2 -10  -6  179.28    9.60
   2 -10  -6  216.48   12.90
   2 -10  -6  192.28    9.40
  -2 -10   6  216.88   11.80
  -2  10   6  194.58   13.20
  -2  10   6  181.78    9.60
   0 -10  -6    5.00    2.80
   0 -10   6    6.70    2.90
   0 -10   6    4.20    6.60
   0 -10  -6   -1.30    3.10
   0 -10   6    4.90    2.90
   0  10  -6    1.40    2.70
   0  10   6    1.40    5.70
 -24   0   7   35.90    5.00
 -24   0   7   33.70    4.40
 -22   0   7   15.50    3.00
 -22   0   7   12.40    2.80
 -22   0   7   11.70    2.50
 -22   0   7   12.10    2.70
 -22   0   7   15.40    3.00
 -20   0   7    3.00    1.90
 -20   0   7    1.60    1.80
 -20   0   7    3.40    1.90
 -20   0   7   -0.40    1.60
 -20   0   7    0.90    1.80
 -20   0   7    2.00    2.00
 -18   0   7  291.27   11.80
 -18   0   7  295.07   11.80
 -18   0   7  287.07   11.80
 -18   0   7  296.17   11.60
 -18   0   7  294.37   12.00
 -18   0   7  305.57   11.60
 -18   0   7  296.27   12.00
 -18   0   7  296.97   12.20
 -16   0   7  407.86   15.80
 -16   0   7  405.86   16.10
 -16   0   7  420.46   15.30
 -16   0   7  408.36   15.90
 -16   0   7  401.96   15.50
 -16   0   7  420.06   15.30
 -16   0   7  401.76   15.60
 -16   0   7  397.16   15.50
  14   0  -7  883.31   30.20
 -14   0   7  837.02   30.50
 -14   0   7  805.02   30.90
 -14   0   7  848.42   30.60
 -14   0   7  813.92   30.60
 -14   0   7  799.62   30.80
 -14   0   7  863.81   30.40
 -14   0   7  832.92   31.10
  14   0  -7  890.41   30.10
 -14   0   7  802.52   30.60
 -12   0   7  410.76   15.40
 -12   0   7  399.06   15.60
 -12   0   7  399.36   15.40
 -12   0   7  388.46   15.30
  12   0  -7  444.56   15.00
 -12   0   7  419.66   15.20
 -12   0   7  406.66   15.60
 -12   0   7  416.66   15.30
 -10   0   7  100.59    4.70
 -10   0   7  107.19    4.20
  10   0  -7  107.29    4.10
 -10   0   7   97.19    4.40
 -10   0   7  102.79    4.60
 -10   0   7  106.59    4.30
 -10   0   7  108.39    4.40
 -10   0   7   98.89    4.80
  -8   0   7  213.98    8.50
  -8   0   7  215.38    8.50
  -8   0   7  239.38    8.30
  -8   0   7  233.18    8.20
   8   0  -7  219.98    8.30
  -8   0   7  214.48    8.70
  -8   0   7  205.98    8.80
  -8   0   7  223.08    8.30
  -6   0   7 2657.53   95.09
  -6   0   7 2811.52   95.09
  -6   0   7 2529.15   95.29
  -4   0   7 1699.23   60.39
  -4   0   7 1727.43   60.59
   4   0  -7 1757.72   59.99
  -4   0   7 1626.44   60.29
   4   0  -7 1714.23   60.39
  -4   0   7 1602.34   60.49
   2   0  -7 1059.19   37.10
  -2   0   7 1000.90   37.20
  -2   0   7 1031.20   37.20
  -2   0   7 1056.09   37.60
   0   0   7  748.33   26.90
   0   0  -7  770.82   27.10
   0   0   7  726.63   27.10
   0   0   7  767.52   27.80
   0   0  -7  754.52   27.20
  -2   0  -7  128.99    5.30
   2   0   7  126.09    5.90
  -2   0  -7  124.89    5.10
  -2   0  -7  127.99    5.00
   4   0   7  878.21   34.10
  -4   0  -7  908.21   33.50
  -4   0  -7  973.30   32.80
  -4   0  -7  931.41   33.30
  -4   0  -7  896.61   33.20
  -6   0  -7   74.69    3.60
  -6   0  -7   73.39    3.40
   6   0   7   65.99    4.30
  -6   0  -7   69.29    3.80
  -8   0  -7 2727.33   95.09
  -8   0  -7 2735.83   95.49
   8   0   7 2620.74   96.09
  -8   0  -7 2527.05   95.89
  10   0   7  119.69    6.80
 -10   0  -7  126.69    6.50
 -10   0  -7  120.19    6.10
 -10   0  -7  122.19    5.80
 -12   0  -7  844.02   31.60
 -12   0  -7  850.91   31.50
  12   0   7  845.92   32.00
 -12   0  -7  825.32   32.00
  14   0   7   -1.10    2.70
 -14   0  -7    1.60    2.20
 -14   0  -7    3.40    2.20
 -14   0  -7    2.20    2.90
 -16   0  -7    4.10    2.60
 -16   0  -7    4.30    2.90
  16   0   7    6.50    3.60
 -16   0  -7    1.80    3.30
 -23  -1   7  233.78   10.80
 -23  -1   7  226.18   10.70
 -23  -1   7  228.58   10.40
 -23  -1   7  213.68   10.40
 -23   1   7  239.58   10.80
 -23   1   7  237.48   10.40
 -23   1   7  233.38   10.80
 -21  -1   7  485.65   18.40
 -21  -1   7  473.55   18.30
 -21  -1   7  470.75   18.70
 -21  -1   7  482.15   18.60
 -21  -1   7  477.55   18.60
 -21  -1   7  466.35   18.20
 -21  -1   7  468.25   18.10
 -21  -1   7  468.45   18.50
 -21   1   7  464.75   18.40
 -21   1   7  483.55   18.80
 -21   1   7  472.95   18.60
 -21   1   7  455.25   18.10
 -21   1   7  474.65   18.50
 -19  -1   7  190.98    8.10
 -19  -1   7  189.68    8.40
 -19  -1   7  188.98    8.40
 -19  -1   7  197.78    8.80
 -19  -1   7  189.18    8.10
 -19  -1   7  185.68    8.20
 -19  -1   7  188.28    8.40
 -19  -1   7  192.88    8.30
 -19   1   7  189.48    8.40
 -19   1   7  186.28    8.60
 -19   1   7  192.38    8.40
 -19   1   7  187.58    8.00
 -19   1   7  181.38    8.30
 -17  -1   7   38.70    3.30
 -17  -1   7   45.20    3.20
 -17  -1   7   40.80    3.50
 -17  -1   7   41.30    3.00
 -17  -1   7   45.90    3.20
 -17  -1   7   44.50    3.30
 -17  -1   7   42.20    3.10
 -17  -1   7   43.00    3.30
 -17   1   7   43.50    3.50
 -17   1   7   47.80    3.60
 -17   1   7   56.89    3.40
 -17   1   7   45.90    2.70
 -17   1   7   42.30    3.20
 -17   1   7   53.59    2.80
 -17   1   7   41.80    3.20
 -15  -1   7   67.69    3.40
 -15  -1   7   65.39    3.60
 -15  -1   7   62.89    3.80
 -15  -1   7   74.59    3.70
 -15  -1   7   66.89    4.20
  15  -1  -7   74.39    3.20
 -15  -1   7   68.39    3.50
 -15  -1   7   74.89    3.60
 -15  -1   7   71.79    3.60
  15   1  -7   71.59    3.50
 -15   1   7   70.09    3.30
 -15   1   7   69.99    3.20
 -15   1   7   60.69    3.80
 -15   1   7   67.19    3.80
 -15   1   7   67.09    3.60
 -15   1   7   67.29    4.00
 -15   1   7   66.49    3.70
 -13  -1   7 1488.65   55.19
 -13  -1   7 1568.94   54.89
 -13  -1   7 1506.85   54.99
 -13  -1   7 1512.25   55.39
 -13  -1   7 1585.24   54.89
 -13  -1   7 1452.75   54.99
 -13  -1   7 1550.64   54.99
 -13  -1   7 1525.65   55.09
  13  -1  -7 1589.44   54.69
 -13   1   7 1613.34   54.69
 -13   1   7 1481.65   54.99
 -13   1   7 1509.45   55.49
 -13   1   7 1533.65   54.99
 -13   1   7 1491.85   55.29
 -13   1   7 1483.55   55.09
 -13   1   7 1515.05   54.69
 -13   1   7 1459.45   55.19
  13   1  -7 1592.14   54.89
 -11  -1   7   42.50    2.40
 -11  -1   7   39.40    2.50
  11  -1  -7   47.10    2.40
 -11  -1   7   43.40    2.30
 -11  -1   7   48.50    2.50
 -11  -1   7   39.40    2.70
 -11  -1   7   45.10    2.60
 -11  -1   7   45.00    2.30
 -11  -1   7   44.40    2.60
 -11   1   7   43.40    2.40
 -11   1   7   46.50    2.10
 -11   1   7   39.10    2.30
  11   1  -7   45.80    2.40
 -11   1   7   41.10    2.80
 -11   1   7   40.10    2.60
 -11   1   7   49.90    2.50
 -11   1   7   47.20    2.70
  -9   1   7 5274.07  187.38
  -7  -1   7   56.69    3.10
  -7  -1   7   61.69    2.60
  -7  -1   7   54.69    2.90
  -7  -1   7   55.09    2.70
  -7  -1   7   65.99    2.50
  -7   1   7   62.39    2.80
  -7   1   7   57.39    2.50
  -7   1   7   58.49    2.60
  -7   1   7   64.59    2.30
  -7   1   7   61.99    2.80
  -7   1   7   48.50    2.80
  -7   1   7   57.89    2.70
   7   1  -7   57.39    2.80
  -5  -1   7 1977.80   70.99
  -5  -1   7 1872.81   71.19
  -5  -1   7 1942.21   71.19
  -5  -1   7 2034.50   71.19
  -5   1   7 1947.41   70.99
   5   1  -7 2036.60   71.09
  -5   1   7 1929.81   70.99
  -5   1   7 2030.30   71.19
  -5   1   7 1971.10   71.09
  -5   1   7 2131.29   70.79
  -3  -1   7    5.80    0.80
  -3  -1   7    3.10    0.70
   3   1  -7    1.80    0.60
  -3   1   7    1.20    0.70
  -3   1   7    4.50    0.70
  -1  -1   7  640.24   23.80
   1  -1  -7  617.94   23.30
  -1  -1   7  661.23   23.40
   1  -1  -7  646.04   23.20
  -1  -1   7  659.63   23.50
   1   1  -7  670.83   23.10
  -1   1   7  642.64   23.20
   1   1  -7  626.64   23.60
   1   1  -7  630.64   23.30
  -1   1   7  661.03   24.00
   1  -1   7  780.12   27.80
  -1  -1  -7  717.93   27.00
  -1  -1  -7  718.33   27.20
   1  -1   7  784.72   27.00
  -1   1  -7  757.72   27.10
  -1   1  -7  740.43   27.00
   1   1   7  757.12   27.80
   1   1   7  738.43   26.90
  -3  -1  -7 2417.56   84.99
  -3  -1  -7 2229.38   85.09
   3  -1   7 2379.46   85.79
  -3  -1  -7 2358.26   84.89
  -3   1  -7 2387.56   84.99
  -3   1  -7 2426.46   84.89
   3   1   7 2304.67   85.69
  -3   1  -7 2420.56   84.89
   3   1   7 2464.85   84.59
  -5  -1  -7 1154.18   38.10
   5  -1   7  998.80   39.20
  -5  -1  -7 1091.79   38.50
  -5  -1  -7 1045.50   38.60
  -5  -1  -7 1059.19   38.30
  -5   1  -7 1066.19   38.50
  -5   1  -7 1063.29   38.30
   5   1   7  985.50   39.20
  -5   1  -7 1062.69   38.50
   7  -1   7  223.68   13.30
  -7  -1  -7  280.47   10.30
  -7  -1  -7  275.77   10.50
  -7  -1  -7  249.88   10.20
  -7  -1  -7  269.87    9.70
  -7  -1  -7  264.47   10.50
  -7   1  -7  243.08   10.40
  -7   1  -7  244.98   10.20
  -7   1  -7  269.67   10.80
   9  -1   7   44.30    4.30
  -9  -1  -7   38.90    3.60
  -9  -1  -7   41.00    3.40
  -9  -1  -7   38.50    3.00
  -9   1  -7   41.30    3.70
  -9   1  -7   43.40    3.50
  -9   1  -7   40.80    2.80
   9   1   7   45.10    4.20
  11  -1   7  198.18    9.50
 -11  -1  -7  192.88    8.60
 -11  -1  -7  195.38    9.40
 -11  -1  -7  198.58    8.80
 -11   1  -7  197.88    9.20
 -11   1  -7  194.38    8.40
 -11   1  -7  189.88    8.90
  11   1   7  205.88    9.40
 -13  -1  -7  212.38    9.60
  13  -1   7  215.48   10.30
 -13  -1  -7  210.78    9.50
 -13  -1  -7  205.98   10.40
 -13   1  -7  208.98    9.40
  13   1   7  214.88   10.00
 -13   1  -7  213.68   10.20
 -13   1  -7  213.78    9.70
 -15  -1  -7  218.88   11.40
 -15  -1  -7  210.78   10.00
 -15  -1  -7  210.28    9.90
 -15   1  -7  225.18   11.10
 -15   1  -7  201.98    9.90
 -15   1  -7  216.98   10.00
 -22  -2   7   41.70    4.30
 -22  -2   7   34.00    5.30
 -22  -2   7   32.00    4.10
 -22  -2   7   37.10    5.00
 -22  -2   7   38.10    4.90
 -22  -2   7   36.80    5.10
 -22  -2   7   39.40    4.90
 -22  -2   7   40.70    4.50
 -22   2   7   26.10    5.10
 -22   2   7   43.10    5.70
 -22   2   7   39.60    5.20
 -20  -2   7    4.10    2.30
 -20  -2   7    1.70    2.30
 -20  -2   7    4.90    2.10
 -20  -2   7    1.20    2.00
 -20  -2   7    2.70    1.80
 -20  -2   7    8.30    2.20
 -20  -2   7    4.10    2.10
 -20  -2   7    5.10    2.10
 -20   2   7    2.40    1.80
 -20   2   7    2.90    2.30
 -20   2   7    9.40    2.30
 -20   2   7    1.90    1.90
 -20   2   7    6.40    2.10
  18  -2  -7  305.77   11.70
 -18  -2   7  295.77   12.00
 -18  -2   7  303.57   12.30
 -18  -2   7  310.57   12.20
 -18  -2   7  312.97   12.40
 -18  -2   7  343.37   12.80
 -18  -2   7  297.37   12.40
 -18  -2   7  305.67   12.20
 -18  -2   7  313.47   12.30
 -18   2   7  299.17   12.60
 -18   2   7  299.57   11.90
 -18   2   7  299.67   12.40
 -18   2   7  297.37   12.50
 -18   2   7  303.27   12.50
 -16  -2   7  164.38    6.80
 -16  -2   7  148.99    6.40
 -16  -2   7  142.09    6.60
 -16  -2   7  134.19    6.60
 -16  -2   7  146.49    6.60
  16  -2  -7  151.38    6.20
 -16  -2   7  134.89    6.90
 -16  -2   7  144.29    6.30
 -16  -2   7  150.18    6.60
 -16   2   7  143.79    6.00
 -16   2   7  143.69    6.70
 -16   2   7  170.08    6.80
 -16   2   7  146.59    6.80
 -16   2   7  152.18    6.80
  16   2  -7  143.89    6.70
 -14  -2   7  346.07   12.40
 -14  -2   7  336.87   12.70
 -14  -2   7  326.27   12.50
  14  -2  -7  339.47   12.50
 -14  -2   7  335.77   12.80
 -14  -2   7  340.57   12.70
 -14  -2   7  289.47   13.40
 -14  -2   7  316.67   12.60
 -14   2   7  316.57   13.30
 -14   2   7  324.47   12.80
 -14   2   7  307.57   13.00
 -14   2   7  334.97   12.20
 -14   2   7  331.57   12.80
 -14   2   7  316.57   12.90
  14   2  -7  332.57   12.80
 -12  -2   7  330.77   13.10
 -12  -2   7  339.57   13.00
 -12  -2   7  345.87   13.10
 -12  -2   7  329.87   13.30
  12  -2  -7  371.76   13.10
 -12  -2   7  320.77   13.10
 -12  -2   7  360.66   12.80
 -12  -2   7  342.37   13.30
 -12  -2   7  335.57   13.10
 -12   2   7  333.77   13.20
 -12   2   7  336.97   13.10
 -12   2   7  364.16   13.20
 -12   2   7  359.76   12.60
  12   2  -7  352.76   13.30
 -12   2   7  320.47   13.40
 -12   2   7  328.17   13.30
 -10  -2   7  176.38    7.50
 -10  -2   7  210.58    7.00
 -10  -2   7  193.38    7.50
 -10  -2   7  177.78    7.20
  10  -2  -7  194.78    7.50
 -10  -2   7  173.28    7.60
 -10  -2   7  172.58    7.20
 -10  -2   7  182.38    7.00
 -10   2   7  173.68    7.30
 -10   2   7  160.98    7.50
 -10   2   7  172.18    7.30
 -10   2   7  189.48    6.80
 -10   2   7  164.78    7.40
 -10   2   7  192.88    7.00
 -10   2   7  182.08    7.20
  10   2  -7  180.78    7.50
  -8  -2   7  388.76   13.20
  -8  -2   7  360.46   13.50
  -8  -2   7  337.37   13.70
  -8  -2   7  376.56   13.30
  -8  -2   7  355.56   14.00
   8  -2  -7  379.86   13.90
  -8  -2   7  348.77   13.50
  -8   2   7  363.66   13.60
  -8   2   7  345.87   13.70
  -8   2   7  386.66   13.60
  -8   2   7  372.06   13.40
  -8   2   7  375.26   13.70
   8   2  -7  342.67   13.80
  -8   2   7  345.87   13.80
  -6  -2   7 2158.28   72.29
  -6  -2   7 1880.01   72.39
  -6  -2   7 1947.51   72.19
  -6  -2   7 2076.99   71.89
  -6  -2   7 2046.50   72.19
   6  -2  -7 2107.79   71.89
  -6  -2   7 1870.31   72.59
  -6   2   7 2198.58   71.89
  -6   2   7 2063.49   72.49
   6   2  -7 1994.90   72.49
  -6   2   7 2009.90   72.39
  -6   2   7 1929.61   72.29
  -6   2   7 2047.80   72.29
  -6   2   7 2079.89   72.19
  -6   2   7 1909.01   72.29
  -4  -2   7 3896.81  133.29
  -4   2   7 3573.54  132.99
  -2  -2   7 2097.19   72.79
  -2  -2   7 2068.19   72.29
   2  -2  -7 2179.18   71.99
   2  -2  -7 2063.69   72.19
  -2  -2   7 1949.10   72.29
  -2  -2   7 1998.00   72.39
  -2   2   7 2048.40   72.89
  -2   2   7 2021.60   72.39
   2   2  -7 1958.50   72.59
  -2   2   7 1860.91   72.69
   0  -2   7  783.12   28.40
   0  -2   7  780.22   27.70
   0  -2  -7  776.22   27.60
   0  -2  -7  741.83   27.70
   0   2  -7  737.63   28.10
   0   2   7  795.42   27.60
   0   2  -7  761.52   27.80
   0   2   7  771.62   28.60
   2  -2   7   47.40    2.10
  -2  -2  -7   45.80    2.30
  -2  -2  -7   44.50    2.30
   2  -2   7   44.60    3.10
  -2   2  -7   42.40    2.30
  -2   2  -7   45.00    2.30
   2   2   7   48.10    2.00
   2   2   7   46.30    3.30
  -4  -2  -7  433.76   16.30
   4  -2   7  407.26   17.30
  -4  -2  -7  459.15   16.30
   4  -2   7  484.45   16.10
  -4  -2  -7  451.25   16.60
  -4  -2  -7  437.16   16.50
  -4   2  -7  438.06   16.30
   4   2   7  410.76   17.30
  -4   2  -7  434.66   16.40
  -4   2  -7  435.86   16.50
  -6  -2  -7  146.89    6.20
  -6  -2  -7  144.79    6.20
  -6  -2  -7  144.29    6.40
  -6  -2  -7  158.48    5.90
   6  -2   7  129.19    8.40
   6   2   7  139.19    7.10
  -6   2  -7  153.98    6.40
  -6   2  -7  144.09    6.40
  -6   2  -7  153.38    6.10
  -8  -2  -7 1750.52   61.79
  -8  -2  -7 1799.72   61.09
   8  -2   7 1651.63   62.59
  -8  -2  -7 1689.93   61.79
  -8  -2  -7 1644.64   61.49
   8   2   7 1717.03   62.29
  -8   2  -7 1667.43   61.69
  -8   2  -7 1698.33   61.79
  -8   2  -7 1682.83   61.29
  10  -2   7   56.29    5.20
 -10  -2  -7   61.89    4.30
 -10  -2  -7   57.99    4.70
 -10  -2  -7   59.79    4.00
  10   2   7   63.39    4.90
 -10   2  -7   67.39    4.60
 -10   2  -7   56.89    4.20
 -10   2  -7   55.59    3.60
 -12  -2  -7  873.81   31.40
  12  -2   7  834.62   32.00
 -12  -2  -7  814.12   31.20
 -12   2  -7  865.41   31.70
 -12   2  -7  814.22   31.40
 -12   2  -7  809.22   30.90
  12   2   7  812.32   31.50
 -14  -2  -7   26.80    3.40
  14  -2   7   25.40    4.00
 -14  -2  -7   23.40    3.20
 -14   2  -7   24.50    3.50
 -14   2  -7   28.60    3.30
  14   2   7   25.90    3.80
 -14   2  -7   35.60    5.00
 -16  -2  -7   18.10    3.30
 -16  -2  -7   17.30    3.50
  16  -2   7   17.50    4.10
 -16   2  -7   22.30    4.20
 -16   2  -7   22.90    3.60
  16   2   7   17.80    4.20
 -16   2  -7   20.60    3.30
 -23  -3   7  226.98   11.30
 -23  -3   7  214.28   10.30
 -23   3   7  226.28   10.90
 -23   3   7  232.38   10.80
 -23   3   7  223.78   10.30
 -21  -3   7  411.86   16.40
 -21  -3   7  408.36   16.60
 -21  -3   7  436.76   17.00
 -21  -3   7  428.16   17.40
 -21   3   7  428.06   17.20
 -21   3   7  428.86   17.30
 -21   3   7  419.96   16.90
  19  -3  -7  218.08    9.20
 -19  -3   7  215.68    9.40
 -19  -3   7  215.48    9.50
 -19  -3   7  211.98    9.30
 -19  -3   7  217.58    9.00
 -19  -3   7  229.38   10.10
 -19   3   7  204.88    9.70
 -19   3   7  224.28    9.90
 -19   3   7  203.88    9.40
 -17  -3   7   17.10    2.40
 -17  -3   7   24.70    3.30
 -17  -3   7   27.00    3.00
 -17  -3   7   28.90    3.50
 -17  -3   7   26.80    3.10
 -17  -3   7   28.70    3.10
  17  -3  -7   21.50    2.90
 -17  -3   7   23.50    2.80
 -17   3   7   17.30    2.30
 -17   3   7   19.20    2.30
 -17   3   7   17.90    2.40
 -17   3   7   22.80    3.10
  17   3  -7   22.30    2.90
 -17   3   7   22.50    2.90
 -15  -3   7   58.19    3.70
 -15  -3   7   57.59    4.00
 -15  -3   7   59.29    3.20
 -15  -3   7   55.39    3.80
 -15  -3   7   61.09    3.20
 -15  -3   7   54.39    3.40
  15  -3  -7   57.19    3.70
 -15   3   7   54.79    2.90
 -15   3   7   58.79    3.80
 -15   3   7   57.89    4.10
 -15   3   7   63.39    3.90
  15   3  -7   53.09    4.00
 -15   3   7   52.49    3.80
 -13  -3   7 1138.39   41.60
 -13  -3   7 1158.58   41.90
  13  -3  -7 1220.98   42.10
 -13  -3   7 1174.98   41.70
 -13  -3   7 1056.49   43.30
 -13  -3   7 1110.89   42.40
 -13   3   7 1172.98   41.50
 -13   3   7 1165.98   42.20
 -13   3   7 1105.29   42.20
 -13   3   7 1164.08   42.20
  13   3  -7 1180.88   42.30
 -13   3   7 1190.48   42.20
  11  -3  -7   88.59    4.10
 -11  -3   7   74.19    4.10
 -11  -3   7   76.49    3.60
 -11  -3   7   76.99    4.00
 -11  -3   7   74.09    3.30
 -11  -3   7   82.59    3.70
 -11  -3   7   88.39    4.20
 -11   3   7   80.99    3.90
 -11   3   7   76.69    3.70
 -11   3   7   77.79    3.30
  11   3  -7   77.59    4.40
 -11   3   7   70.99    3.80
 -11   3   7   72.89    3.90
   9  -3  -7 3842.22  132.89
  -9  -3   7 3874.01  132.39
  -9  -3   7 3565.34  132.89
  -9  -3   7 3482.65  132.59
  -9   3   7 3592.94  132.69
  -9   3   7 3549.74  132.49
  -9   3   7 3815.72  132.39
  -9   3   7 4057.19  132.59
  -9   3   7 3793.62  131.89
   9   3  -7 3654.43  132.89
  -9   3   7 3605.54  132.49
  -7  -3   7  145.29    5.30
   7  -3  -7  125.99    5.90
  -7  -3   7  120.19    5.30
  -7  -3   7  127.79    5.20
  -7  -3   7  117.69    5.60
  -7  -3   7  132.29    5.10
  -7   3   7  121.79    5.40
  -7   3   7  129.79    5.30
  -7   3   7  122.69    5.30
  -7   3   7  129.79    5.20
  -7   3   7  130.39    5.60
  -7   3   7  131.19    4.70
  -5  -3   7 1535.75   54.99
   5  -3  -7 1466.55   55.59
  -5  -3   7 1670.43   55.19
  -5  -3   7 1598.34   54.89
  -5  -3   7 1534.25   55.39
  -5  -3   7 1479.65   54.99
  -5   3   7 1566.54   54.99
   5   3  -7 1354.76   55.59
  -5   3   7 1589.44   55.39
  -5   3   7 1498.65   54.89
   5   3  -7 1562.34   54.59
  -5   3   7 1529.75   54.99
  -3  -3   7    4.10    1.00
  -3  -3   7    1.90    0.60
   3  -3  -7    3.80    0.70
  -3   3   7    3.00    1.10
   3   3  -7    0.90    1.30
  -1  -3   7  744.53   26.80
  -1  -3   7  761.52   27.40
   1  -3  -7  734.43   27.40
  -1  -3   7  730.33   26.80
   1  -3  -7  774.62   26.80
  -1   3   7  734.73   26.80
  -1   3   7  712.03   27.60
  -1   3   7  740.63   26.40
   1   3  -7  723.13   27.20
  -1  -3  -7  403.76   14.70
   1  -3   7  394.06   14.60
   1  -3   7  388.36   15.40
  -1  -3  -7  404.26   14.50
  -1  -3  -7  407.96   15.20
   1   3   7  371.86   15.60
  -1   3  -7  394.16   14.70
  -1   3  -7  389.86   15.00
  -1   3  -7  397.86   14.80
  -3  -3  -7 2072.79   72.49
  -3  -3  -7 2094.99   72.79
   3  -3   7 1960.10   73.49
  -3  -3  -7 2066.39   72.59
  -3  -3  -7 2042.00   72.59
   3  -3   7 2103.39   72.29
   3   3   7 1847.02   73.49
  -3   3  -7 2074.69   72.69
  -3   3  -7 1985.90   72.49
  -3   3  -7 1976.30   72.79
  -5  -3  -7  753.42   27.90
  -5  -3  -7  766.92   27.70
  -5  -3  -7  765.72   27.90
  -5  -3  -7  762.22   28.00
   5  -3   7  801.72   27.50
   5   3   7  657.53   29.60
  -5   3  -7  770.22   28.10
  -5   3  -7  774.62   27.90
  -5   3  -7  761.82   27.70
  -7  -3  -7  235.78    9.70
  -7  -3  -7  245.88    9.40
  -7  -3  -7  235.38   10.00
   7  -3   7  221.18   11.00
  -7   3  -7  237.68    9.40
   7   3   7  241.58   10.80
  -7   3  -7  240.18    9.80
  -9  -3  -7   43.00    3.20
  -9  -3  -7   37.70    3.80
  -9  -3  -7   46.00    3.50
   9  -3   7   37.80    5.20
   9   3   7   43.70    4.50
  -9   3  -7   42.30    2.90
  -9   3  -7   46.90    3.90
  -9   3  -7   44.80    3.60
 -11  -3  -7  110.69    6.30
 -11  -3  -7  101.49    5.90
  11  -3   7  108.49    7.40
 -11   3  -7  105.29    6.20
 -11   3  -7  106.69    5.30
  11   3   7  102.89    6.50
 -11   3  -7  113.69    6.40
 -13  -3  -7  216.78   10.00
 -13  -3  -7  229.68   10.30
  13  -3   7  220.38   11.10
  13   3   7  212.08   10.50
 -13   3  -7  235.88   10.70
 -13   3  -7  226.08   10.50
 -13   3  -7  214.38    9.60
 -15  -3  -7  195.28    9.50
  15  -3   7  189.58   10.40
 -15  -3  -7  189.88    9.30
 -15   3  -7  198.18   10.10
 -15   3  -7  194.48    9.60
  15   3   7  193.08   10.20
 -15   3  -7  174.28    9.20
 -22  -4   7   12.30    4.20
 -22  -4   7   15.90    3.90
 -22  -4   7   11.90    3.10
 -22   4   7   15.10    3.60
 -22   4   7   16.60    3.40
 -22   4   7   13.10    3.00
  20  -4  -7    3.10    2.80
 -20  -4   7    0.80    2.90
 -20  -4   7   -0.80    2.40
 -20  -4   7   -2.00    2.10
 -20   4   7    0.20    2.30
 -20   4   7    5.60    2.40
 -20   4   7    2.60    2.80
 -18  -4   7  223.38    9.60
 -18  -4   7  216.98   10.10
 -18  -4   7  210.68    8.90
 -18  -4   7  214.28    9.40
  18  -4  -7  219.88    9.50
 -18   4   7  202.78    9.50
 -18   4   7  217.58    9.90
  18   4  -7  207.28   10.40
 -18   4   7  212.58    9.70
 -16  -4   7  277.37   10.70
 -16  -4   7  276.47   11.40
 -16  -4   7  258.97   11.60
 -16  -4   7  275.47   11.20
  16  -4  -7  273.37   11.20
 -16   4   7  269.67   11.20
 -16   4   7  259.07   11.50
  16   4  -7  263.97   11.50
 -16   4   7  272.27   11.30
 -16   4   7  277.27   11.50
 -16   4   7  237.78   10.90
 -14  -4   7  536.45   19.60
 -14  -4   7  535.25   20.00
 -14  -4   7  527.85   20.60
 -14  -4   7  536.95   20.40
  14  -4  -7  537.55   20.40
 -14  -4   7  527.05   20.70
 -14   4   7  533.25   20.40
 -14   4   7  527.35   19.60
 -14   4   7  528.35   20.40
 -14   4   7  513.05   20.40
  14   4  -7  535.95   20.70
 -14   4   7  539.75   20.50
 -12  -4   7  249.78   10.50
 -12  -4   7  260.47   10.10
 -12  -4   7  229.18   10.60
 -12  -4   7  269.47    9.70
  12  -4  -7  250.47   10.70
 -12  -4   7  248.78   10.60
 -12   4   7  243.28   10.40
 -12   4   7  257.27    9.70
 -12   4   7  265.67   10.50
  12   4  -7  260.47   10.90
 -12   4   7  257.07   10.40
  10  -4  -7   53.29    3.60
 -10  -4   7   58.09    2.80
 -10  -4   7   52.59    3.40
 -10  -4   7   58.29    3.20
 -10  -4   7   56.69    2.90
  10   4  -7   53.99    4.10
 -10   4   7   55.19    3.00
 -10   4   7   58.69    3.40
 -10   4   7   60.89    2.60
 -10   4   7   51.89    3.10
 -10   4   7   51.69    3.20
   8  -4  -7  143.99    7.00
  -8  -4   7  174.48    7.00
  -8  -4   7  163.08    6.20
  -8  -4   7  149.49    6.50
  -8  -4   7  155.48    6.30
  -8  -4   7  147.69    6.80
  -8   4   7  166.68    5.90
   8   4  -7  143.79    7.20
  -8   4   7  154.58    6.40
  -8   4   7  158.08    6.40
  -8   4   7  157.48    6.70
  -8   4   7  164.08    6.80
  -8   4   7  146.59    6.40
  -6  -4   7 1566.44   54.59
  -6  -4   7 1515.25   55.39
  -6  -4   7 1683.93   55.09
   6  -4  -7 1474.65   55.69
  -6  -4   7 1497.45   54.79
  -6  -4   7 1480.85   54.99
  -6   4   7 1470.35   54.69
  -6   4   7 1519.95   54.89
  -6   4   7 1517.05   55.39
  -6   4   7 1529.45   55.09
  -6   4   7 1620.04   54.49
   6   4  -7 1430.86   55.39
  -4  -4   7 1215.28   45.00
  -4  -4   7 1310.77   45.40
  -4  -4   7 1304.57   44.80
  -4  -4   7 1268.07   45.50
  -4  -4   7 1231.18   45.10
   4  -4  -7 1186.78   45.80
  -4   4   7 1254.77   45.70
   4   4  -7 1269.37   44.70
  -4   4   7 1239.08   45.10
   4   4  -7 1193.98   45.50
  -4   4   7 1244.68   44.70
  -4   4   7 1264.77   45.10
   2  -4  -7  800.02   28.30
  -2  -4   7  773.32   28.80
  -2  -4   7  769.32   28.50
  -2  -4   7  814.62   29.00
   2  -4  -7  760.92   29.20
   2   4  -7  791.32   28.40
  -2   4   7  779.92   29.40
  -2   4   7  791.02   28.40
   2   4  -7  766.32   28.90
   0  -4   7  502.25   19.90
   0  -4  -7  523.05   19.20
   0  -4  -7  525.85   19.70
   0  -4   7  495.65   19.10
   0  -4   7  509.15   19.00
   0   4   7  465.95   20.10
   0   4   7  545.65   19.00
   0   4  -7  528.55   19.30
   0   4  -7  570.74   19.70
   2  -4   7   73.39    3.50
  -2  -4  -7   79.59    3.80
  -2  -4  -7   78.69    3.20
  -2  -4  -7   76.49    3.50
  -2  -4  -7   76.79    4.00
  -2  -4  -7   80.09    3.90
   2  -4   7   80.69    4.60
   2   4   7   76.89    3.50
   2   4   7   61.79    4.70
  -2   4  -7   76.29    4.10
  -2   4  -7   69.99    3.90
   4  -4   7  544.95   20.00
  -4  -4  -7  559.44   20.40
  -4  -4  -7  566.94   20.20
   4  -4   7  498.85   21.40
  -4  -4  -7  580.84   20.50
  -4  -4  -7  530.85   20.20
  -4   4  -7  545.55   20.50
   4   4   7  489.75   21.40
  -4   4  -7  547.35   20.50
  -4   4  -7  540.65   20.20
  -6  -4  -7   50.49    3.20
   6  -4   7   50.09    5.10
  -6  -4  -7   53.79    3.70
   6  -4   7   57.39    3.00
  -6  -4  -7   50.89    3.70
  -6   4  -7   54.69    3.40
   6   4   7   52.89    4.80
  -6   4  -7   50.19    5.00
   8  -4   7 1791.52   69.99
  -8  -4  -7 1892.71   68.79
  -8  -4  -7 1899.81   68.29
  -8  -4  -7 1897.81   68.69
  -8   4  -7 1883.41   68.59
  -8   4  -7 1938.61   68.79
  -8   4  -7 1904.11   68.19
   8   4   7 1936.31   69.49
 -10  -4  -7   91.79    5.30
 -10  -4  -7   92.69    5.40
 -10  -4  -7   89.29    5.80
  10  -4   7   76.19    7.10
  10   4   7   85.29    6.10
 -10   4  -7   95.79    5.80
 -10   4  -7   82.89    4.60
 -10   4  -7   90.19    5.50
 -12  -4  -7  642.74   24.90
  12  -4   7  661.23   26.30
 -12  -4  -7  674.63   25.40
 -12   4  -7  594.14   24.30
  12   4   7  650.33   25.40
 -12   4  -7  688.63   25.40
 -12   4  -7  638.34   25.30
 -14  -4  -7    6.30    2.70
 -14  -4  -7    3.90    3.20
  14  -4   7    2.00    3.70
 -14   4  -7    1.50    3.00
 -14   4  -7    2.90    3.40
 -14   4  -7    4.60    3.00
  14   4   7    0.80    3.50
 -21  -5   7  324.17   14.10
 -21  -5   7  347.27   14.70
 -21   5   7  323.07   13.80
 -21   5   7  322.07   14.20
 -21   5   7  326.97   14.30
 -19  -5   7   94.29    6.00
 -19  -5   7  100.39    6.90
 -19  -5   7   98.89    6.20
  19  -5  -7   93.99    6.50
 -19   5   7   98.49    6.50
 -19   5   7  101.59    6.00
 -19   5   7   91.89    6.70
  19   5  -7   92.09    7.50
 -17  -5   7   44.30    3.70
 -17  -5   7   44.50    4.30
 -17  -5   7   42.00    4.90
 -17  -5   7   43.90    4.30
  17  -5  -7   40.60    4.50
 -17   5   7   39.90    4.40
 -17   5   7   40.30    4.70
 -17   5   7   40.70    4.10
  17   5  -7   39.80    5.30
 -15  -5   7   47.00    4.20
 -15  -5   7   41.40    4.20
  15  -5  -7   39.80    4.20
 -15  -5   7   41.80    4.40
 -15  -5   7   43.50    3.40
  15   5  -7   39.90    4.70
 -15   5   7   44.20    3.90
 -15   5   7   40.70    4.30
 -15   5   7   35.90    3.80
  13  -5  -7  918.61   34.60
 -13  -5   7  886.91   34.70
 -13  -5   7  939.81   33.90
 -13  -5   7  927.61   34.40
 -13   5   7  938.81   34.30
  13   5  -7  945.51   34.80
 -13   5   7  910.91   34.30
 -13   5   7  947.11   33.60
 -13   5   7  883.31   34.20
  11  -5  -7    7.00    2.10
 -11  -5   7    2.60    1.30
 -11  -5   7    6.80    1.70
 -11  -5   7    5.80    1.90
 -11   5   7    4.50    1.60
 -11   5   7   10.10    1.80
 -11   5   7    5.20    1.50
  11   5  -7    6.10    2.30
 -11   5   7    4.60    1.00
  -9  -5   7 2543.75   92.99
  -9  -5   7 2574.24   92.59
  -9  -5   7 2448.16   93.19
   9  -5  -7 2593.54   93.69
  -9   5   7 2535.55   92.89
   9   5  -7 2577.84   93.69
  -9   5   7 2788.02   92.19
  -9   5   7 2670.63   92.99
  -9   5   7 2794.02   93.19
  -9   5   7 2329.87   93.59
  -7  -5   7    4.60    1.40
  -7  -5   7    7.80    1.10
  -7  -5   7    6.70    1.00
  -7  -5   7    3.60    1.20
   7  -5  -7    2.90    1.90
  -7  -5   7    8.30    1.60
  -7   5   7    4.10    1.20
  -7   5   7    5.30    0.80
  -7   5   7    4.40    1.00
  -7   5   7    4.60    0.80
  -7   5   7    4.20    1.10
  -7   5   7    7.20    1.50
   7   5  -7    9.40    2.20
  -5  -5   7  873.11   32.50
  -5  -5   7  873.91   32.80
  -5  -5   7  852.31   32.20
   5  -5  -7  841.32   33.30
  -5  -5   7  938.71   32.60
  -5  -5   7  916.71   31.90
   5   5  -7  901.91   32.10
  -5   5   7  930.91   32.50
  -5   5   7  844.32   32.30
  -5   5   7  885.81   33.20
   5   5  -7  839.42   33.00
  -5   5   7  922.81   32.10
   3  -5  -7    0.10    1.20
  -3  -5   7    6.10    1.30
  -3  -5   7    2.70    1.20
  -3  -5   7    3.00    0.90
  -3  -5   7    2.10    0.80
  -3   5   7    0.50    1.40
  -3   5   7    4.30    1.20
   3   5  -7    3.50    1.00
  -3   5   7    5.00    1.00
   3   5  -7    2.90    1.40
  -1  -5   7  211.68    9.00
  -1  -5   7  223.48    9.30
   1  -5  -7  233.88    8.70
   1  -5  -7  235.78    9.80
  -1  -5   7  227.28    9.70
  -1   5   7  218.28   10.20
   1   5  -7  226.48    9.50
  -1   5   7  249.38    9.00
   1   5  -7  224.88    9.00
  -1  -5  -7  499.65   18.80
   1  -5   7  484.05   18.20
  -1  -5  -7  484.15   18.90
   1  -5   7  466.75   19.20
  -1  -5  -7  488.45   18.20
   1   5   7  421.96   19.50
  -1   5  -7  486.55   18.70
   1   5   7  546.25   18.00
  -1   5  -7  488.05   18.40
  -3  -5  -7 1282.57   46.20
   3  -5   7 1228.78   47.20
   3  -5   7 1230.88   45.90
  -3  -5  -7 1225.48   46.10
  -3  -5  -7 1411.76   45.60
  -3  -5  -7 1284.67   46.20
   3   5   7 1066.09   47.20
   3   5   7 1402.96   45.70
  -3   5  -7 1241.48   46.30
  -3   5  -7 1269.67   46.00
  -3   5  -7 1282.67   46.40
   5  -5   7  565.04   24.70
  -5  -5  -7  610.04   23.30
  -5  -5  -7  644.74   23.30
  -5  -5  -7  645.94   23.60
   5  -5   7  585.44   23.70
  -5  -5  -7  654.63   24.60
  -5   5  -7  617.44   23.30
  -5   5  -7  648.54   23.00
   5   5   7  591.94   24.70
  -5   5  -7  636.74   23.80
  -7  -5  -7  149.39    7.30
   7  -5   7  153.88    6.80
  -7  -5  -7  148.69    7.20
   7  -5   7  135.19    8.90
  -7  -5  -7  144.69    6.80
  -7   5  -7  158.78    7.50
   7   5   7  144.29    8.40
  -7   5  -7  148.59    6.50
  -7   5  -7  143.09    6.80
  -9  -5  -7   16.70    2.50
  -9  -5  -7   17.80    2.80
  -9  -5  -7   22.30    3.40
   9  -5   7   29.30    4.80
   9   5   7   21.30    3.50
  -9   5  -7   17.90    2.70
  -9   5  -7   23.70    3.30
  -9   5  -7   24.60    2.80
 -11  -5  -7  171.68    8.80
  11  -5   7  163.68   10.50
 -11  -5  -7  164.48    9.20
 -11  -5  -7  176.18    8.40
 -11   5  -7  168.88    7.70
 -11   5  -7  172.38    8.60
 -11   5  -7  183.88    9.00
  11   5   7  172.18    9.30
 -13  -5  -7  124.29    7.00
  13  -5   7  122.29    9.20
 -13  -5  -7  119.89    8.00
  13   5   7  117.19    8.30
 -13   5  -7  115.79    7.40
 -13   5  -7  108.79    6.70
 -13   5  -7  131.59    8.10
 -20  -6   7   -1.20    3.30
  20  -6  -7    3.60    3.70
 -20  -6   7    0.90    3.40
 -20   6   7    1.50    3.20
 -20   6   7    1.60    3.20
 -20   6   7    4.70    2.70
 -18  -6   7  170.08    9.40
  18  -6  -7  169.08   10.50
  18   6  -7  168.28   10.10
 -18   6   7  206.68   11.70
 -16  -6   7  100.89    6.90
  16  -6  -7   94.39    6.60
 -16  -6   7   98.09    6.40
  16   6  -7   99.39    7.30
 -16   6   7  106.69    6.40
 -16   6   7   94.99    6.70
 -16   6   7   92.49    5.90
 -14  -6   7  201.38    8.50
 -14  -6   7  189.38    9.60
 -14  -6   7  199.38    9.40
  14  -6  -7  210.38    9.80
  14   6  -7  196.28   10.50
 -14   6   7  199.88    9.30
 -14   6   7  200.28    9.20
 -14   6   7  190.78    9.10
  12  -6  -7  156.88    8.30
 -12  -6   7  165.58    8.00
 -12  -6   7  155.18    6.90
 -12  -6   7  155.38    7.40
 -12   6   7  157.28    7.50
 -12   6   7  141.19    7.30
 -12   6   7  155.88    7.40
  12   6  -7  153.98    8.50
 -10  -6   7   51.59    3.60
 -10  -6   7   51.09    3.20
 -10  -6   7   44.70    4.00
  10   6  -7   48.60    5.20
 -10   6   7   47.90    4.00
 -10   6   7   51.59    2.70
 -10   6   7   52.59    3.90
 -10   6   7   46.40    3.60
 -10   6   7   49.50    3.70
  -8  -6   7  125.59    5.40
  -8  -6   7  123.39    5.90
   8  -6  -7  112.39    7.00
  -8  -6   7  117.59    6.30
  -8   6   7  129.09    5.10
  -8   6   7  118.69    5.80
  -8   6   7  134.39    5.80
  -8   6   7  128.69    6.40
   8   6  -7  113.49    7.00
  -8   6   7  118.39    5.90
  -6  -6   7  792.72   29.80
  -6  -6   7  781.82   29.00
   6  -6  -7  723.13   30.40
  -6  -6   7  782.42   29.40
  -6  -6   7  841.12   29.50
  -6   6   7  795.92   30.70
  -6   6   7  816.52   29.20
   6   6  -7  755.62   30.10
  -6   6   7  842.42   28.80
  -6   6   7  787.12   29.20
  -4  -6   7 1210.18   46.10
  -4  -6   7 1306.77   46.50
   4  -6  -7 1200.28   47.10
  -4  -6   7 1229.98   45.90
  -4  -6   7 1347.87   46.50
   4   6  -7 1272.57   46.80
  -4   6   7 1299.77   45.90
  -4   6   7 1297.77   45.90
   4   6  -7 1288.97   45.80
  -4   6   7 1207.98   45.90
  -4   6   7 1269.07   47.20
  -2  -6   7  795.62   28.20
  -2  -6   7  731.43   27.80
  -2  -6   7  770.92   28.40
   2  -6  -7  759.62   28.70
  -2   6   7  739.33   29.30
  -2   6   7  748.63   27.90
   2   6  -7  745.13   27.60
  -2   6   7  721.23   27.70
   2   6  -7  739.23   28.30
   0  -6   7  324.57   12.40
   0  -6  -7  309.57   12.60
   0  -6  -7  323.37   11.80
   0  -6  -7  296.77   15.30
   0  -6   7  303.77   12.30
   0  -6   7  326.27   13.40
   0   6  -7  315.07   12.40
   0   6   7  289.67   14.00
   0   6  -7  313.07   12.80
  -2  -6  -7   29.40    2.10
   2  -6   7   26.00    3.60
  -2  -6  -7   32.90    3.10
  -2  -6  -7   31.70    2.70
  -2  -6  -7   27.70    2.80
   2  -6   7   25.70    2.60
  -2   6  -7   34.20    3.30
  -2   6  -7   32.40    3.30
   2   6   7   25.90    4.00
  -2   6  -7   30.30    2.80
   4  -6   7  218.38   11.70
  -4  -6  -7  245.18   10.20
  -4  -6  -7  237.68   10.20
  -4  -6  -7  238.58   10.10
   4  -6   7  236.48    9.80
  -4   6  -7  239.98   10.00
  -4   6  -7  247.38   10.60
   4   6   7  228.08   11.90
  -4   6  -7  249.68   10.40
   6  -6   7   56.39    6.70
  -6  -6  -7   62.99    4.70
  -6  -6  -7   61.49    4.20
   6  -6   7   59.29    4.20
  -6   6  -7   62.49    5.00
  -6   6  -7   62.59    3.70
  -6   6  -7   62.09    4.20
   6   6   7   57.39    6.20
  -8  -6  -7 1115.59   37.90
   8  -6   7  869.21   39.40
  -8  -6  -7 1015.00   37.60
  -8   6  -7  983.70   37.60
   8   6   7 1016.50   38.90
  -8   6  -7 1075.09   38.10
  -8   6  -7 1017.40   37.10
 -10  -6  -7   36.10    4.70
 -10  -6  -7   31.70    4.80
  10  -6   7   40.50    5.80
 -10   6  -7   32.40    4.40
  10   6   7   37.90    4.80
 -10   6  -7   36.80    5.40
 -10   6  -7   31.50    3.90
  12  -6   7  489.85   21.90
 -12  -6  -7  506.65   19.80
 -12   6  -7  492.55   20.20
 -12   6  -7  523.35   20.40
  12   6   7  490.75   20.70
 -17  -7   7   15.70    3.80
 -17  -7   7    4.00    3.30
  17  -7  -7    4.50    3.40
 -17   7   7    4.60    2.60
 -17   7   7   11.10    3.60
 -17   7   7    5.30    3.50
 -15  -7   7   33.60    5.20
  15  -7  -7   28.40    4.20
 -15  -7   7   31.90    3.90
 -15   7   7   33.00    4.10
 -15   7   7   31.10    4.10
  15   7  -7   30.40    4.70
 -15   7   7   28.20    3.40
 -13  -7   7  465.05   19.30
 -13  -7   7  476.45   18.70
  13  -7  -7  472.55   19.40
 -13   7   7  468.05   18.60
 -13   7   7  446.76   18.50
 -13   7   7  465.05   18.70
  13   7  -7  474.95   19.70
 -11  -7   7   46.80    3.70
  11  -7  -7   49.50    5.80
 -11  -7   7   48.10    4.10
 -11  -7   7   41.80    4.60
 -11   7   7   46.10    4.20
 -11   7   7   44.50    4.20
 -11   7   7   42.90    4.30
  11   7  -7   46.60    6.10
  -9  -7   7 1448.36   54.49
  -9  -7   7 1480.05   54.09
   9  -7  -7 1397.16   55.29
  -9  -7   7 1537.75   53.49
  -9   7   7 1533.95   53.79
   9   7  -7 1493.95   55.29
  -9   7   7 1504.15   54.49
  -9   7   7 1472.95   54.09
  -9   7   7 1433.36   53.99
  -7  -7   7   70.79    4.20
  -7  -7   7   61.89    3.60
  -7  -7   7   65.99    4.70
   7  -7  -7   55.79    5.90
  -7   7   7   63.49    4.30
  -7   7   7   65.29    5.50
  -7   7   7   60.79    4.10
  -7   7   7   62.99    3.40
   7   7  -7   56.79    5.70
  -5  -7   7  548.75   21.30
  -5  -7   7  581.84   22.00
  -5  -7   7  584.64   22.20
   5  -7  -7  550.24   23.10
  -5  -7   7  573.04   21.80
   5   7  -7  571.34   22.70
  -5   7   7  555.74   21.50
  -5   7   7  583.04   23.00
   5   7  -7  580.84   21.40
   3  -7  -7    2.60    1.60
  -3  -7   7   -0.50    1.30
  -3  -7   7    2.60    1.40
  -3  -7   7    3.10    2.30
   3  -7  -7    1.60    2.50
  -3  -7   7    4.30    2.50
   3   7  -7   -0.80    1.60
  -3   7   7    0.70    1.90
  -3   7   7    1.20    1.50
   3   7  -7    5.10    2.50
  -3   7   7    0.60    2.70
  -1  -7   7  356.06   13.50
   1  -7  -7  319.87   13.30
   1  -7  -7  329.37   14.00
  -1  -7   7  313.07   13.00
  -1  -7   7  332.07   14.00
  -1   7   7  320.57   12.90
   1   7  -7  326.07   13.60
  -1   7   7  331.37   13.50
  -1   7   7  302.57   15.00
   1   7  -7  321.27   13.70
   1  -7   7  115.39    7.40
  -1  -7  -7  113.29    5.40
   1  -7   7  111.29    5.80
  -1  -7  -7  114.89    6.10
  -1  -7  -7  113.79    6.80
   1   7   7  122.99    7.30
   1   7   7  101.69    8.40
  -1   7  -7  120.39    6.50
  -1   7  -7  119.69    6.50
  -3  -7  -7  888.21   31.00
  -3  -7  -7  870.71   31.60
   3  -7   7  849.02   33.00
  -3  -7  -7  836.42   31.70
   3  -7   7  826.22   31.20
   3   7   7  781.42   33.40
  -3   7  -7  854.31   31.80
  -3   7  -7  817.02   32.70
  -3   7  -7  839.02   31.30
   3   7   7  819.22   32.80
  -5  -7  -7  279.97   11.90
   5  -7   7  271.27   14.20
   5  -7   7  273.87   11.70
  -5  -7  -7  276.57   11.80
  -5   7  -7  287.07   11.20
  -5   7  -7  266.07   11.60
   5   7   7  276.67   14.00
  -5   7  -7  294.17   12.60
  -5   7  -7  287.47   12.20
   7  -7   7  119.09    7.00
  -7  -7  -7  130.09    7.20
   7  -7   7   99.19    9.50
  -7  -7  -7  116.99    6.70
  -7   7  -7  120.29    6.50
   7   7   7  120.99    8.90
  -7   7  -7  117.09    6.00
  -7   7  -7  119.39    7.60
  -9  -7  -7   29.50    5.70
   9  -7   7   26.60    5.90
  -9  -7  -7   23.30    3.90
  -9   7  -7   23.30    3.30
   9   7   7   23.40    4.50
 -16  -8   7   96.19    7.50
  16  -8  -7   84.09    7.60
 -16  -8   7  102.29    7.70
 -16   8   7   91.89    6.10
 -16   8   7   87.69    7.50
 -14  -8   7  168.98    9.00
  14  -8  -7  165.48   10.00
 -14  -8   7  174.08    9.60
 -14   8   7  153.18    8.50
  14   8  -7  158.48   10.70
 -14   8   7  179.58    9.30
 -12  -8   7   81.29    6.60
 -12  -8   7   80.09    5.90
  12  -8  -7   87.39    7.70
  12  -8  -7   83.19    6.90
 -12   8   7   87.79    5.90
 -12   8   7   81.29    6.10
  12   8  -7   79.89    7.90
  10  -8  -7   19.20    3.50
  10  -8  -7   22.70    4.60
 -10  -8   7   22.20    2.90
 -10  -8   7   21.50    3.50
  10   8  -7   19.20    4.60
 -10   8   7   21.30    3.10
 -10   8   7   18.80    3.00
  -8  -8   7   68.39    4.80
   8  -8  -7   68.39    5.30
  -8  -8   7   68.29    5.70
  -8  -8   7   76.19    4.40
   8  -8  -7   60.99    7.30
  -8   8   7   69.59    7.00
  -8   8   7   77.49    5.10
   8   8  -7   65.89    7.20
  -8   8   7   72.99    5.10
  -6  -8   7  488.85   18.60
   6  -8  -7  452.35   18.60
  -6  -8   7  474.45   17.80
   6  -8  -7  415.06   20.00
  -6  -8   7  484.45   19.00
   6   8  -7  463.55   19.70
  -6   8   7  484.05   19.80
  -6   8   7  472.75   18.50
  -6   8   7  469.55   18.30
  -4  -8   7  576.74   21.20
  -4  -8   7  528.95   19.90
   4  -8  -7  504.25   21.90
  -4  -8   7  513.15   21.00
  -4  -8   7  516.15   20.40
   4  -8  -7  496.85   20.50
  -4   8   7  508.75   20.10
  -4   8   7  547.15   22.20
   4   8  -7  541.95   21.50
   2  -8  -7  301.67   13.20
  -2  -8   7  336.47   13.90
  -2  -8   7  315.07   13.10
  -2  -8   7  320.57   14.10
  -2  -8   7  329.97   12.80
   2  -8  -7  309.37   14.40
  -2   8   7  302.27   15.40
   2   8  -7  318.67   13.30
  -2   8   7  313.97   13.30
   2   8  -7  318.47   13.90
  -2   8   7  328.97   12.90
   0  -8   7  185.58   10.00
   0  -8  -7  183.78    9.70
   0  -8  -7  177.58    8.00
   0  -8   7  189.28    8.30
   0  -8  -7  179.68    8.60
   0  -8   7  179.58    8.40
   0   8  -7  181.08    9.10
   0   8   7  174.78   12.30
   0   8   7  180.98    8.30
   0   8  -7  182.38    9.10
   0   8   7  181.68   11.30
   2  -8   7   21.00    2.80
  -2  -8  -7   21.20    2.90
   2  -8   7   24.50    4.60
   2   8   7   18.20    4.70
  -2   8  -7   28.00    4.20
  -2   8  -7   17.80    3.30
   2   8   7   20.80    4.90
  -2   8  -7   19.80    2.60
   2   8   7   17.80    2.90
   4  -8   7  166.48    8.30
  -4  -8  -7  175.18    8.50
   4  -8   7  158.28   11.10
   4   8   7  176.08   11.30
  -4   8  -7  171.68    9.60
   4   8   7  157.18   11.20
  -4   8  -7  171.78    8.10
  -4   8  -7  177.08    9.00
  -4   8  -7  165.38    7.70
   4   8   7  164.48    8.50
   6  -8   7   20.30    3.80
   6  -8   7   18.30    8.50
  -6  -8  -7   22.80    6.00
   6   8   7   16.90    6.70
  -6   8  -7   35.80    5.30
  -6   8  -7   26.30    4.00
   6   8   7   20.80    6.30
  -8  -8  -7  784.22   29.30
   8  -8   7  724.63   31.90
  -8  -8  -7  784.82   30.20
  -8   8  -7  757.02   29.00
   8   8   7  753.92   30.40
 -13  -9   7  344.47   15.40
  13  -9  -7  361.96   17.00
 -13  -9   7  351.76   15.90
 -13   9   7  367.46   15.10
 -13   9   7  357.96   15.60
 -11  -9   7    0.80    3.40
  11  -9  -7   -2.30    4.50
  11  -9  -7    1.10    3.90
 -11  -9   7    4.10    2.80
 -11   9   7   -0.30    3.10
 -11   9   7    0.30    2.90
  -9  -9   7  914.91   34.80
   9  -9  -7  928.21   36.10
   9  -9  -7  779.02   39.20
   9   9  -7  862.81   35.20
  -9   9   7  884.31   35.20
  -9   9   7  941.81   34.40
   7  -9  -7    1.70    2.80
  -7  -9   7    0.30    2.20
   7  -9  -7    4.80    4.60
  -7  -9   7    0.20    3.20
  -7   9   7    4.80    3.10
  -7   9   7    2.10    2.50
   7   9  -7    3.60    4.30
  -7   9   7    1.70    4.50
   5  -9  -7  238.48   13.70
  -5  -9   7  276.97   12.50
  -5  -9   7  259.97   10.80
   5  -9  -7  253.37   11.60
  -5  -9   7  269.57   11.60
  -5   9   7  264.57   11.60
   5   9  -7  246.38   12.80
  -5   9   7  255.37   13.60
  -5   9   7  255.77   11.50
   3  -9  -7    1.70    4.10
  -3  -9   7   -1.00    2.20
   3  -9  -7   -0.40    2.20
  -3  -9   7    2.40    2.20
  -3   9   7   -6.10    4.10
   3   9  -7    1.00    3.40
  -3   9   7    3.60    2.90
   1  -9  -7   45.30    4.80
  -1  -9   7   49.99    4.60
   1  -9  -7   45.10    4.70
   1  -9  -7   43.10    5.50
  -1  -9   7   58.29    7.70
  -1  -9   7   51.39    4.30
  -1   9   7   53.39    5.40
  -1   9   7   44.10    6.40
   1   9  -7   51.59    6.00
   1  -9   7  189.88   11.60
   1  -9   7  174.48    8.90
   1  -9   7  177.28   10.70
  -1   9  -7  188.38    9.80
   1   9   7  188.98    9.30
   3  -9   7  408.26   16.60
   3  -9   7  397.76   19.30
  -3  -9  -7  404.66   16.80
  -3   9  -7  402.16   19.50
   3   9   7  398.56   19.50
  -3   9  -7  401.26   16.40
   3   9   7  422.76   23.30
  -5  -9  -7  251.47   11.30
   5  -9   7  237.28   11.40
   5  -9   7  231.68   14.60
  -5   9  -7  235.08   10.80
   5   9   7  242.68   13.90
  -6 -10   7  260.17   12.80
  -6 -10   7  233.58   11.00
   6 -10  -7  212.28   14.40
   6 -10  -7  229.98   11.50
  -6  10   7  233.68   11.20
  -6  10   7  246.78   14.40
  -4 -10   7  264.57   12.20
   4 -10  -7  276.57   12.20
   4 -10  -7  267.87   12.40
   4 -10  -7  279.37   15.60
  -4  10   7  293.17   15.90
  -4  10   7  270.97   12.40
   2 -10  -7  197.38    9.50
   2 -10  -7  199.18    9.80
  -2 -10   7  193.88    9.60
  -2 -10   7  187.78    9.30
   2 -10  -7  190.98   13.00
  -2  10   7  210.68   13.90
  -2  10   7  191.48    9.80
 -24   0   8  360.96   15.20
 -24   0   8  358.76   15.20
 -24   0   8  360.36   14.80
 -22   0   8   23.30    2.90
 -22   0   8   24.50    3.20
 -22   0   8   18.80    2.80
 -22   0   8   17.20    2.90
 -20   0   8   34.70    3.80
 -20   0   8   41.60    3.70
 -20   0   8   42.30    4.00
 -20   0   8   43.00    4.00
 -20   0   8   44.50    3.70
 -20   0   8   43.60    3.60
 -20   0   8   44.80    3.80
 -18   0   8   50.29    4.10
 -18   0   8   50.49    3.40
 -18   0   8   48.40    3.40
 -18   0   8   48.10    3.70
 -18   0   8   50.49    3.50
 -18   0   8   48.60    3.50
 -18   0   8   46.90    3.40
 -18   0   8   57.69    3.90
 -16   0   8  642.44   23.00
 -16   0   8  628.94   23.20
 -16   0   8  601.54   23.40
 -16   0   8  658.93   23.00
 -16   0   8  595.64   23.50
 -16   0   8  634.94   23.80
 -16   0   8  598.44   23.20
 -16   0   8  630.04   23.10
  14   0  -8  831.82   29.10
 -14   0   8  785.62   29.40
 -14   0   8  759.82   29.50
 -14   0   8  808.72   30.10
 -14   0   8  853.41   29.30
 -14   0   8  789.22   29.70
 -14   0   8  805.82   29.30
 -12   0   8 1498.05   55.49
  12   0  -8 1635.74   54.69
 -12   0   8 1565.04   54.99
 -12   0   8 1506.25   55.09
 -12   0   8 1490.05   55.39
 -12   0   8 1525.45   55.69
 -12   0   8 1457.65   55.19
 -12   0   8 1576.54   54.89
  10   0  -8 1618.14   56.69
 -10   0   8 1615.74   56.99
 -10   0   8 1658.33   56.79
 -10   0   8 1605.54   57.39
 -10   0   8 1538.35   57.19
 -10   0   8 1552.64   57.29
 -10   0   8 1528.55   57.59
  -8   0   8  790.02   29.60
  -8   0   8  827.72   29.20
  -8   0   8  784.12   29.40
  -8   0   8  864.11   29.00
  -8   0   8  745.93   29.70
   8   0  -8  767.62   29.20
  -8   0   8  800.02   29.40
  -8   0   8  895.31   29.30
  -6   0   8  222.98    8.70
  -6   0   8  218.28    8.70
   6   0  -8  219.08    8.40
  -6   0   8  239.88    8.60
  -6   0   8  216.98    8.50
  -6   0   8  222.38    8.30
  -6   0   8  214.28    8.40
  -4   0   8    5.60    0.90
  -4   0   8    4.70    0.70
   4   0  -8    4.60    0.60
  -4   0   8    3.40    0.90
  -4   0   8    3.00    0.70
   0   0   8   97.59    4.10
   0   0   8  101.59    4.90
   0   0   8  105.19    3.90
   0   0  -8  103.39    4.20
   0   0  -8  101.69    4.30
  -2   0  -8 2839.32  104.69
   2   0   8 3018.50  105.49
  -4   0  -8    6.30    0.90
  -4   0  -8    6.40    1.20
  -4   0  -8    7.00    1.10
  -4   0  -8    6.10    0.90
   4   0   8    7.10    1.60
   6   0   8  119.89    7.00
  -6   0  -8  135.09    5.70
  -6   0  -8  132.89    5.80
  -6   0  -8  134.89    6.00
  -8   0  -8    5.20    1.80
  -8   0  -8    3.40    1.70
   8   0   8    4.50    2.20
  -8   0  -8    4.00    1.30
 -10   0  -8  430.26   17.60
  10   0   8  448.26   18.10
 -10   0  -8  446.46   17.30
 -10   0  -8  428.36   17.00
 -12   0  -8   76.79    5.10
 -12   0  -8   82.09    5.30
 -12   0  -8   78.89    6.00
  12   0   8   78.19    6.10
 -14   0  -8  440.86   19.30
 -14   0  -8  430.16   19.50
 -23  -1   8   64.69    5.40
 -23  -1   8   56.49    6.00
 -23  -1   8   65.99    5.90
 -23  -1   8   58.69    5.00
 -23   1   8   56.99    5.70
 -23   1   8   65.19    5.20
 -23   1   8   68.69    6.00
 -21  -1   8    1.60    1.90
 -21  -1   8    4.00    2.20
 -21  -1   8    3.40    2.30
 -21  -1   8    7.00    2.30
 -21  -1   8    5.10    2.40
 -21  -1   8    6.50    2.50
 -21  -1   8    5.60    2.60
 -21  -1   8    2.90    2.20
 -21   1   8    2.70    2.00
 -21   1   8    0.20    2.00
 -21   1   8    3.00    2.10
 -21   1   8    7.80    2.50
 -19  -1   8  976.80   35.10
 -19  -1   8  920.51   35.10
 -19  -1   8  963.20   35.30
 -19  -1   8  961.20   35.40
 -19  -1   8  959.60   35.00
 -19  -1   8  958.00   35.00
 -19  -1   8  973.00   35.70
 -19  -1   8  961.70   35.20
 -19   1   8  912.21   34.80
 -19   1   8  952.90   35.30
 -19   1   8  984.60   35.70
 -19   1   8  959.80   35.20
 -19   1   8  959.10   35.30
 -19   1   8  923.21   35.40
 -17  -1   8   15.50    2.00
  17  -1  -8   14.40    1.80
 -17  -1   8   17.40    2.30
 -17  -1   8   13.40    2.30
 -17  -1   8   21.50    2.60
 -17  -1   8   18.80    2.10
 -17  -1   8   18.30    2.40
 -17  -1   8   14.30    2.40
 -17   1   8   18.30    2.60
 -17   1   8   15.80    2.00
 -17   1   8   16.20    1.70
 -17   1   8   19.70    2.60
 -17   1   8   20.10    2.90
 -17   1   8   16.30    2.20
 -15  -1   8  845.32   30.00
 -15  -1   8  782.22   30.30
 -15  -1   8  822.22   29.90
 -15  -1   8  842.52   30.10
  15  -1  -8  873.51   29.70
 -15  -1   8  800.92   30.50
 -15  -1   8  790.82   30.10
 -15  -1   8  846.92   30.00
 -15   1   8  780.02   30.30
  15   1  -8  847.22   29.80
 -15   1   8  808.42   30.50
 -15   1   8  801.22   30.20
 -15   1   8  785.12   30.10
 -15   1   8  816.82   30.00
 -15   1   8  834.72   29.70
 -13  -1   8   61.49    3.50
  13  -1  -8   65.59    3.10
 -13  -1   8   64.49    3.20
 -13  -1   8   72.49    3.20
 -13  -1   8   59.79    3.40
 -13  -1   8   60.59    3.60
 -13  -1   8   62.79    3.30
 -13  -1   8   61.29    3.30
 -13   1   8   59.99    3.60
 -13   1   8   73.19    3.40
 -13   1   8   61.59    3.20
 -13   1   8   66.19    3.00
 -13   1   8   67.99    3.70
  13   1  -8   65.79    3.20
 -13   1   8   75.79    3.50
 -11  -1   8   69.59    3.20
 -11  -1   8   65.29    3.80
 -11  -1   8   73.19    3.50
 -11  -1   8   69.09    3.50
 -11  -1   8   76.29    3.70
 -11  -1   8   74.89    3.20
 -11   1   8   75.59    3.40
 -11   1   8   70.79    3.40
  11   1  -8   76.69    3.40
 -11   1   8   75.29    3.50
 -11   1   8   73.89    3.00
 -11   1   8   65.59    3.60
 -11   1   8   70.79    3.70
  -9  -1   8   12.80    1.50
  -9  -1   8   11.50    1.30
  -9  -1   8   15.90    1.10
  -9  -1   8   10.70    1.60
  -9   1   8   11.80    1.50
  -9   1   8   11.40    1.50
   9   1  -8   12.40    1.40
  -9   1   8   12.80    1.20
  -9   1   8   11.90    1.10
  -7  -1   8 1835.22   61.69
  -7  -1   8 1857.41   61.99
  -7  -1   8 1722.73   61.99
  -7  -1   8 1756.02   62.29
  -7  -1   8 1683.23   61.89
  -7  -1   8 1644.74   62.29
  -7   1   8 1655.03   61.99
  -7   1   8 1608.14   61.79
  -7   1   8 1766.92   61.89
  -7   1   8 1680.23   61.99
  -7   1   8 1803.12   62.29
  -7   1   8 1582.74   62.09
  -7   1   8 1945.01   61.59
   7   1  -8 1664.53   61.99
  -5  -1   8  181.98    7.40
  -5  -1   8  189.38    7.30
  -5  -1   8  184.88    7.20
  -5  -1   8  174.38    7.30
  -5  -1   8  186.18    7.10
  -5  -1   8  185.08    6.90
  -5   1   8  185.98    7.20
  -5   1   8  184.68    7.20
  -5   1   8  185.78    7.20
  -5   1   8  189.68    7.40
   5   1  -8  185.08    7.30
   3  -1  -8  674.03   24.40
  -3  -1   8  680.53   24.90
  -3  -1   8  697.83   24.80
  -3  -1   8  713.43   25.00
  -3  -1   8  710.13   25.20
   3   1  -8  672.83   25.00
   3   1  -8  696.43   24.60
  -3   1   8  665.53   24.70
  -3   1   8  662.73   24.70
  -3   1   8  672.73   25.30
  -3   1   8  680.23   24.90
  -1  -1   8   23.80    2.10
  -1  -1   8   22.30    1.50
   1  -1  -8   23.90    1.40
  -1  -1   8   22.60    1.60
   1  -1  -8   21.00    1.40
  -1   1   8   23.80    1.30
   1   1  -8   26.10    1.40
  -1   1   8   20.90    2.10
   1   1  -8   24.20    1.20
  -1  -1  -8  798.42   29.20
  -1  -1  -8  751.62   29.10
   1  -1   8  831.22   30.00
   1  -1   8  817.32   28.90
   1   1   8  816.92   28.90
   1   1   8  806.72   30.00
  -1   1  -8  808.82   28.90
  -1   1  -8  801.62   29.10
  -3  -1  -8  432.76   15.60
  -3  -1  -8  392.96   15.70
   3  -1   8  441.16   16.60
  -3  -1  -8  406.76   15.50
   3   1   8  433.76   15.20
   3   1   8  382.56   16.40
  -3   1  -8  413.96   15.50
  -3   1  -8  425.56   15.50
  -3   1  -8  424.36   15.70
  -5  -1  -8 2088.79   69.99
   5  -1   8 1809.82   71.39
  -5  -1  -8 1998.50   70.49
  -5  -1  -8 1928.51   70.29
  -5  -1  -8 1971.00   70.59
   5   1   8 2069.69   69.99
  -5   1  -8 2018.40   70.49
   5   1   8 1780.12   71.29
  -5   1  -8 1956.80   70.29
  -5   1  -8 1963.50   70.59
  -7  -1  -8  805.52   29.10
  -7  -1  -8  821.72   29.10
  -7  -1  -8  781.02   28.80
   7  -1   8  736.73   29.90
  -7   1  -8  790.92   28.70
  -7   1  -8  803.42   29.10
   7   1   8  728.13   29.80
  -7   1  -8  774.72   29.60
  -9  -1  -8  405.06   15.90
   9  -1   8  394.66   17.00
  -9  -1  -8  402.96   16.30
  -9  -1  -8  419.46   16.20
  -9   1  -8  406.56   16.30
   9   1   8  411.46   16.90
  -9   1  -8  408.06   16.30
  -9   1  -8  425.96   15.80
 -11  -1  -8   22.50    2.80
 -11  -1  -8   26.40    3.30
 -11  -1  -8   22.20    3.40
  11  -1   8   31.80    4.90
 -11   1  -8   21.40    3.00
 -11   1  -8   33.30    4.30
 -11   1  -8   28.80    3.20
  11   1   8   22.50    3.50
 -13  -1  -8   10.10    2.50
 -13  -1  -8    8.70    2.50
 -13  -1  -8    6.50    3.40
  13  -1   8    8.90    3.20
  13   1   8    7.90    3.10
 -13   1  -8   10.20    3.30
 -13   1  -8   10.20    2.70
 -13   1  -8    9.10    2.50
 -15  -1  -8  332.07   14.00
  15  -1   8  316.47   14.60
 -15  -1  -8  336.57   14.00
 -15   1  -8  337.17   14.80
 -15   1  -8  318.17   13.90
 -15   1  -8  330.07   13.90
  15   1   8  342.27   14.60
 -22  -2   8   41.40    5.10
 -22  -2   8   38.90    5.00
 -22  -2   8   30.70    4.10
 -22  -2   8   40.70    4.70
 -22  -2   8   36.80    4.70
 -22  -2   8   46.70    4.30
 -22  -2   8   52.59    5.50
 -22   2   8   49.30    5.00
 -22   2   8   52.39    6.60
 -20  -2   8   19.50    2.70
 -20  -2   8   14.50    2.20
 -20  -2   8   14.80    2.80
 -20  -2   8   20.10    3.00
 -20  -2   8   27.60    3.60
 -20  -2   8   10.90    2.40
 -20  -2   8   23.20    2.80
 -20  -2   8   15.10    2.50
 -20   2   8   14.60    2.40
 -20   2   8   14.20    2.50
 -20   2   8   19.30    2.90
 -20   2   8   19.20    2.50
 -18  -2   8   22.90    2.90
 -18  -2   8   23.00    2.90
 -18  -2   8   23.90    2.60
 -18  -2   8   21.70    3.30
 -18  -2   8   20.60    2.60
 -18  -2   8   25.70    3.20
 -18  -2   8   23.40    3.30
  18  -2  -8   23.50    2.80
 -18  -2   8   27.70    2.90
 -18   2   8   20.90    3.10
 -18   2   8   21.20    2.60
 -18   2   8   18.40    2.40
 -18   2   8   21.40    2.50
 -16  -2   8  631.24   22.30
 -16  -2   8  577.44   22.50
 -16  -2   8  593.04   22.20
  16  -2  -8  609.14   22.00
 -16  -2   8  585.64   22.20
 -16  -2   8  615.84   22.00
 -16  -2   8  567.24   22.70
 -16  -2   8  608.64   22.30
 -16   2   8  560.84   22.50
 -16   2   8  581.44   21.70
 -16   2   8  589.94   22.40
 -16   2   8  595.14   22.40
 -16   2   8  592.34   22.40
  16   2  -8  607.34   22.20
  14  -2  -8 1099.89   38.30
 -14  -2   8 1051.49   38.50
 -14  -2   8 1043.60   38.70
 -14  -2   8 1002.10   38.80
 -14  -2   8 1107.29   38.10
 -14  -2   8 1048.40   38.30
 -14  -2   8 1091.29   38.30
 -14   2   8  997.70   38.60
 -14   2   8 1055.99   37.80
 -14   2   8 1046.90   39.00
 -14   2   8 1044.40   38.50
 -14   2   8 1015.10   38.50
  14   2  -8 1074.19   38.40
 -14   2   8 1056.09   38.50
 -12  -2   8 2597.14   87.09
  12  -2  -8 2566.84   87.49
 -12  -2   8 2301.87   87.69
 -12  -2   8 2459.85   87.19
 -12  -2   8 2369.86   87.79
 -12  -2   8 2475.75   87.49
 -12  -2   8 2418.56   87.49
 -12   2   8 2371.76   87.69
 -12   2   8 2367.86   87.49
  12   2  -8 2476.85   87.69
 -12   2   8 2522.35   87.49
 -12   2   8 2437.86   87.49
 -12   2   8 2336.57   87.89
 -10  -2   8 1100.39   39.20
 -10  -2   8 1038.30   39.50
 -10  -2   8 1087.69   39.20
 -10  -2   8 1120.79   38.80
 -10  -2   8 1075.59   39.60
  10  -2  -8 1111.79   39.40
 -10   2   8  970.50   39.50
 -10   2   8 1172.18   39.00
 -10   2   8 1116.49   39.10
 -10   2   8 1021.20   39.40
 -10   2   8 1095.59   39.30
 -10   2   8 1072.29   39.20
  10   2  -8 1076.69   39.40
  -8  -2   8  895.21   35.30
  -8  -2   8 1089.49   35.00
   8  -2  -8  998.70   35.50
  -8  -2   8  949.40   35.50
  -8  -2   8  977.20   34.80
  -8  -2   8  961.00   35.00
  -8  -2   8  958.40   35.10
  -8   2   8  989.10   35.20
  -8   2   8 1011.40   35.20
  -8   2   8  996.30   34.90
  -8   2   8  921.41   35.20
   8   2  -8  929.11   35.30
  -8   2   8  952.10   35.10
  -8   2   8  943.51   35.30
  -6  -2   8   92.99    4.50
  -6  -2   8   93.09    4.00
  -6  -2   8  100.19    4.20
  -6  -2   8   99.99    3.70
  -6  -2   8   95.89    4.00
   6  -2  -8  101.49    3.70
  -6  -2   8   92.69    4.20
  -6   2   8  102.29    4.10
   6   2  -8   90.99    4.40
  -6   2   8   92.59    4.30
  -6   2   8   95.99    3.70
  -6   2   8   96.29    4.20
  -6   2   8   96.89    4.10
  -6   2   8   88.49    4.10
  -4  -2   8   30.10    2.00
  -4  -2   8   30.40    1.90
   4  -2  -8   35.60    1.60
  -4  -2   8   37.70    2.20
  -4  -2   8   30.00    1.80
  -4   2   8   32.20    1.90
  -4   2   8   28.20    2.30
   4   2  -8   34.40    2.20
  -4   2   8   31.00    1.90
  -2  -2   8 3041.60  109.99
  -2  -2   8 3212.38  110.59
   2   2  -8 3027.40  109.89
  -2   2   8 3034.80  110.59
  -2   2   8 3111.09  109.89
   0  -2  -8   53.59    2.40
   0  -2  -8   65.19    2.60
   0  -2   8   52.49    2.50
   0  -2   8   55.69    3.40
   0   2  -8   50.09    3.00
   0   2  -8   53.99    2.60
   0   2  -8   51.99    2.40
   0   2   8   55.19    2.50
   2  -2   8 3060.99  105.69
  -2  -2  -8 2841.12  104.49
   2  -2   8 3021.50  104.39
  -2  -2  -8 2829.62  104.59
   2   2   8 3096.59  104.19
  -2   2  -8 2948.41  104.49
  -2   2  -8 2863.91  104.59
   2   2   8 2770.62  105.59
  -4  -2  -8    4.10    0.90
  -4  -2  -8    1.40    0.90
  -4  -2  -8    0.60    0.90
  -4  -2  -8    2.20    0.70
  -4   2  -8    3.70    0.90
  -4   2  -8    2.80    0.90
   4   2   8    3.50    1.60
  -4   2  -8    1.00    0.90
  -6  -2  -8   15.10    2.20
  -6  -2  -8   17.90    1.60
   6  -2   8   15.10    2.90
  -6  -2  -8   20.20    2.10
  -6   2  -8   17.10    2.40
  -6   2  -8   22.90    2.10
   6   2   8   14.10    2.70
  -6   2  -8   18.50    2.10
  -8  -2  -8    0.00    1.60
   8  -2   8    1.50    2.30
  -8  -2  -8    1.60    1.40
  -8   2  -8    1.40    1.80
  -8   2  -8    3.20    1.20
  -8   2  -8   -0.40    1.50
   8   2   8    9.40    2.50
 -10  -2  -8  675.23   25.90
  10  -2   8  680.03   27.10
 -10  -2  -8  728.13   26.20
 -10   2  -8  676.43   25.60
 -10   2  -8  670.63   26.20
  10   2   8  678.23   26.60
 -10   2  -8  688.13   26.30
  12  -2   8   20.20    3.80
 -12  -2  -8   27.20    3.30
 -12  -2  -8   21.00    3.10
  12   2   8   25.40    3.60
 -12   2  -8   18.40    3.10
 -12   2  -8   22.40    2.70
 -12   2  -8   25.90    3.70
  14  -2   8  414.96   17.60
 -14  -2  -8  413.86   16.80
 -14  -2  -8  412.56   16.80
 -14   2  -8  407.56   16.90
 -14   2  -8  398.06   16.50
 -14   2  -8  430.16   17.50
  14   2   8  413.46   17.30
 -23  -3   8   55.89    6.00
 -23  -3   8   55.09    6.70
 -23   3   8   55.89    5.60
 -23   3   8   62.09    6.30
 -23   3   8   61.79    5.20
 -21  -3   8   -0.30    2.30
 -21  -3   8    2.80    2.50
 -21  -3   8    1.50    2.20
 -21  -3   8    1.80    2.80
 -21   3   8    2.80    2.30
 -21   3   8    2.00    2.20
 -21   3   8    2.90    2.70
 -19  -3   8  892.81   33.40
  19  -3  -8  920.31   32.50
 -19  -3   8  880.21   32.50
 -19  -3   8  867.31   32.80
 -19  -3   8  893.01   33.00
 -19  -3   8  857.11   32.60
 -19   3   8  886.11   33.00
 -19   3   8  884.31   33.10
 -19   3   8  859.51   33.10
 -19   3   8  894.61   33.10
 -17  -3   8   29.30    2.80
 -17  -3   8   25.90    3.20
 -17  -3   8   22.40    3.40
  17  -3  -8   27.80    3.20
 -17  -3   8   25.10    3.00
 -17  -3   8   24.30    3.20
  17   3  -8   23.10    2.90
 -17   3   8   27.40    3.10
 -17   3   8   27.40    3.30
 -17   3   8   22.70    3.10
 -17   3   8   24.30    3.30
  15  -3  -8  818.32   30.00
 -15  -3   8  793.22   30.40
 -15  -3   8  798.62   30.50
 -15  -3   8  819.52   29.80
 -15  -3   8  828.32   29.60
 -15  -3   8  827.82   30.00
 -15  -3   8  814.32   30.20
 -15   3   8  784.92   30.30
 -15   3   8  816.62   30.30
 -15   3   8  784.22   30.30
  15   3  -8  846.42   30.30
 -15   3   8  822.42   30.30
 -13  -3   8   41.30    2.80
 -13  -3   8   39.30    2.50
 -13  -3   8   43.70    2.40
 -13  -3   8   40.90    3.30
  13  -3  -8   45.00    3.00
 -13  -3   8   40.00    3.30
 -13   3   8   42.20    3.10
 -13   3   8   40.90    2.90
 -13   3   8   38.60    3.10
  13   3  -8   46.40    3.50
 -13   3   8   42.90    3.20
 -11  -3   8   73.09    3.90
 -11  -3   8   71.99    3.40
 -11  -3   8   74.09    3.60
  11  -3  -8   73.89    3.90
 -11  -3   8   65.69    3.90
 -11  -3   8   66.69    3.10
 -11   3   8   70.59    3.80
 -11   3   8   84.79    3.80
 -11   3   8   72.59    3.50
 -11   3   8   68.19    3.70
  11   3  -8   66.69    4.20
  -9  -3   8    2.10    1.00
   9  -3  -8    2.40    1.10
  -9  -3   8    5.20    0.80
  -9   3   8    4.40    1.10
  -9   3   8    8.70    1.30
  -7  -3   8 1283.17   46.40
  -7  -3   8 1219.48   46.00
  -7  -3   8 1267.67   45.80
   7  -3  -8 1252.07   46.50
  -7  -3   8 1306.17   45.70
  -7  -3   8 1393.26   46.30
  -7   3   8 1303.87   45.80
  -7   3   8 1224.48   45.80
  -7   3   8 1212.18   46.00
  -7   3   8 1250.97   45.90
   7   3  -8 1236.48   46.30
  -7   3   8 1316.37   46.20
  -5  -3   8   71.99    3.20
  -5  -3   8   70.39    3.40
   5  -3  -8   61.79    4.00
  -5  -3   8   75.19    3.30
   5  -3  -8   78.59    3.00
  -5  -3   8   76.29    3.60
  -5   3   8   75.59    3.20
  -5   3   8   70.09    3.40
  -5   3   8   71.59    3.40
  -5   3   8   77.19    3.90
   5   3  -8   76.09    4.00
  -3  -3   8  433.96   16.40
   3  -3  -8  433.56   17.00
   3  -3  -8  452.95   16.10
  -3  -3   8  435.26   16.30
  -3  -3   8  454.05   16.70
  -3  -3   8  428.66   16.20
  -3   3   8  431.06   15.90
   3   3  -8  436.76   16.60
  -3   3   8  448.76   17.00
  -3   3   8  428.06   16.20
  -1  -3   8   10.00    1.10
   1  -3  -8   12.40    1.00
  -1  -3   8    9.40    1.20
   1  -3  -8   12.40    1.30
   1  -3  -8   10.50    1.60
  -1  -3   8   14.00    1.90
  -1   3   8   12.10    1.80
  -1   3   8   10.30    1.30
   1   3  -8   12.10    1.80
  -1   3   8   12.20    0.80
  -1  -3  -8  513.15   19.20
  -1  -3  -8  516.95   18.50
  -1  -3  -8  508.35   18.70
   1  -3   8  502.25   18.60
   1  -3   8  535.75   19.70
  -1   3  -8  493.85   18.60
  -1   3  -8  518.85   18.80
  -1   3  -8  498.25   19.10
   1   3   8  472.65   19.70
   3  -3   8  500.15   20.30
  -3  -3  -8  521.15   19.10
   3  -3   8  544.25   18.90
  -3  -3  -8  522.95   19.40
  -3  -3  -8  512.85   19.20
  -3  -3  -8  518.95   19.10
  -3   3  -8  511.95   19.20
  -3   3  -8  504.35   19.20
   3   3   8  495.75   20.40
  -5  -3  -8 1741.13   59.59
  -5  -3  -8 1659.73   59.59
   5  -3   8 1568.64   60.79
  -5  -3  -8 1658.93   59.29
  -5  -3  -8 1652.23   59.59
  -5   3  -8 1714.93   59.69
   5   3   8 1500.25   60.59
  -5   3  -8 1668.33   59.39
  -5   3  -8 1668.33   59.59
  -7  -3  -8  705.33   27.60
  -7  -3  -8  774.72   27.20
  -7  -3  -8  715.63   27.50
   7  -3   8  703.83   29.00
  -7   3  -8  747.93   27.30
  -7   3  -8  750.42   27.60
   7   3   8  757.02   28.70
  -7   3  -8  746.73   27.70
   9  -3   8  325.77   15.30
  -9  -3  -8  332.97   13.80
  -9  -3  -8  344.87   14.10
   9   3   8  350.26   14.70
  -9   3  -8  340.47   14.00
  -9   3  -8  360.96   14.20
  -9   3  -8  342.97   13.40
 -11  -3  -8   24.90    3.30
 -11  -3  -8   18.20    2.80
  11  -3   8   19.60    3.80
 -11   3  -8   20.60    2.40
 -11   3  -8   27.70    3.60
 -11   3  -8   20.20    3.00
  11   3   8   23.00    3.50
 -13  -3  -8   21.90    5.90
 -13  -3  -8   15.70    3.80
 -13   3  -8   17.40    4.10
 -13   3  -8   22.10    5.70
 -22  -4   8   13.00    3.80
 -22  -4   8   10.20    3.60
 -22   4   8   13.30    3.10
 -22   4   8   18.10    3.10
 -22   4   8   19.60    3.60
  20  -4  -8   31.80    3.60
 -20  -4   8   30.50    4.30
 -20  -4   8   32.60    5.00
 -20  -4   8   28.30    3.90
 -20   4   8   32.50    3.80
 -20   4   8   31.30    4.10
 -20   4   8   27.90    3.40
 -18  -4   8   35.80    3.30
  18  -4  -8   34.20    4.00
 -18  -4   8   33.00    4.00
 -18  -4   8   30.60    3.90
 -18  -4   8   38.90    4.30
 -18   4   8   29.40    4.10
 -18   4   8   39.70    3.80
 -18   4   8   33.00    3.80
  18   4  -8   30.20    4.70
 -16  -4   8  447.86   17.00
  16  -4  -8  459.45   17.40
 -16  -4   8  421.86   17.60
 -16  -4   8  448.96   17.70
 -16   4   8  441.76   17.50
  16   4  -8  438.16   17.50
 -16   4   8  429.06   17.60
 -16   4   8  459.45   17.50
 -16   4   8  437.76   17.40
 -14  -4   8  579.74   21.40
 -14  -4   8  570.84   22.00
 -14  -4   8  572.54   21.00
  14  -4  -8  576.44   21.70
 -14  -4   8  547.95   22.00
 -14   4   8  545.55   21.70
 -14   4   8  553.14   21.70
 -14   4   8  598.24   21.80
 -14   4   8  557.04   21.70
  14   4  -8  582.74   22.00
 -12  -4   8 1082.99   40.40
  12  -4  -8 1115.29   40.40
 -12  -4   8 1057.29   40.50
 -12  -4   8 1134.59   39.60
 -12   4   8 1067.99   40.20
 -12   4   8 1030.20   40.90
  12   4  -8 1164.38   40.70
 -12   4   8 1098.79   40.20
 -12   4   8 1101.99   40.20
  10  -4  -8 1012.60   37.20
 -10  -4   8  928.21   37.10
 -10  -4   8 1037.80   36.30
 -10  -4   8 1018.90   36.50
 -10   4   8  998.50   36.50
  10   4  -8 1000.10   37.30
 -10   4   8  986.50   36.80
 -10   4   8  970.00   36.60
 -10   4   8 1065.29   36.70
   8  -4  -8  514.35   20.10
  -8  -4   8  512.55   19.80
  -8  -4   8  521.25   19.30
  -8  -4   8  559.54   19.10
  -8  -4   8  507.55   19.60
  -8  -4   8  516.95   19.50
  -8   4   8  508.85   19.60
  -8   4   8  525.15   19.30
  -8   4   8  513.85   19.40
  -8   4   8  518.65   19.30
  -8   4   8  543.85   19.80
   8   4  -8  491.45   20.00
   6  -4  -8  107.79    5.70
  -6  -4   8  113.09    4.60
  -6  -4   8  122.99    5.40
  -6  -4   8  111.89    4.80
  -6  -4   8  106.99    4.90
  -6  -4   8  118.29    5.10
   6   4  -8  105.79    5.60
  -6   4   8  109.09    4.60
  -6   4   8  116.69    4.50
  -6   4   8  113.19    4.90
  -6   4   8  116.09    5.50
  -6   4   8  109.89    5.00
   6   4  -8  107.89    4.40
   4  -4  -8    3.10    0.70
   4  -4  -8    2.00    1.20
  -4  -4   8    4.10    1.20
  -4  -4   8    3.80    1.20
  -4  -4   8    2.30    0.80
   4   4  -8    2.00    0.80
   4   4  -8    2.60    1.30
  -4   4   8    2.50    0.60
  -4   4   8    2.60    1.20
  -4   4   8    2.10    0.80
  -2  -4   8 2950.10  107.89
   2  -4  -8 3081.39  107.79
  -2  -4   8 2998.00  107.99
   2  -4  -8 3003.40  108.69
  -2  -4   8 3107.69  108.59
   2   4  -8 2964.70  107.69
  -2   4   8 3040.30  108.99
   2   4  -8 2985.60  108.39
  -2   4   8 3058.99  107.89
   0  -4   8   46.50    2.30
   0  -4   8   42.10    3.30
   0  -4   8   46.50    2.40
   0  -4  -8   45.10    3.10
   0   4   8   41.60    2.40
   0   4  -8   43.20    2.50
   0   4   8   41.60    3.60
   0   4  -8   43.80    3.10
  -2  -4  -8 2077.99   70.99
  -2  -4  -8 2036.40   71.29
   2  -4   8 1985.70   70.99
  -2  -4  -8 2002.30   71.29
  -2  -4  -8 1914.41   71.49
   2   4   8 2017.30   70.99
  -2   4  -8 1958.60   71.59
  -2   4  -8 1959.00   71.29
  -2   4  -8 2021.40   71.19
   2   4   8 1823.32   72.39
  -4  -4  -8    4.70    1.20
   4  -4   8    3.40    1.10
  -4  -4  -8    2.70    1.60
   4  -4   8    5.20    2.40
  -4  -4  -8    3.10    1.80
  -4  -4  -8    6.50    1.40
   4   4   8    0.50    2.10
  -4   4  -8    7.50    1.30
  -4   4  -8    3.80    1.40
  -4   4  -8    2.20    1.30
  -6  -4  -8   85.79    4.70
  -6  -4  -8   84.49    4.70
  -6  -4  -8   80.89    4.20
   6  -4   8   69.69    6.30
  -6   4  -8   74.39    4.30
   6   4   8   76.49    5.90
  -6   4  -8   75.39    4.10
  -6   4  -8   81.39    4.80
  -8  -4  -8    5.20    2.30
  -8  -4  -8    2.00    1.90
  -8  -4  -8    3.20    1.70
   8  -4   8    0.50    3.10
  -8   4  -8    4.10    2.20
  -8   4  -8    3.00    1.40
   8   4   8    1.60    2.50
  -8   4  -8    6.50    2.00
 -10  -4  -8  329.97   13.90
 -10  -4  -8  331.07   14.30
  10  -4   8  319.07   15.70
  10   4   8  335.07   14.70
 -10   4  -8  338.17   14.20
 -10   4  -8  330.47   13.40
 -10   4  -8  385.96   14.50
 -12  -4  -8   62.79    6.90
 -12  -4  -8   56.49    5.90
 -12   4  -8   60.99    6.20
 -12   4  -8   69.49    7.80
  12   4   8   61.29    7.70
 -12   4  -8   44.10    4.20
 -21  -5   8    3.50    3.20
 -21  -5   8    4.30    3.20
 -21   5   8   -0.10    2.60
 -21   5   8    5.70    2.90
 -21   5   8    3.30    3.30
  19  -5  -8  606.24   23.50
 -19  -5   8  627.04   23.60
 -19  -5   8  631.14   24.10
 -19   5   8  599.34   23.40
 -19   5   8  592.74   23.80
  19   5  -8  574.44   23.90
 -19   5   8  612.44   23.70
 -17  -5   8    5.20    2.10
  17  -5  -8    4.80    2.40
 -17  -5   8    9.20    2.70
 -17  -5   8    6.50    2.50
 -17   5   8    2.80    2.20
  17   5  -8    6.10    3.20
 -17   5   8    1.80    2.50
 -17   5   8    1.50    2.10
 -15  -5   8  408.66   16.70
 -15  -5   8  407.76   16.50
  15  -5  -8  401.76   16.30
 -15  -5   8  402.36   15.70
  15   5  -8  408.46   16.60
 -15   5   8  409.76   16.20
 -15   5   8  397.56   16.20
 -15   5   8  401.96   16.40
 -13  -5   8   40.80    3.70
  13  -5  -8   34.00    3.80
 -13  -5   8   30.20    3.60
 -13  -5   8   34.10    3.10
 -13   5   8   33.40    3.30
 -13   5   8   32.40    3.40
  13   5  -8   31.30    4.40
 -13   5   8   33.20    3.40
 -11  -5   8   32.30    3.40
 -11  -5   8   37.30    2.70
 -11  -5   8   36.20    3.10
  11  -5  -8   30.40    3.70
 -11   5   8   33.00    3.20
 -11   5   8   38.90    3.20
 -11   5   8   38.60    3.00
  11   5  -8   31.20    4.30
 -11   5   8   33.80    3.00
   9  -5  -8   31.30    3.70
  -9  -5   8   27.10    3.20
  -9  -5   8   36.00    2.80
  -9  -5   8   25.60    3.00
   9   5  -8   26.70    3.90
  -9   5   8   32.50    2.80
  -9   5   8   36.40    2.40
  -9   5   8   31.70    2.90
  -9   5   8   30.40    2.60
  -9   5   8   29.70    2.60
   7  -5  -8  956.40   39.40
  -7  -5   8 1011.10   38.30
  -7  -5   8 1086.79   38.00
  -7  -5   8 1167.08   38.60
  -7  -5   8 1032.20   38.60
  -7  -5   8 1060.49   39.00
  -7   5   8 1055.79   38.50
   7   5  -8  966.10   39.10
  -7   5   8 1081.59   39.10
  -7   5   8 1114.99   38.70
  -7   5   8 1064.19   38.50
  -5  -5   8  142.79    7.00
  -5  -5   8  157.68    7.20
  -5  -5   8  170.38    7.00
  -5  -5   8  160.48    6.30
  -5  -5   8  157.78    6.60
  -5   5   8  151.28    7.50
   5   5  -8  154.28    7.50
   5   5  -8  159.78    6.30
  -5   5   8  148.59    7.30
  -5   5   8  180.28    6.90
  -5   5   8  158.08    6.30
  -3  -5   8  416.26   16.40
  -3  -5   8  397.06   16.00
   3  -5  -8  419.06   17.00
  -3  -5   8  427.56   16.50
   3   5  -8  409.86   16.60
  -3   5   8  412.96   17.10
   3   5  -8  456.75   15.80
  -3   5   8  450.15   16.10
  -1  -5   8   13.20    1.70
  -1  -5   8   10.40    1.60
   1  -5  -8   18.40    1.80
   1  -5  -8   17.00    2.60
  -1  -5   8   11.20    2.10
   1   5  -8   18.00    2.30
  -1   5   8   13.30    1.80
   1   5  -8   12.80    2.10
  -1  -5  -8  462.35   17.80
  -1  -5  -8  444.06   17.30
   1  -5   8  450.75   18.40
   1  -5   8  452.45   17.20
  -1  -5  -8  467.55   17.60
   1   5   8  425.66   18.80
  -1   5  -8  456.75   17.40
   1   5   8  495.45   17.10
  -1   5  -8  451.35   17.70
  -1   5  -8  451.05   17.30
  -3  -5  -8  148.89    6.60
   3  -5   8  143.79    6.60
  -3  -5  -8  148.29    6.90
   3  -5   8  143.19    8.20
  -3  -5  -8  147.09    6.70
   3   5   8  156.88    6.30
  -3   5  -8  144.89    7.00
  -3   5  -8  142.89    6.50
   3   5   8  126.49    8.20
  -3   5  -8  155.08    6.70
  -5  -5  -8 1156.78   40.90
   5  -5   8 1161.68   40.70
  -5  -5  -8 1096.99   40.90
   5  -5   8  971.90   42.40
  -5  -5  -8 1162.28   41.10
  -5   5  -8 1137.99   40.60
  -5   5  -8 1166.08   41.20
  -5   5  -8 1092.49   40.90
   5   5   8 1078.69   42.40
  -7  -5  -8  445.76   17.30
  -7  -5  -8  431.56   16.90
   7  -5   8  395.36   19.00
  -7  -5  -8  450.35   17.30
  -7   5  -8  424.86   17.00
  -7   5  -8  436.56   16.60
  -7   5  -8  435.16   17.30
   7   5   8  447.26   18.50
   9  -5   8  254.17   14.10
[truncated: 255,699 more chars]
