# Supplementary material for: Crystal structure of Ba2Co(BO3)2
Source: Acta Crystallogr E Crystallogr Commun. 2019 Feb 22;75(Pt 3):388–91. doi: 10.1107/S2056989019002597 (PMC6399684; doi:10.1107/S2056989019002597)
Supplement: Supplementary file 2 [file e-75-00388-Isup2.hkl]

data_I                                                                          
_shelx_title ' mo_D18_109_Taibi_NFa2_0m_a.res in C2/m'                          
_shelx_refln_list_code          4                                               
_shelx_F_calc_maximum      421.55                                               
_exptl_crystal_F_000       787.99                                               
_reflns_d_resolution_high  0.6202                                               
                                                                                
loop_                                                                           
 _space_group_symop_operation_xyz                                               
 'x, y, z'                                                                      
 '-x, y, -z'                                                                    
 'x+1/2, y+1/2, z'                                                              
 '-x+1/2, y+1/2, -z'                                                            
 '-x, -y, -z'                                                                   
 'x, -y, z'                                                                     
 '-x+1/2, -y+1/2, -z'                                                           
 'x+1/2, -y+1/2, z'                                                             
                                                                                
_cell_length_a    11.9784                                                       
_cell_length_b     5.3256                                                       
_cell_length_c    10.3220                                                       
_cell_angle_alpha  90.000                                                       
_cell_angle_beta  117.494                                                       
_cell_angle_gamma  90.000                                                       
                                                                                
_shelx_F_squared_multiplier     1.000                                           
                                                                                
loop_                                                                           
 _refln_index_h                                                                 
 _refln_index_k                                                                 
 _refln_index_l                                                                 
 _refln_F_squared_calc                                                          
 _refln_F_squared_meas                                                          
 _refln_F_squared_sigma                                                         
 _refln_observed_status                                                         
   2   0   0        104.87        129.36         5.33 o                         
   4   0   0      94914.42      98668.73      3698.28 o                         
   6   0   0         74.37         84.89         6.20 o                         
   8   0   0       2551.92       2517.87        32.15 o                         
  10   0   0       6743.06       6630.99        82.29 o                         
  12   0   0      14341.23      14233.04       287.22 o                         
  14   0   0       8575.02       8612.28       121.02 o                         
  16   0   0       4203.37       4219.02        74.81 o                         
   1   1   0         57.44         74.17         2.62 o                         
   3   1   0      50256.00      56690.34      1110.71 o                         
   5   1   0      24427.25      23902.09       321.98 o                         
   7   1   0      31939.22      30952.12       390.31 o                         
   9   1   0      13290.65      12842.48       115.90 o                         
  11   1   0        795.81        848.41        12.59 o                         
  13   1   0       2069.33       2041.52        33.18 o                         
  15   1   0        852.47        857.31        14.71 o                         
  17   1   0      14882.79      15224.10       186.36 o                         
   0   2   0     177701.44     189656.81      5155.40 o                         
   2   2   0       3491.33       3996.57        42.04 o                         
   4   2   0      57393.72      66632.61      1564.02 o                         
   6   2   0       1191.17       1189.10        12.50 o                         
   8   2   0       4892.14       4793.72        46.02 o                         
  10   2   0      12430.81      12209.83       118.43 o                         
  12   2   0      23139.70      22817.04       229.81 o                         
  14   2   0       6464.21       6400.14        70.09 o                         
  16   2   0       3312.52       3341.41        46.24 o                         
   1   3   0         37.28         58.95         3.12 o                         
   3   3   0      19462.76      18949.48       204.33 o                         
   5   3   0      22279.57      22103.62       211.28 o                         
   7   3   0      18755.33      18361.20       190.31 o                         
   9   3   0      12009.08      11989.39       120.84 o                         
  11   3   0        583.73        607.57        10.15 o                         
  13   3   0       2167.72       2142.57        28.00 o                         
  15   3   0       1285.24       1268.84        22.86 o                         
   2   4   0          0.15         54.80        14.05 o                         
   4   4   0      37150.41      36162.43       532.18 o                         
   6   4   0        167.32        182.36         4.71 o                         
   8   4   0       1958.22       1958.82        23.24 o                         
  10   4   0       4671.85       4711.77        57.59 o                         
  12   4   0      10459.44      10561.83       117.94 o                         
  14   4   0       5915.81       5932.12        81.68 o                         
   1   5   0         25.40         42.65         3.40 o                         
   3   5   0      18806.25      18326.94       183.39 o                         
   5   5   0      10299.17      10399.81       105.70 o                         
   7   5   0      14970.09      14993.94       151.13 o                         
   9   5   0       5977.44       6084.12        85.68 o                         
  11   5   0        533.49        530.99        14.16 o                         
  13   5   0        962.35        947.09        19.96 o                         
   0   6   0      54430.17      53409.41      1457.45 o                         
   2   6   0        243.70        253.78         7.41 o                         
   4   6   0      18484.36      18473.79       197.34 o                         
   6   6   0        341.38        352.45         8.41 o                         
   8   6   0       1621.10       1655.07        24.97 o                         
  10   6   0       4737.65       4771.11        72.77 o                         
  12   6   0      10049.21      10215.64       130.44 o                         
   1   7   0          3.34         35.49         7.60 o                         
   3   7   0       4570.82       4485.02        54.03 o                         
   5   7   0       8539.77       8598.53       109.57 o                         
   7   7   0       5644.57       5546.01        65.63 o                         
   9   7   0       4809.78       4826.70        65.43 o                         
   0   8   0      32317.56      31753.06       531.17 o                         
   2   8   0          4.80         25.50        11.70 o                         
   4   8   0       9572.08       9494.74       115.14 o                         
   6   8   0        151.63        162.35        10.78 o                         
 -16   0   1        233.64        248.79        12.53 o                         
 -14   0   1       1639.39       1724.18        32.27 o                         
 -12   0   1         31.32         52.30         6.00 o                         
 -10   0   1      53493.57      52104.84       929.11 o                         
  -8   0   1       1862.72       1990.13        34.62 o                         
  -6   0   1      58472.22      61347.32      1599.93 o                         
  -4   0   1         83.16         51.66         2.91 o                         
  -2   0   1         26.73        163.97         7.23 o                         
   2   0   1      34576.47      37404.63      3760.90 o                         
   4   0   1      42042.75      48058.34      4089.11 o                         
   6   0   1      11540.02      10986.08       160.80 o                         
   8   0   1       4891.31       4922.85        74.48 o                         
  10   0   1      10462.45      10255.50       167.92 o                         
  12   0   1       1631.86       1721.10        43.79 o                         
  14   0   1      19044.74      18933.02       307.19 o                         
  16   0   1       2667.27       2667.43        51.29 o                         
 -17   1   1         62.03         81.07         7.61 o                         
 -15   1   1      14180.17      14379.76       145.75 o                         
 -13   1   1       2339.31       2352.47        25.62 o                         
 -11   1   1       1626.64       1645.84        19.32 o                         
  -9   1   1        407.93        408.67         5.68 o                         
  -7   1   1      31791.93      30721.84       386.98 o                         
  -5   1   1      36975.09      38441.21       754.87 o                         
  -3   1   1      75461.80      83924.37      1797.07 o                         
  -1   1   1      28265.34      29349.13       854.00 o                         
   1   1   1      20421.09      20577.58       466.35 o                         
   3   1   1       7814.56       8171.25        75.58 o                         
   5   1   1        221.40        233.32         6.81 o                         
   9   1   1       3433.33       3335.91        35.43 o                         
  11   1   1      44195.24      43563.41       431.51 o                         
  13   1   1         67.02         70.48         4.97 o                         
  15   1   1       1745.60       1731.36        25.80 o                         
 -16   2   1        928.51        940.04        16.09 o                         
 -14   2   1       2320.41       2347.58        26.26 o                         
 -12   2   1         42.91         68.47         4.57 o                         
 -10   2   1      30770.07      29792.36       275.00 o                         
  -8   2   1       1256.08       1253.69        21.28 o                         
  -6   2   1      49702.16      51634.46      3662.27 o                         
  -4   2   1       2984.67       3079.88        30.64 o                         
  -2   2   1       1174.42       1318.52        16.21 o                         
   0   2   1        416.94        520.91        18.50 o                         
   2   2   1      94836.68     109654.34      2175.52 o                         
   4   2   1       6543.77       6657.15        69.58 o                         
   6   2   1      10754.95      10652.53       108.46 o                         
   8   2   1       5305.60       5329.21        57.10 o                         
  10   2   1       4791.26       4792.98        56.62 o                         
  12   2   1        927.11       1012.26        18.24 o                         
  14   2   1      10646.80      10879.08       127.35 o                         
  16   2   1       3831.27       3922.60        56.90 o                         
 -15   3   1      11565.73      11787.47       125.55 o                         
 -13   3   1       1102.16       1143.46        16.36 o                         
 -11   3   1        650.65        708.39        10.93 o                         
  -9   3   1        320.43        343.90         7.01 o                         
  -7   3   1      20601.67      20092.71       207.88 o                         
  -5   3   1      32042.87      32661.81       507.11 o                         
  -3   3   1      49466.20      52257.71      1210.01 o                         
  -1   3   1      29594.28      28760.36       858.08 o                         
   1   3   1      16459.28      15797.11       231.31 o                         
   3   3   1       3719.58       3870.32        41.23 o                         
   5   3   1       1100.09       1162.51        15.50 o                         
   7   3   1      42032.82      42530.27       771.37 o                         
   9   3   1       2896.22       2934.23        33.47 o                         
  11   3   1      32746.13      32092.99       421.56 o                         
  13   3   1         73.60         90.98         6.54 o                         
  15   3   1       1563.60       1565.15        24.99 o                         
 -14   4   1       1182.91       1202.36        22.09 o                         
 -12   4   1         22.17         64.86        11.69 o                         
 -10   4   1      31617.26      31123.89       322.10 o                         
  -8   4   1        454.84        497.05        13.28 o                         
  -6   4   1      29383.12      29351.92       270.80 o                         
  -4   4   1        254.65        298.72         5.62 o                         
  -2   4   1        111.65        156.43         8.23 o                         
   0   4   1        159.50        172.59         5.26 o                         
   2   4   1      22110.30      21426.43       232.12 o                         
   4   4   1      13043.32      12797.84       133.72 o                         
   6   4   1       7535.25       7748.63        75.96 o                         
   8   4   1       2688.47       2702.50        34.30 o                         
  10   4   1       5758.07       5773.74        72.91 o                         
  12   4   1       1087.29       1156.67        18.96 o                         
  14   4   1      12819.76      13283.49       163.58 o                         
 -13   5   1       1857.48       1863.61        27.39 o                         
 -11   5   1       1511.79       1549.13        23.06 o                         
  -9   5   1        186.40        195.15         7.71 o                         
  -7   5   1      13514.28      13562.71       131.91 o                         
  -5   5   1      10872.57      10970.64       111.13 o                         
  -3   5   1      27593.73      27094.96       259.65 o                         
  -1   5   1       8456.34       8422.44        98.08 o                         
   1   5   1       6261.69       6307.80        84.38 o                         
   3   5   1       1900.98       1983.39        23.72 o                         
   5   5   1         12.15         41.33         5.29 o                         
   7   5   1      34772.03      35194.86       379.92 o                         
   9   5   1       1563.38       1576.03        24.71 o                         
  11   5   1      25307.79      25546.84       292.08 o                         
  13   5   1         44.34         77.33        10.71 o                         
 -12   6   1         28.48         63.88        13.32 o                         
 -10   6   1      14901.47      15081.96       175.54 o                         
  -8   6   1         86.35        118.12         6.09 o                         
  -6   6   1      17028.39      17309.49       180.36 o                         
  -4   6   1        387.22        414.12         7.90 o                         
  -2   6   1        279.53        293.04         8.80 o                         
   0   6   1        224.37        234.51         7.65 o                         
   2   6   1      20919.90      20776.48       200.47 o                         
   4   6   1       3068.86       3018.44        38.73 o                         
   6   6   1       4400.33       4471.28        52.93 o                         
   8   6   1       1821.45       1819.02        27.34 o                         
  10   6   1       2426.15       2418.29        36.60 o                         
  -9   7   1        124.79        126.70         9.36 o                         
  -7   7   1       6001.64       6034.89        67.84 o                         
  -5   7   1      10115.34      10019.54       129.39 o                         
  -3   7   1      14365.53      14431.52       162.22 o                         
  -1   7   1       9433.27       9225.57       161.24 o                         
   1   7   1       4804.85       4773.85        67.79 o                         
   3   7   1        868.64        913.90        15.81 o                         
   5   7   1        588.76        632.16        12.78 o                         
   7   7   1      13376.37      13366.47       156.64 o                         
   9   7   1       1108.71       1175.89        24.11 o                         
  -6   8   1       8433.82       8454.03       105.21 o                         
  -4   8   1        105.75        118.09         9.20 o                         
  -2   8   1        133.26        141.99         8.37 o                         
   0   8   1         79.22        101.84         8.03 o                         
   2   8   1       8069.31       8039.50        93.48 o                         
   4   8   1       2514.42       2494.50        39.24 o                         
 -18   0   2        803.33        852.36        25.17 o                         
 -16   0   2       6808.40       7001.41       108.09 o                         
 -14   0   2        172.04        199.50         7.77 o                         
 -12   0   2       1404.12       1447.10        20.65 o                         
 -10   0   2       2240.55       2248.55        29.23 o                         
  -8   0   2      41202.56      40005.75      1009.09 o                         
  -6   0   2        123.62        168.47         7.01 o                         
  -4   0   2     107754.70     127264.60      4649.38 o                         
  -2   0   2        274.25        321.10         4.95 o                         
   0   0   2       1543.60       1590.57        28.98 o                         
   2   0   2       4269.35       4211.42        81.71 o                         
   4   0   2     122853.79     150494.31     22734.12 o                         
   6   0   2      10367.16       9993.00       147.44 o                         
   8   0   2      39712.34      39120.39       821.30 o                         
  10   0   2       3167.64       3149.83        62.12 o                         
  12   0   2       1656.20       1636.08        34.42 o                         
  14   0   2       5323.10       5337.26        92.72 o                         
 -17   1   2       2219.57       2261.27        29.01 o                         
 -15   1   2       7262.12       7284.64        72.94 o                         
 -13   1   2      28177.94      27855.07       249.81 o                         
 -11   1   2      28021.30      27405.93       238.06 o                         
  -9   1   2      24681.61      23855.14       207.01 o                         
  -7   1   2       7458.35       7384.80        63.21 o                         
  -5   1   2        114.16        135.18         5.04 o                         
  -3   1   2      58860.82      68979.55      1900.44 o                         
  -1   1   2       6098.03       6250.43        70.90 o                         
   1   1   2     113562.59     113184.05      4331.40 o                         
   3   1   2       1475.64       1558.93        24.88 o                         
   5   1   2      11563.39      11251.89       116.89 o                         
   7   1   2        392.00        393.53         6.35 o                         
   9   1   2       7915.14       7892.55        83.79 o                         
  11   1   2        143.86        155.01         5.92 o                         
  13   1   2      14427.28      14324.99       165.67 o                         
  15   1   2        257.68        266.15        11.83 o                         
 -16   2   2       9473.41       9566.55       112.94 o                         
 -14   2   2        542.95        542.46        10.20 o                         
 -12   2   2        310.60        348.37         6.11 o                         
 -10   2   2       2395.92       2424.21        31.64 o                         
  -8   2   2      48688.93      49544.94      1009.91 o                         
  -6   2   2      10839.97      10847.65        91.93 o                         
  -4   2   2      45997.97      47659.33      1698.50 o                         
  -2   2   2       2974.66       3284.36        34.89 o                         
   0   2   2        460.85        422.80        11.20 o                         
   2   2   2       9797.64       9739.42       116.78 o                         
   4   2   2      60255.09      65654.93      1597.97 o                         
   6   2   2      30288.33      29513.95       304.24 o                         
   8   2   2      40318.33      38964.39       401.81 o                         
  10   2   2       2618.97       2612.15        32.32 o                         
  12   2   2        332.48        359.14        10.16 o                         
  14   2   2       3958.87       4019.73        51.13 o                         
 -15   3   2       6564.14       6530.15        71.78 o                         
 -13   3   2      24481.44      24807.55       238.69 o                         
 -11   3   2      24023.12      23628.81       226.86 o                         
  -9   3   2      23715.21      22953.97       228.56 o                         
  -7   3   2       4244.97       4267.24        40.99 o                         
  -5   3   2         57.64         80.79         5.55 o                         
  -3   3   2      24763.85      24247.24       463.89 o                         
  -1   3   2       1899.54       1978.13        29.28 o                         
   1   3   2      59251.74      63156.32      1413.99 o                         
   3   3   2        193.81        209.53         4.76 o                         
   5   3   2       8013.71       8102.74        89.20 o                         
   7   3   2         97.76        128.17         4.56 o                         
   9   3   2       9276.85       9326.75       103.52 o                         
  11   3   2        208.95        216.34        10.01 o                         
  13   3   2      12962.73      13148.95       153.20 o                         
 -16   4   2       5055.56       5119.56        64.60 o                         
 -14   4   2        129.64        140.99         8.45 o                         
 -12   4   2        793.94        823.24        14.10 o                         
 -10   4   2       1279.80       1324.99        18.24 o                         
  -8   4   2      26100.65      25804.50       247.51 o                         
  -6   4   2         19.66         49.83         3.03 o                         
  -4   4   2      39944.59      39135.51       571.00 o                         
  -2   4   2        173.36        229.40         9.09 o                         
   0   4   2        929.96        954.10        13.46 o                         
   2   4   2       3139.86       3146.99        36.27 o                         
   4   4   2      54196.40      52532.06       937.60 o                         
   6   4   2       7855.09       8072.82        89.38 o                         
   8   4   2      24671.85      24158.83       274.98 o                         
  10   4   2       2039.58       2007.51        34.75 o                         
  12   4   2       1041.50       1051.73        21.67 o                         
 -13   5   2      14425.28      14738.22       171.78 o                         
 -11   5   2      12949.35      13162.61       162.81 o                         
  -9   5   2       9176.12       9149.21       113.77 o                         
  -7   5   2       2858.23       2864.73        31.73 o                         
  -5   5   2         30.90         52.41         5.94 o                         
  -3   5   2      22377.03      21998.47       250.05 o                         
  -1   5   2       3698.69       3671.92        42.48 o                         
   1   5   2      43343.91      41567.34       469.82 o                         
   3   5   2       1220.77       1183.32        16.41 o                         
   5   5   2       5323.95       5468.93        63.18 o                         
   7   5   2        298.04        344.99         9.19 o                         
   9   5   2       3100.99       3052.74        41.88 o                         
  11   5   2         25.18         39.30         6.96 o                         
 -12   6   2        215.81        257.01        11.15 o                         
 -10   6   2        728.76        732.93        15.10 o                         
  -8   6   2      18734.80      18822.51       206.80 o                         
  -6   6   2       1103.45       1126.43        16.41 o                         
  -4   6   2      16998.48      17159.28       172.70 o                         
  -2   6   2        216.07        239.61         7.96 o                         
   0   6   2        303.38        304.84         9.22 o                         
   2   6   2       2522.57       2492.75        30.73 o                         
   4   6   2      22792.16      22474.86       245.01 o                         
   6   6   2       9021.64       8989.46       106.56 o                         
   8   6   2      16908.36      16917.64       219.34 o                         
  10   6   2       1097.68       1116.46        23.29 o                         
  -9   7   2       9646.18       9643.82       115.39 o                         
  -7   7   2       1018.59       1026.54        23.52 o                         
  -5   7   2          7.07         20.33         5.96 o                         
  -3   7   2       6606.54       6541.60        75.66 o                         
  -1   7   2        801.08        808.78        16.53 o                         
   1   7   2      17080.06      16999.20       233.11 o                         
   3   7   2         83.69        108.93         6.80 o                         
   5   7   2       2702.06       2718.53        39.24 o                         
   7   7   2          5.85         25.80         7.43 o                         
  -6   8   2        113.16        139.36        10.61 o                         
  -4   8   2      10348.09      10365.65       133.88 o                         
  -2   8   2        106.49        119.32         8.79 o                         
   0   8   2        168.26        201.38        10.39 o                         
   2   8   2       1361.10       1333.71        23.21 o                         
   4   8   2      13908.78      14139.28       186.30 o                         
 -18   0   3      11855.63      12083.07       182.20 o                         
 -16   0   3        482.36        536.90        20.26 o                         
 -14   0   3      33526.21      33294.43       421.88 o                         
 -12   0   3        841.02        893.26        18.23 o                         
 -10   0   3       2512.60       2494.78        34.40 o                         
  -8   0   3       6174.51       6429.82        78.02 o                         
  -6   0   3      55488.36      58207.02      2504.26 o                         
  -4   0   3       9210.66       8272.23        93.67 o                         
  -2   0   3      94318.88     103074.93      3727.37 o                         
   0   0   3      32277.95      35594.06      1144.95 o                         
   2   0   3      21743.71      22206.13      3556.45 o                         
   4   0   3         76.36         74.43         6.46 o                         
   6   0   3       7848.86       7701.32       114.48 o                         
   8   0   3      27028.95      26170.60       472.80 o                         
  10   0   3      10105.50       9905.48       163.14 o                         
  12   0   3      10115.84       9857.64       163.60 o                         
  14   0   3         74.89         94.09        10.68 o                         
 -17   1   3       3171.14       3183.99        36.30 o                         
 -15   1   3        186.57        197.18         6.55 o                         
 -13   1   3        990.20       1018.88        12.00 o                         
 -11   1   3      13121.86      13001.62       114.19 o                         
  -9   1   3      25038.52      24046.09       202.72 o                         
  -7   1   3       5054.18       5055.30        43.65 o                         
  -5   1   3       9209.32       9094.77        81.62 o                         
  -3   1   3      16872.50      18335.91       384.12 o                         
  -1   1   3      41233.98      42325.82      1300.25 o                         
   1   1   3      23293.73      21538.06       768.77 o                         
   3   1   3      75818.27      79416.16      4494.49 o                         
   5   1   3       6345.64       6178.38        75.54 o                         
   7   1   3       7992.71       8027.71        84.76 o                         
   9   1   3        871.13        847.43        12.82 o                         
  11   1   3       8787.82       8601.98       101.18 o                         
  13   1   3        342.81        354.23        12.91 o                         
  15   1   3      17096.01      17316.65       211.39 o                         
 -16   2   3       1674.19       1693.15        20.89 o                         
 -14   2   3      19298.43      19302.94       180.19 o                         
 -12   2   3        570.51        573.73         9.33 o                         
 -10   2   3        449.22        461.23         8.37 o                         
  -8   2   3       6040.44       6048.75        55.41 o                         
  -6   2   3      43393.86      47270.39      1683.29 o                         
  -4   2   3      44797.97      49438.82      1979.44 o                         
  -2   2   3     151327.14     182162.55      7619.27 o                         
   0   2   3      26709.41      25612.94       916.99 o                         
   2   2   3      16770.24      16706.64       211.47 o                         
   4   2   3       1062.18       1097.61        23.63 o                         
   6   2   3       9219.00       9237.97       103.95 o                         
   8   2   3      10307.59      10390.86       114.39 o                         
  10   2   3       5266.54       5351.01        64.46 o                         
  12   2   3       9409.49       9356.95       116.36 o                         
  14   2   3         29.05         36.03         8.15 o                         
 -17   3   3       1992.71       1993.47        26.89 o                         
 -15   3   3        156.50        172.18         8.23 o                         
 -13   3   3        743.22        782.97        11.28 o                         
 -11   3   3       8160.45       8183.89        75.40 o                         
  -9   3   3      18865.55      18498.00       166.09 o                         
  -7   3   3       1613.43       1614.91        17.77 o                         
  -5   3   3       8073.73       8111.64        95.95 o                         
  -3   3   3       9049.31       9193.01       106.14 o                         
  -1   3   3      31198.57      30736.30      1025.40 o                         
   1   3   3      22140.64      21653.52       293.05 o                         
   5   3   3       6519.55       6636.19        73.71 o                         
   7   3   3       6385.56       6489.38        73.37 o                         
   9   3   3        616.95        619.65        12.20 o                         
  11   3   3       5503.39       5394.70        69.76 o                         
  13   3   3        597.01        612.64        16.12 o                         
 -16   4   3        415.18        403.50        14.75 o                         
 -14   4   3      21588.93      22151.25       231.59 o                         
 -12   4   3        560.37        554.74        11.30 o                         
 -10   4   3       1306.93       1374.15        27.91 o                         
  -8   4   3       3286.74       3326.42        37.46 o                         
  -6   4   3      28128.60      27716.23       367.28 o                         
  -4   4   3       8196.86       8348.61        88.17 o                         
  -2   4   3      47928.99      47332.22      1110.50 o                         
   0   4   3      13827.92      13387.85       161.33 o                         
   2   4   3       8970.08       9014.43       103.76 o                         
   4   4   3         35.19         63.08         4.69 o                         
   6   4   3       5008.39       5016.21        57.21 o                         
   8   4   3      15411.54      15492.06       198.91 o                         
  10   4   3       6487.03       6460.90        82.28 o                         
  12   4   3       6856.99       6749.83        86.56 o                         
 -15   5   3         91.61        101.21         8.75 o                         
 -13   5   3        677.26        715.09        16.19 o                         
 -11   5   3       7835.30       7952.72        90.27 o                         
  -9   5   3      11690.30      11825.87       137.65 o                         
  -7   5   3       3997.73       4023.94        44.10 o                         
  -5   5   3       2442.93       2480.36        27.77 o                         
  -3   5   3       3457.62       3464.84        42.75 o                         
  -1   5   3      11036.71      10904.85       120.06 o                         
   1   5   3       5448.54       5434.61        62.00 o                         
   3   5   3      31245.48      30724.33       348.22 o                         
   5   5   3       1792.97       1852.19        23.81 o                         
   7   5   3       4234.56       4214.64        54.90 o                         
   9   5   3        485.67        507.27        13.57 o                         
  11   5   3       6314.52       6269.14        81.20 o                         
 -12   6   3        287.58        288.60        11.85 o                         
 -10   6   3        374.90        428.21        14.64 o                         
  -8   6   3       1907.64       1923.90        24.59 o                         
  -6   6   3      14853.06      14985.47       275.75 o                         
  -4   6   3       9640.42       9783.00       108.97 o                         
  -2   6   3      35378.79      34695.87       394.18 o                         
   0   6   3       6917.87       6832.54        83.62 o                         
   2   6   3       4415.69       4493.94        54.92 o                         
   4   6   3         19.30         43.80         4.97 o                         
   6   6   3       3685.32       3687.86        46.72 o                         
   8   6   3       5706.42       5692.09        73.65 o                         
  10   6   3       2828.17       2801.21        47.27 o                         
 -11   7   3       2616.70       2657.07        38.52 o                         
  -9   7   3       6602.57       6598.67        77.36 o                         
  -7   7   3        451.93        438.56        10.92 o                         
  -5   7   3       2514.74       2497.37        32.97 o                         
  -3   7   3       1655.91       1677.37        24.20 o                         
  -1   7   3       9272.46       9266.20       114.63 o                         
   1   7   3       6581.19       6617.18        79.23 o                         
   3   7   3      18252.19      18410.52       202.51 o                         
   5   7   3       2525.03       2560.27        38.34 o                         
   7   7   3       2416.06       2402.31        37.47 o                         
  -6   8   3       8403.79       8353.34       108.18 o                         
  -4   8   3       3443.14       3431.76        42.51 o                         
  -2   8   3      14978.77      15026.72       160.36 o                         
   0   8   3       3703.49       3670.00        44.84 o                         
   2   8   3       2385.84       2398.48        35.02 o                         
 -18   0   4        192.73        225.83        11.16 o                         
 -16   0   4       4676.48       4685.70        64.22 o                         
 -14   0   4       2082.91       2110.06        30.81 o                         
 -12   0   4      19103.30      19064.93       242.68 o                         
 -10   0   4      14958.87      15310.12       191.55 o                         
  -8   0   4       4095.54       4206.53        52.00 o                         
  -6   0   4       1638.17       1579.81        21.52 o                         
  -4   0   4      24069.07      22843.92       816.63 o                         
  -2   0   4      21056.27      20053.44       715.84 o                         
   0   0   4      97025.77     118737.60     11323.61 o                         
   2   0   4      11333.17      11350.91       235.54 o                         
   4   0   4       4641.93       4851.68        79.71 o                         
   6   0   4         59.79        129.66        18.68 o                         
   8   0   4       7891.63       7764.00       116.67 o                         
  10   0   4      14165.17      13947.69       471.68 o                         
  12   0   4       6006.51       5902.12       113.64 o                         
  14   0   4      11960.75      12299.52       227.97 o                         
 -17   1   4       7936.98       7987.23        80.04 o                         
 -15   1   4       1367.90       1357.59        17.94 o                         
 -13   1   4        362.80        399.58         6.34 o                         
 -11   1   4      11591.92      11745.82       100.32 o                         
  -9   1   4      10408.48      10304.00        93.82 o                         
  -7   1   4     107643.25     132135.27      2470.30 o                         
  -5   1   4      16892.34      16788.85       181.74 o                         
  -3   1   4      84569.62      96721.75      2784.04 o                         
  -1   1   4       4231.29       4158.54        50.15 o                         
   1   1   4       8176.47       8397.89       100.72 o                         
   3   1   4       4431.86       4434.60        54.69 o                         
   5   1   4      59847.43      59448.93      2118.82 o                         
   7   1   4       5549.55       5509.52        67.34 o                         
   9   1   4      21597.82      20857.64       238.05 o                         
  11   1   4       1116.16       1101.28        19.63 o                         
  13   1   4          0.55         33.39         8.46 o                         
 -18   2   4          1.36         19.65         5.97 o                         
 -16   2   4       4138.72       4287.73        45.17 o                         
 -14   2   4       3288.57       3315.90        34.95 o                         
 -12   2   4      32669.19      31972.08       295.41 o                         
 -10   2   4       6615.10       6742.32        63.15 o                         
  -8   2   4       7583.38       7551.89        69.51 o                         
  -6   2   4       1248.98       1223.91        15.66 o                         
  -4   2   4      11726.21      11566.93       119.99 o                         
  -2   2   4       2369.21       2478.45        31.17 o                         
   0   2   4      21792.39      21640.01       370.77 o                         
   2   2   4      15339.76      15006.59       190.68 o                         
   4   2   4       3217.08       3188.18        38.21 o                         
   6   2   4        538.62        585.72         9.80 o                         
   8   2   4       8964.79       8840.05       103.25 o                         
  10   2   4      20050.56      20038.46       300.91 o                         
  12   2   4       9632.76       9553.18       112.96 o                         
  14   2   4      10234.21      10499.59       131.47 o                         
 -17   3   4       6064.26       6066.60        64.89 o                         
 -15   3   4       1926.96       1909.10        22.97 o                         
 -13   3   4        425.82        455.41         8.74 o                         
 -11   3   4       8973.86       9009.83        85.54 o                         
  -9   3   4      10245.51      10262.17        96.26 o                         
  -7   3   4      68948.16      80225.92      2849.82 o                         
  -5   3   4      15862.84      15911.01       152.59 o                         
  -3   3   4      43423.52      41683.18      1593.63 o                         
  -1   3   4       3397.46       3526.39        44.23 o                         
   1   3   4       3878.66       3987.57        49.39 o                         
   3   3   4       6254.97       6364.55        70.63 o                         
   5   3   4      48193.01      47293.45       596.98 o                         
   7   3   4       5400.57       5496.02        65.47 o                         
   9   3   4      18016.84      17780.39       215.76 o                         
  11   3   4       1012.36       1028.03        19.28 o                         
  13   3   4         26.84         41.12         9.64 o                         
 -16   4   4       3298.18       3357.38        42.54 o                         
 -14   4   4       1478.27       1542.74        24.08 o                         
 -12   4   4      13986.33      14175.89       144.23 o                         
 -10   4   4       7889.25       7812.23        80.29 o                         
  -8   4   4       3423.87       3469.09        37.53 o                         
  -6   4   4        897.24        921.85        15.22 o                         
  -4   4   4      10455.53      10385.18       113.79 o                         
  -2   4   4       7355.93       7232.58        94.13 o                         
   0   4   4      36861.73      35312.98       531.20 o                         
   2   4   4       6817.85       6968.92        94.41 o                         
   4   4   4       2674.42       2658.09        31.77 o                         
   6   4   4          2.30         42.23         6.58 o                         
   8   4   4       4981.40       4873.63        67.32 o                         
  10   4   4      10165.93      10126.35       125.93 o                         
  12   4   4       4517.97       4537.00        61.00 o                         
 -15   5   4        399.40        455.21        14.81 o                         
 -13   5   4        140.97        160.40         7.93 o                         
 -11   5   4       5917.49       5904.26        68.41 o                         
  -9   5   4       3634.74       3610.68        43.56 o                         
  -7   5   4      47500.75      47141.98       503.13 o                         
  -5   5   4       5454.80       5564.77        72.83 o                         
  -3   5   4      32679.76      31549.73       357.66 o                         
  -1   5   4       1954.43       1950.02        24.63 o                         
   1   5   4       3087.13       3173.91        47.73 o                         
   3   5   4        761.00        783.69        12.84 o                         
   5   5   4      26916.40      26864.06       483.51 o                         
   7   5   4       2117.27       2168.75        29.79 o                         
   9   5   4      11678.96      11688.92       144.71 o                         
  11   5   4        578.95        565.05        16.65 o                         
 -12   6   4      13327.56      13618.85       159.73 o                         
 -10   6   4       2996.85       2930.44        36.00 o                         
  -8   6   4       2881.06       2870.96        36.01 o                         
  -6   6   4        392.49        405.37        11.48 o                         
  -4   6   4       4964.05       4979.05        63.75 o                         
  -2   6   4       1987.94       1944.54        27.37 o                         
   0   6   4      11798.68      11674.02       135.74 o                         
   2   6   4       5335.04       5314.60        77.98 o                         
   4   6   4       1606.41       1597.37        24.66 o                         
   6   6   4        147.83        177.03         7.85 o                         
   8   6   4       3442.81       3532.13        58.08 o                         
 -11   7   4       3647.70       3629.93        48.97 o                         
  -9   7   4       3898.70       3857.55        48.36 o                         
  -7   7   4      21424.86      21402.60       224.55 o                         
  -5   7   4       5412.39       5434.95        61.46 o                         
  -3   7   4      11697.65      11669.65       145.40 o                         
  -1   7   4       1212.78       1199.41        20.11 o                         
   1   7   4        883.51        882.03        17.05 o                         
   3   7   4       2581.25       2586.62        36.85 o                         
   5   7   4      17821.13      17698.05       208.35 o                         
  -6   8   4        222.24        212.02        12.30 o                         
  -4   8   4       2561.03       2509.37        33.52 o                         
  -2   8   4       1754.75       1709.90        25.44 o                         
   0   8   4       8487.99       8332.91        96.05 o                         
   2   8   4       2237.68       2140.35        32.88 o                         
 -18   0   5       2562.91       2511.52        37.76 o                         
 -16   0   5        790.10        822.26        16.18 o                         
 -14   0   5       8791.89       9021.39       110.50 o                         
 -12   0   5        619.74        621.69        10.69 o                         
  -8   0   5        225.33        190.70         6.64 o                         
  -6   0   5      29350.61      29507.39       854.69 o                         
  -4   0   5       7030.77       7454.10       101.29 o                         
  -2   0   5        807.58        799.86        16.44 o                         
   0   0   5      49695.40      53826.34      6413.71 o                         
   2   0   5      18398.93      18269.31       327.41 o                         
   6   0   5      12630.38      12027.91       194.87 o                         
   8   0   5       4263.09       4111.31        79.90 o                         
  10   0   5         57.56         72.49        10.61 o                         
  12   0   5       7230.55       7080.03       135.42 o                         
 -17   1   5      12405.25      12495.55       118.30 o                         
 -15   1   5       4957.84       4995.32        46.19 o                         
 -13   1   5      25329.10      25261.12       207.80 o                         
 -11   1   5       1889.28       1914.54        18.23 o                         
  -9   1   5       1793.18       1769.81        18.29 o                         
  -7   1   5        577.29        651.81         9.82 o                         
  -5   1   5      33145.59      34789.67       931.33 o                         
  -3   1   5        182.95        191.01         8.05 o                         
  -1   1   5      38135.27      38579.72       978.88 o                         
   1   1   5       5952.63       6013.13        69.18 o                         
   3   1   5       2010.00       2084.87        31.94 o                         
   5   1   5        199.48        221.34         5.53 o                         
   7   1   5      29128.00      28303.10       387.05 o                         
   9   1   5        903.20        946.74        17.63 o                         
  11   1   5      10807.18      10636.97       131.96 o                         
  13   1   5        125.11        149.51        14.27 o                         
 -18   2   5       2121.84       2156.92        25.91 o                         
 -16   2   5        126.30        149.19         5.61 o                         
 -14   2   5       8287.78       8532.68        78.80 o                         
 -12   2   5        447.15        464.99         8.73 o                         
 -10   2   5      36361.50      35702.69       309.12 o                         
  -8   2   5       7139.64       7077.26        65.49 o                         
  -6   2   5      22623.79      21926.34       238.59 o                         
  -4   2   5       3067.51       3158.26        34.07 o                         
  -2   2   5       4927.14       5082.43        62.04 o                         
   0   2   5      47429.12      46475.86      3030.85 o                         
   2   2   5      45796.96      46550.23      1084.43 o                         
   4   2   5      38247.54      36928.95       498.20 o                         
   6   2   5      11573.90      11108.64       128.23 o                         
   8   2   5       5941.52       5889.60        70.50 o                         
  10   2   5        171.71        178.45         8.57 o                         
  12   2   5       5158.73       5076.14        67.25 o                         
 -17   3   5       9499.10       9745.26        97.02 o                         
 -15   3   5       4081.82       4112.44        42.24 o                         
 -13   3   5      16947.30      17016.99       160.36 o                         
 -11   3   5        856.59        831.92        10.73 o                         
  -9   3   5        979.64       1014.71        12.16 o                         
  -7   3   5         68.44        104.20         5.59 o                         
  -5   3   5      32112.29      32080.43       411.17 o                         
  -3   3   5        230.17        242.95         7.18 o                         
  -1   3   5      34521.14      34745.35       555.07 o                         
   1   3   5       3506.39       3596.22        47.97 o                         
   3   3   5       1302.77       1342.60        17.45 o                         
   5   3   5        766.25        783.49        12.49 o                         
   7   3   5      19873.60      19600.94       236.55 o                         
   9   3   5        587.87        643.48        14.33 o                         
  11   3   5       8535.01       8625.04       115.36 o                         
 -16   4   5        437.43        451.07        13.21 o                         
 -14   4   5       5723.34       5771.12        70.32 o                         
 -12   4   5        459.52        472.86         9.90 o                         
 -10   4   5      38610.52      38371.86       366.90 o                         
  -8   4   5        657.28        720.76        10.37 o                         
  -6   4   5      15208.28      15107.89       162.84 o                         
  -4   4   5       2129.82       2099.88        25.80 o                         
  -2   4   5       1198.36       1263.32        18.30 o                         
   0   4   5      25718.53      25049.76       299.47 o                         
   2   4   5      13900.94      14123.50       147.43 o                         
   4   4   5      36456.84      36395.74       413.37 o                         
   6   4   5       8040.72       8213.25       107.77 o                         
   8   4   5       2866.38       2766.59        39.40 o                         
  10   4   5          9.24         40.67         6.95 o                         
 -15   5   5       2889.33       2886.86        42.27 o                         
 -13   5   5      15627.80      15901.15       184.54 o                         
 -11   5   5       1367.15       1373.69        20.44 o                         
  -9   5   5        533.62        556.78        16.97 o                         
  -7   5   5        442.32        474.28        10.08 o                         
  -5   5   5      12737.83      12790.67       164.03 o                         
  -3   5   5         24.54        119.87        20.87 o                         
  -1   5   5      13920.51      14022.21       170.05 o                         
   1   5   5       2040.50       2045.05        27.01 o                         
   3   5   5        673.94        709.90        11.85 o                         
   5   5   5          3.84         17.83         5.90 o                         
   7   5   5      17634.04      17817.57       216.42 o                         
   9   5   5        590.49        622.18        16.06 o                         
 -12   6   5        214.94        243.34         9.96 o                         
 -10   6   5      17088.19      17102.91       188.42 o                         
  -8   6   5       1963.20       1966.20        26.52 o                         
  -6   6   5       8682.21       8709.54       133.06 o                         
  -4   6   5        779.64        752.64        13.65 o                         
  -2   6   5       1382.53       1414.00        22.88 o                         
   0   6   5      15963.58      15940.33       184.01 o                         
   2   6   5      14227.41      14300.94       189.31 o                         
   4   6   5      16985.49      16807.58       204.81 o                         
   6   6   5       4897.42       4971.07        61.95 o                         
   8   6   5       2445.72       2453.89        38.75 o                         
 -11   7   5        228.03        220.42        12.28 o                         
  -9   7   5        235.07        281.10        13.26 o                         
  -7   7   5          0.28         15.08         6.51 o                         
  -5   7   5      12079.58      12174.65       130.52 o                         
  -3   7   5         61.10        102.33         9.89 o                         
  -1   7   5      12223.99      12251.53       143.92 o                         
   1   7   5        776.66        811.72        15.06 o                         
   3   7   5        399.14        420.10        13.44 o                         
   5   7   5        463.58        487.82        15.32 o                         
  -6   8   5       4514.13       4439.70        58.59 o                         
  -4   8   5        488.18        465.34        14.55 o                         
  -2   8   5        618.04        650.96        16.37 o                         
   0   8   5       7911.42       7955.32        92.53 o                         
 -18   0   6       1282.63       1273.34        22.71 o                         
 -16   0   6      15743.29      15568.05       200.44 o                         
 -14   0   6        907.71        936.11        16.01 o                         
 -12   0   6         44.16         71.92         4.94 o                         
 -10   0   6      11192.30      11066.19       133.64 o                         
  -8   0   6      14530.47      13979.50       190.07 o                         
  -6   0   6      93262.01     106393.59      5155.68 o                         
  -4   0   6      24617.60      24592.65       629.81 o                         
  -2   0   6      30737.54      32271.24      1153.64 o                         
   0   0   6          3.16         48.46         5.93 o                         
   2   0   6       1327.87       1402.13        28.91 o                         
   4   0   6       6688.97       6876.45       118.65 o                         
   6   0   6      14191.67      13663.65       248.79 o                         
   8   0   6        543.36        553.79        20.51 o                         
  10   0   6       4717.03       4640.29        91.85 o                         
  12   0   6        146.49        142.35        13.89 o                         
 -19   1   6        187.13        210.60         9.68 o                         
 -17   1   6       1786.08       1790.72        20.03 o                         
 -15   1   6       9206.92       9267.91        85.32 o                         
 -13   1   6       4305.51       4315.88        38.62 o                         
 -11   1   6      23479.68      22934.62       193.77 o                         
  -9   1   6        883.57        877.80        11.74 o                         
  -7   1   6        232.89        301.87         9.60 o                         
  -5   1   6        624.51        686.78        12.35 o                         
  -3   1   6      72556.48      82758.23      2087.86 o                         
  -1   1   6        120.74        165.22         4.41 o                         
   3   1   6         80.05        118.17         6.68 o                         
   5   1   6       4540.25       4615.63        60.38 o                         
   7   1   6       3485.91       3477.25        43.03 o                         
   9   1   6       7274.42       7010.71        94.14 o                         
  11   1   6      10938.90      10819.08       142.83 o                         
 -18   2   6       3504.95       3477.89        36.49 o                         
 -16   2   6      18575.41      18624.75       174.37 o                         
 -14   2   6       1715.54       1740.69        18.81 o                         
 -12   2   6        204.08        227.72         7.31 o                         
 -10   2   6       7761.66       7714.84        70.84 o                         
  -8   2   6      23562.58      22818.85       268.96 o                         
  -6   2   6      33640.67      34031.96       413.96 o                         
  -4   2   6      13021.40      12824.87       138.99 o                         
  -2   2   6      19920.29      19563.72       233.40 o                         
   0   2   6        970.80        991.88        16.59 o                         
   2   2   6       2940.27       3010.10        41.05 o                         
   4   2   6       1009.96       1104.18        25.44 o                         
   6   2   6      23908.51      23275.43       245.89 o                         
   8   2   6        722.82        750.59        22.60 o                         
  10   2   6       3425.60       3401.35        50.12 o                         
  12   2   6        918.72        885.89        21.22 o                         
 -17   3   6       1509.54       1495.98        19.27 o                         
 -15   3   6       8671.50       8864.40        85.50 o                         
 -13   3   6       4176.79       4153.60        45.13 o                         
 -11   3   6      21495.92      21145.63       211.16 o                         
  -9   3   6       1644.04       1684.36        19.35 o                         
  -7   3   6        166.56        191.77         6.92 o                         
  -5   3   6        502.72        532.82        10.17 o                         
  -3   3   6      40383.79      40134.58       585.19 o                         
  -1   3   6         17.51         57.20         8.19 o                         
   1   3   6      57780.52      55036.55      2157.10 o                         
   3   3   6        187.76        219.68         5.84 o                         
   5   3   6       3289.27       3303.74        38.93 o                         
   7   3   6       3686.18       3674.01        46.18 o                         
   9   3   6       7871.99       7705.21        97.14 o                         
  11   3   6       8931.21       9172.34       122.54 o                         
 -16   4   6      11307.80      11460.27       134.55 o                         
 -14   4   6        649.71        659.94        12.95 o                         
 -12   4   6         42.65         66.21         7.99 o                         
 -10   4   6       6355.98       6416.65        67.67 o                         
  -8   4   6       9678.41       9758.88       103.45 o                         
  -6   4   6      42435.16      41846.38       607.93 o                         
  -4   4   6      12758.55      12641.12       138.32 o                         
  -2   4   6      14790.84      14742.90       178.08 o                         
   0   4   6         29.24         35.18         4.80 o                         
   2   4   6       1371.16       1428.31        19.00 o                         
   4   4   6       3429.34       3429.81        38.81 o                         
   6   4   6      10456.58      10393.84       133.60 o                         
   8   4   6        357.73        400.14        11.74 o                         
  10   4   6       3224.94       3212.99        45.70 o                         
 -15   5   6       4761.15       4816.77        60.99 o                         
 -13   5   6       1928.55       1930.15        30.16 o                         
 -11   5   6      11161.42      11304.68       132.29 o                         
  -9   5   6        142.34        155.56         7.40 o                         
  -7   5   6        128.47        144.86         5.79 o                         
  -5   5   6         42.77         58.77         4.34 o                         
  -3   5   6      34129.91      33884.58       350.53 o                         
  -1   5   6         27.22         45.38         5.60 o                         
   1   5   6      42087.88      41178.15       465.69 o                         
   3   5   6          9.71         27.39         4.00 o                         
   5   5   6       2578.63       2602.19        33.24 o                         
   7   5   6       1497.24       1446.67        23.37 o                         
   9   5   6       3158.81       3090.65        41.96 o                         
 -12   6   6        101.39        117.75         9.61 o                         
 -10   6   6       3639.73       3546.05        46.45 o                         
  -8   6   6       8286.79       8286.80        93.95 o                         
  -6   6   6      15371.27      15426.30       168.76 o                         
  -4   6   6       5787.97       5825.19        70.65 o                         
  -2   6   6       7441.96       7412.21        93.78 o                         
   0   6   6        179.98        194.15         8.80 o                         
   2   6   6       1222.81       1214.85        20.97 o                         
   4   6   6        725.83        736.27        18.83 o                         
   6   6   6      10112.43      10134.48       135.15 o                         
  -9   7   6        916.34        949.99        20.63 o                         
  -7   7   6         53.61         73.88        11.16 o                         
  -5   7   6         96.95        111.85         7.67 o                         
  -3   7   6      11456.19      11401.67       128.29 o                         
  -1   7   6         74.24         95.02         8.09 o                         
   1   7   6      18413.26      18242.14       201.07 o                         
   3   7   6         88.24         96.01         8.28 o                         
  -4   8   6       3876.79       3868.36        51.86 o                         
 -18   0   7       3760.67       3587.82        50.85 o                         
 -16   0   7       4998.81       4972.83        67.27 o                         
 -14   0   7      10366.74      10363.52       119.38 o                         
 -12   0   7       5098.37       5027.16        66.28 o                         
 -10   0   7       1225.00       1258.70        18.90 o                         
  -8   0   7       2598.59       2693.50        39.60 o                         
  -6   0   7      35882.49      36237.79       946.76 o                         
  -4   0   7      22366.38      22064.21       321.73 o                         
  -2   0   7      13569.73      13127.69       235.86 o                         
   0   0   7       9281.92       9372.61       151.34 o                         
   2   0   7       1570.47       1538.56        32.05 o                         
   4   0   7      11511.18      11425.96       185.47 o                         
   6   0   7        908.58        863.71        22.55 o                         
   8   0   7      35587.52      34448.44       620.21 o                         
  10   0   7       1518.26       1477.76        37.87 o                         
 -19   1   7       2330.95       2291.45        27.97 o                         
 -17   1   7        542.90        548.96        11.67 o                         
 -15   1   7        816.81        834.65        10.51 o                         
 -13   1   7      19266.54      19269.19       163.63 o                         
 -11   1   7        476.85        534.72         8.30 o                         
  -9   1   7      67907.16      75857.88      2695.12 o                         
  -7   1   7        705.22        717.47        13.06 o                         
  -5   1   7      26656.81      26244.69       296.41 o                         
  -3   1   7          3.55         45.44         9.61 o                         
  -1   1   7       7884.51       8001.09        91.77 o                         
   1   1   7       9186.89       9300.20       119.35 o                         
   3   1   7      32352.24      31213.12       372.17 o                         
   5   1   7      13503.40      13226.13       160.22 o                         
   7   1   7       3244.03       3163.47        65.87 o                         
   9   1   7        506.60        498.94        14.76 o                         
  11   1   7       2313.05       2379.31        38.52 o                         
 -18   2   7       3781.77       3721.07        39.88 o                         
 -16   2   7       1720.79       1792.99        21.98 o                         
 -14   2   7       3966.62       3982.58        40.03 o                         
 -12   2   7       4213.38       4177.39        40.99 o                         
 -10   2   7       2126.07       2210.26        30.95 o                         
  -8   2   7       4308.68       4442.65        49.97 o                         
  -6   2   7      26231.35      26462.33       281.98 o                         
  -4   2   7      49447.12      52188.20      2254.38 o                         
  -2   2   7      26535.32      26536.16       299.75 o                         
   0   2   7       9528.35       9541.54       122.53 o                         
   2   2   7        535.07        552.17        10.10 o                         
   4   2   7       5362.85       5388.92        65.77 o                         
   6   2   7       1807.68       1787.63        28.76 o                         
   8   2   7      21562.72      21443.38       259.37 o                         
  10   2   7        710.15        722.27        18.59 o                         
 -17   3   7        243.56        272.95        10.65 o                         
 -15   3   7        701.65        692.28        12.04 o                         
 -13   3   7      14309.55      14375.47       151.31 o                         
 -11   3   7        923.79        946.52        14.65 o                         
  -9   3   7      51028.95      50656.60       646.73 o                         
  -7   3   7       1557.27       1555.71        19.04 o                         
  -5   3   7      20295.04      19620.53       211.86 o                         
  -3   3   7          0.98         36.19         6.15 o                         
  -1   3   7       9124.90       9156.71       111.41 o                         
   1   3   7       4682.65       4824.72        60.76 o                         
   3   3   7      26859.02      26034.45       295.72 o                         
   5   3   7       9353.40       9361.26       115.00 o                         
   7   3   7       2962.30       2880.57        45.68 o                         
   9   3   7        500.91        521.77        15.62 o                         
 -16   4   7       3218.27       3249.29        41.19 o                         
 -14   4   7       6463.13       6494.51        71.58 o                         
 -12   4   7       3052.78       3089.52        37.88 o                         
 -10   4   7        678.71        677.73        11.43 o                         
  -8   4   7       1892.49       1896.62        26.59 o                         
  -6   4   7      19265.54      19345.72       201.05 o                         
  -4   4   7      15797.49      15695.05       163.83 o                         
  -2   4   7       9620.69       9682.54       118.48 o                         
   0   4   7       6213.34       6371.28        96.42 o                         
   2   4   7        866.33        920.12        13.87 o                         
   4   4   7       6575.42       6637.54        81.42 o                         
   6   4   7        635.74        642.60        16.08 o                         
   8   4   7      23763.77      23899.28       307.09 o                         
 -15   5   7        510.27        504.95        16.38 o                         
 -13   5   7      11314.22      11377.63       140.99 o                         
 -11   5   7         46.07         70.67         6.23 o                         
  -9   5   7      33862.12      33570.63       441.51 o                         
  -7   5   7         51.05         69.08         6.13 o                         
  -5   5   7      10722.20      10961.81       116.34 o                         
  -3   5   7          6.73         39.90         5.71 o                         
  -1   5   7       2767.43       2773.16        37.70 o                         
   1   5   7       5901.31       5962.70        80.31 o                         
   3   5   7      15894.08      15876.34       242.21 o                         
   5   5   7       7693.21       7616.27       106.40 o                         
   7   5   7       1812.13       1791.52        29.23 o                         
 -12   6   7       1883.88       1877.02        32.56 o                         
 -10   6   7        612.69        601.14        14.53 o                         
  -8   6   7       1523.94       1491.73        24.42 o                         
  -6   6   7       9855.16       9774.31       115.18 o                         
  -4   6   7      15554.44      15798.39       173.98 o                         
  -2   6   7       9142.73       9224.84       115.52 o                         
   0   6   7       3848.82       3800.98        52.22 o                         
   2   6   7        340.48        360.34        11.04 o                         
   4   6   7       2968.72       2897.19        42.35 o                         
   6   6   7        736.21        739.00        19.67 o                         
  -9   7   7      18705.18      18479.79       226.14 o                         
  -7   7   7        759.99        764.92        17.57 o                         
  -5   7   7       6931.27       6967.52        89.95 o                         
  -3   7   7         12.18         19.78         6.53 o                         
  -1   7   7       3943.46       3959.68        52.30 o                         
   1   7   7       1381.16       1393.01        26.31 o                         
   3   7   7      10612.82      10330.55       124.52 o                         
 -18   0   8        576.65        604.35        15.31 o                         
 -16   0   8       7603.06       7652.92       100.77 o                         
 -14   0   8       9745.51       9936.43       137.35 o                         
 -12   0   8      19609.84      19409.72       246.80 o                         
 -10   0   8      20613.10      20265.33       275.25 o                         
  -8   0   8      10202.76      10102.48       190.57 o                         
  -6   0   8       2811.65       2702.92        39.13 o                         
  -4   0   8         16.68         53.32         4.91 o                         
   0   0   8       1160.59       1234.20        22.95 o                         
   2   0   8      40127.59      39087.26      1194.77 o                         
   4   0   8         60.61         78.16         5.76 o                         
   6   0   8       1651.82       1594.84        36.69 o                         
   8   0   8         43.80         50.94        10.00 o                         
  10   0   8       5350.55       5337.76       106.48 o                         
 -19   1   8      11858.47      11772.10       116.12 o                         
 -17   1   8        170.90        205.32         7.11 o                         
 -15   1   8      10032.84      10099.52        95.67 o                         
 -13   1   8        723.44        792.78        13.08 o                         
 -11   1   8        828.27        874.72        11.50 o                         
  -9   1   8        128.09        154.21         5.30 o                         
  -7   1   8      22542.21      22366.87       304.49 o                         
  -5   1   8       2173.94       2244.70        26.44 o                         
  -3   1   8       8249.97       8472.27        92.77 o                         
  -1   1   8        253.04        283.22         5.95 o                         
   1   1   8       9890.03       9969.18       128.16 o                         
   3   1   8       5040.89       5104.66        68.74 o                         
   5   1   8      25518.06      25069.82       301.07 o                         
   7   1   8       9854.71       9627.07       127.31 o                         
   9   1   8       5109.39       4989.02        70.27 o                         
 -18   2   8        241.59        273.16         9.40 o                         
 -16   2   8       7285.72       7276.32        72.82 o                         
 -14   2   8      12866.18      13065.63       127.41 o                         
 -12   2   8      32194.88      31692.01       315.08 o                         
 -10   2   8      13499.98      13532.69       135.99 o                         
  -8   2   8      12109.42      12118.35       122.44 o                         
  -6   2   8       1131.81       1162.44        13.13 o                         
  -4   2   8        379.87        392.12        11.04 o                         
  -2   2   8      41462.20      41623.54       664.47 o                         
   0   2   8        624.48        665.28        13.76 o                         
   2   2   8      37997.34      38736.22       512.93 o                         
   4   2   8         11.18         30.19         5.07 o                         
   6   2   8        206.45        221.91        10.89 o                         
   8   2   8          3.83         26.95        10.69 o                         
  10   2   8       8323.81       8397.17       121.54 o                         
 -17   3   8        292.75        309.94        11.35 o                         
 -15   3   8      10001.53      10008.86       107.14 o                         
 -13   3   8        507.12        506.33        10.74 o                         
 -11   3   8        803.67        868.38        14.12 o                         
  -9   3   8         15.18         61.70        12.20 o                         
  -7   3   8      16185.86      16024.98       167.23 o                         
  -5   3   8        858.80        890.07        13.69 o                         
  -3   3   8       5319.88       5361.94        63.54 o                         
  -1   3   8        112.98        139.89         4.74 o                         
   1   3   8       6072.02       6207.93        77.40 o                         
   3   3   8       6341.67       6307.42        79.12 o                         
   5   3   8      21256.07      20826.12       251.26 o                         
   7   3   8       9014.14       9069.99       120.68 o                         
   9   3   8       4234.97       4169.24        65.13 o                         
 -16   4   8       5400.65       5397.16        70.90 o                         
 -14   4   8       6935.91       6955.43        83.87 o                         
 -12   4   8      13724.25      13610.27       166.92 o                         
 -10   4   8      12486.68      12445.02       152.00 o                         
  -8   4   8       6515.21       6370.69        69.14 o                         
  -6   4   8       1316.94       1359.25        16.60 o                         
  -4   4   8         23.17         32.36         3.36 o                         
  -2   4   8      40992.89      40012.35       477.60 o                         
   0   4   8        487.66        533.09        11.65 o                         
   2   4   8      25406.89      25258.28       287.44 o                         
   4   4   8         30.04         54.31         6.92 o                         
   6   4   8        934.54        957.31        20.88 o                         
   8   4   8         27.60         40.93         8.43 o                         
 -15   5   8       4902.46       4924.70        70.19 o                         
 -13   5   8        397.86        409.42        15.08 o                         
 -11   5   8        398.33        426.68        12.91 o                         
  -9   5   8        357.98        382.00        11.72 o                         
  -7   5   8      12957.74      13124.27       176.72 o                         
  -5   5   8       1829.14       1926.77        27.15 o                         
  -3   5   8       5082.26       5182.97        74.54 o                         
  -1   5   8        132.41        174.61        12.23 o                         
   1   5   8       5535.81       5573.78        68.03 o                         
   3   5   8       1837.23       1778.63        26.37 o                         
   5   5   8      13687.96      13844.73       207.40 o                         
 -12   6   8      13127.09      13350.49       204.85 o                         
 -10   6   8       6154.32       6160.57        80.11 o                         
  -8   6   8       4701.19       4544.92        60.95 o                         
  -6   6   8        567.05        554.08        14.55 o                         
  -4   6   8         64.91         92.46         6.54 o                         
  -2   6   8      18563.12      18542.15       214.13 o                         
   0   6   8         34.73         49.86         8.92 o                         
   2   6   8      17059.15      16671.81       204.45 o                         
   4   6   8          1.95         16.19         8.71 o                         
  -9   7   8         42.04         91.24        11.47 o                         
  -7   7   8       5861.94       5739.31        80.78 o                         
  -5   7   8        216.39        213.12        12.39 o                         
  -3   7   8       1784.23       1790.90        28.65 o                         
  -1   7   8         21.13         43.88         8.37 o                         
   1   7   8       1883.99       1868.37        32.10 o                         
 -18   0   9       3032.19       2899.02        45.62 o                         
 -16   0   9        992.01       1017.28        23.83 o                         
 -14   0   9        439.50        443.76        16.51 o                         
 -12   0   9      11841.74      11802.89       168.67 o                         
 -10   0   9       8736.48       8594.36       129.00 o                         
  -8   0   9      26922.72      26011.39       351.78 o                         
  -6   0   9        106.33        119.39         6.19 o                         
  -4   0   9       3474.98       3462.51        58.46 o                         
  -2   0   9       1406.75       1459.49        30.22 o                         
   0   0   9      14437.21      13927.77       251.89 o                         
   2   0   9         43.43         92.11        13.40 o                         
   4   0   9      18730.59      18686.40       392.07 o                         
   6   0   9        127.64        157.86        16.53 o                         
   8   0   9          6.12         33.77        11.83 o                         
 -19   1   9        513.52        520.46        12.83 o                         
 -17   1   9      16581.80      16531.06       166.62 o                         
 -15   1   9         82.83        111.41         7.56 o                         
 -13   1   9      14144.14      14087.69       142.02 o                         
 -11   1   9        453.77        454.42         8.16 o                         
  -9   1   9       2610.55       2730.60        29.57 o                         
  -7   1   9       6448.36       6522.41        75.44 o                         
  -5   1   9      45665.32      46307.83       674.69 o                         
  -3   1   9      13122.07      13183.19       143.50 o                         
  -1   1   9      39983.61      39669.58       535.36 o                         
   1   1   9       2365.26       2457.95        32.33 o                         
   3   1   9       1970.53       1994.21        35.10 o                         
   5   1   9       5815.27       5885.88       106.59 o                         
   7   1   9       2811.11       2740.78        56.36 o                         
   9   1   9      14610.66      14675.40       192.25 o                         
 -18   2   9       2848.78       2783.07        35.35 o                         
 -16   2   9        365.19        380.32        11.09 o                         
 -14   2   9        228.37        254.08         7.55 o                         
 -12   2   9       9432.71       9391.92       100.04 o                         
 -10   2   9       1463.99       1484.03        18.62 o                         
  -8   2   9      37882.80      37780.05       373.98 o                         
  -6   2   9         10.55         33.30         2.66 o                         
  -4   2   9       2427.29       2566.86        35.67 o                         
  -2   2   9       3863.37       3994.59        47.87 o                         
   0   2   9      16910.08      17210.09       219.20 o                         
   2   2   9       2739.17       2807.81        42.30 o                         
   4   2   9      12947.75      12791.79       224.87 o                         
   6   2   9        111.13        134.67        11.36 o                         
   8   2   9        217.09        231.99        12.43 o                         
 -17   3   9      12584.85      12662.23       147.79 o                         
 -15   3   9         94.79        104.08         7.38 o                         
 -13   3   9       9390.69       9367.33       110.67 o                         
 -11   3   9        218.73        231.07         9.31 o                         
  -9   3   9       2093.51       2129.63        26.78 o                         
  -7   3   9       6897.84       6904.18        74.08 o                         
  -5   3   9      41064.22      39675.43       487.23 o                         
  -3   3   9      11406.35      11502.08       139.58 o                         
  -1   3   9      34401.78      33917.50       365.79 o                         
   1   3   9       2026.98       2048.53        28.70 o                         
   3   3   9       1439.41       1501.07        29.38 o                         
   5   3   9       3362.77       3324.18        46.48 o                         
   7   3   9       1756.01       1758.71        30.56 o                         
 -16   4   9        620.42        645.35        17.20 o                         
 -14   4   9        247.94        297.75        11.35 o                         
 -12   4   9       7972.15       7941.20       105.12 o                         
 -10   4   9       4750.31       4771.94        58.72 o                         
  -8   4   9      17903.35      18102.18       207.05 o                         
  -6   4   9         82.18        129.14         7.74 o                         
  -4   4   9       1916.27       1955.43        26.19 o                         
  -2   4   9        998.28        987.12        16.82 o                         
   0   4   9       9643.43       9653.92       126.03 o                         
   2   4   9        106.44        135.31         6.81 o                         
   4   4   9      12574.17      12402.16       187.03 o                         
   6   4   9        110.50        116.30        11.21 o                         
 -15   5   9         44.37         42.20         9.10 o                         
 -13   5   9       9436.60       9402.92       118.23 o                         
 -11   5   9        372.90        365.60        12.53 o                         
  -9   5   9       1300.36       1300.50        20.47 o                         
  -7   5   9       2412.91       2340.63        30.17 o                         
  -5   5   9      20256.65      20392.64       222.83 o                         
  -3   5   9       6284.82       6479.63        94.28 o                         
  -1   5   9      18557.38      18871.30       281.34 o                         
   1   5   9       1122.11       1137.68        24.30 o                         
   3   5   9       1226.62       1265.35        22.74 o                         
   5   5   9       4645.83       4575.75        87.37 o                         
 -12   6   9       4617.91       4662.22        67.10 o                         
 -10   6   9       1080.48       1091.03        21.63 o                         
  -8   6   9      14915.44      14934.20       183.49 o                         
  -6   6   9         51.67         86.11        10.02 o                         
  -4   6   9       1020.35       1058.32        18.52 o                         
  -2   6   9       1060.81       1034.14        22.04 o                         
   0   6   9       7319.77       7248.51       106.25 o                         
   2   6   9        871.20        860.79        21.44 o                         
  -7   7   9       3216.91       3099.23        63.60 o                         
  -5   7   9      16828.18      16956.03       222.44 o                         
  -3   7   9       4633.80       4604.94        63.86 o                         
 -18   0  10       2659.33       2575.22        45.26 o                         
 -16   0  10       1091.92       1074.81        20.83 o                         
 -14   0  10        230.90        244.93        11.48 o                         
 -12   0  10        761.42        764.99        14.86 o                         
 -10   0  10      17152.65      16783.95       247.83 o                         
  -8   0  10       3516.06       3651.96        68.16 o                         
  -6   0  10      60430.68      61497.55      2268.96 o                         
  -4   0  10       2835.55       3072.52        60.19 o                         
  -2   0  10       7162.30       7140.21       131.19 o                         
   0   0  10        206.41        266.38        19.58 o                         
   2   0  10      11931.99      11781.35       216.10 o                         
   4   0  10       1314.98       1336.43        29.22 o                         
   6   0  10      19333.80      19547.71       463.49 o                         
   8   0  10       2054.08       2141.80        51.04 o                         
 -17   1  10       1134.18       1125.81        18.00 o                         
 -15   1  10       9119.68       9034.50        96.73 o                         
 -13   1  10       9539.00       9341.24       133.49 o                         
 -11   1  10      18791.07      18442.63       200.97 o                         
  -9   1  10       9676.96       9702.90       106.47 o                         
  -7   1  10       1658.18       1730.87        22.35 o                         
  -5   1  10        331.05        346.13         7.29 o                         
  -3   1  10       6199.93       6292.07        73.43 o                         
  -1   1  10      12904.52      13043.72       167.20 o                         
   1   1  10       6544.53       6584.27        81.68 o                         
   3   1  10       8380.59       8399.28       163.89 o                         
   5   1  10         13.91         27.36         6.69 o                         
   7   1  10        176.63        192.31        11.40 o                         
 -18   2  10       5651.98       5541.80        67.87 o                         
 -16   2  10       1861.72       1821.52        24.01 o                         
 -14   2  10        635.63        642.50        12.62 o                         
 -12   2  10        816.22        845.64        16.72 o                         
 -10   2  10      13173.16      13153.95       132.79 o                         
  -8   2  10       8295.35       8363.54        83.45 o                         
  -6   2  10      31698.33      31342.37       312.57 o                         
  -4   2  10       1776.02       1926.09        25.12 o                         
  -2   2  10       6057.84       6184.17        76.97 o                         
   0   2  10       1490.47       1598.03        27.41 o                         
   2   2  10      12029.44      11979.42       166.29 o                         
   4   2  10       4100.49       4128.26        68.58 o                         
   6   2  10      23709.03      23278.22       333.67 o                         
 -17   3  10       1042.94       1019.32        19.08 o                         
 -15   3  10       8907.91       8849.18       104.97 o                         
 -13   3  10       6986.82       7013.26        84.14 o                         
 -11   3  10      17465.62      17176.55       213.68 o                         
  -9   3  10       6239.95       6109.15        69.54 o                         
  -7   3  10       1472.97       1451.75        19.70 o                         
  -5   3  10        107.50        154.73         6.88 o                         
  -3   3  10       2986.29       3102.27        37.02 o                         
  -1   3  10      11107.11      11246.30       138.08 o                         
   1   3  10       4317.43       4382.80        60.15 o                         
   3   3  10       6880.84       6815.29        86.11 o                         
   5   3  10         23.73         48.82         8.60 o                         
 -16   4  10        827.39        834.63        18.17 o                         
 -14   4  10        189.81        206.45         9.22 o                         
 -12   4  10        492.68        484.11        12.61 o                         
 -10   4  10      10716.47      10734.38       119.77 o                         
  -8   4  10       2421.01       2393.87        35.21 o                         
  -6   4  10      35285.00      34533.78       412.46 o                         
  -4   4  10       1747.38       1781.91        25.83 o                         
  -2   4  10       4502.27       4546.94        59.09 o                         
   0   4  10        249.84        266.60        10.56 o                         
   2   4  10       8143.41       8175.39        97.42 o                         
   4   4  10       1094.58       1091.53        19.57 o                         
 -13   5  10       5865.21       5755.51        75.56 o                         
 -11   5  10       9195.41       9055.54       113.88 o                         
  -9   5  10       5701.45       5556.48        64.99 o                         
  -7   5  10        870.43        870.66        15.27 o                         
  -5   5  10        382.78        428.07        16.87 o                         
  -3   5  10       4673.54       4778.85        73.58 o                         
  -1   5  10       6837.59       6891.76        88.09 o                         
   1   5  10       4302.98       4271.29        57.89 o                         
   3   5  10       4751.68       4733.30        63.72 o                         
 -12   6  10        304.77        291.59        15.09 o                         
 -10   6  10       6538.70       6564.78        85.64 o                         
  -8   6  10       2914.36       2818.51        41.55 o                         
  -6   6  10      15671.28      15671.42       213.40 o                         
  -4   6  10        815.89        846.86        17.55 o                         
  -2   6  10       2802.29       2808.18        47.81 o                         
   0   6  10        556.40        549.14        17.72 o                         
 -18   0  11       1235.65       1141.87        31.03 o                         
 -16   0  11      23986.63      23460.11       347.70 o                         
 -14   0  11       4840.92       4655.42        91.57 o                         
 -12   0  11      13822.85      13445.72       574.08 o                         
 -10   0  11       1812.99       1787.66        37.94 o                         
  -8   0  11       1236.64       1299.10        25.79 o                         
  -6   0  11        871.30        886.34        27.67 o                         
  -4   0  11      23093.58      23125.62       371.11 o                         
  -2   0  11       4727.96       4775.45        80.06 o                         
   0   0  11      12472.35      12392.25       226.71 o                         
   2   0  11        483.26        527.74        19.85 o                         
   4   0  11       1934.88       1936.71        68.80 o                         
   6   0  11       1534.88       1479.22        45.64 o                         
 -17   1  11        387.09        386.28        11.41 o                         
 -15   1  11         72.38         88.94         6.39 o                         
 -13   1  11       9654.76       9464.78       105.76 o                         
 -11   1  11       2859.51       2861.69        34.60 o                         
  -9   1  11      18579.77      18508.90       193.02 o                         
  -7   1  11       2351.01       2426.49        25.77 o                         
  -5   1  11       1702.10       1688.41        23.77 o                         
  -3   1  11       3724.36       3738.24        47.78 o                         
  -1   1  11       4193.06       4362.78        58.67 o                         
   1   1  11      21733.65      21703.05       337.13 o                         
   3   1  11       8305.80       8445.56       175.54 o                         
   5   1  11      12073.34      12032.11       170.19 o                         
 -18   2  11       1431.76       1404.91        24.23 o                         
 -16   2  11      14596.41      14554.81       168.94 o                         
 -14   2  11       1671.07       1670.70        22.21 o                         
 -12   2  11      11434.87      11190.43       124.24 o                         
 -10   2  11       1464.81       1444.96        18.81 o                         
  -8   2  11       2648.38       2724.26        28.96 o                         
  -6   2  11       1710.07       1722.60        21.01 o                         
  -4   2  11      36787.71      36952.15       441.06 o                         
  -2   2  11       1900.95       1985.45        31.62 o                         
   0   2  11      11854.27      11864.73       213.08 o                         
   2   2  11       1368.22       1391.62        25.12 o                         
   4   2  11        616.48        659.26        15.42 o                         
   6   2  11        613.16        593.06        19.40 o                         
 -17   3  11        214.17        236.44        11.06 o                         
 -15   3  11         50.62         74.39         7.29 o                         
 -13   3  11       6754.41       6690.09        85.11 o                         
 -11   3  11       3374.71       3398.05        45.95 o                         
  -9   3  11      14229.62      14287.66       183.73 o                         
  -7   3  11       2830.51       2900.77        39.54 o                         
  -5   3  11       1397.20       1437.60        21.01 o                         
  -3   3  11       3092.19       3091.88        39.58 o                         
  -1   3  11       5007.16       5079.28        69.66 o                         
   1   3  11      15850.79      15763.12       217.80 o                         
   3   3  11       7529.95       7298.49       139.16 o                         
   5   3  11       9887.93       9799.79       152.46 o                         
 -14   4  11       3134.73       3048.93        41.20 o                         
 -12   4  11       9126.22       9106.36       108.08 o                         
 -10   4  11       1215.89       1187.27        18.73 o                         
  -8   4  11       1041.97       1063.13        17.96 o                         
  -6   4  11        617.50        623.39        12.32 o                         
  -4   4  11      16457.71      16635.80       202.15 o                         
  -2   4  11       2804.89       2815.29        39.91 o                         
   0   4  11       8608.08       8685.55       109.78 o                         
   2   4  11        363.61        365.90        15.49 o                         
   4   4  11       1179.49       1170.24        26.60 o                         
 -13   5  11       6320.22       6212.15        81.08 o                         
 -11   5  11       1124.63       1133.76        21.73 o                         
  -9   5  11      10958.68      10904.19       122.55 o                         
  -7   5  11        865.97        900.03        16.25 o                         
  -5   5  11       1049.27       1084.85        19.60 o                         
  -3   5  11       1927.76       1884.63        32.52 o                         
  -1   5  11       1493.56       1492.59        25.97 o                         
   1   5  11      14110.66      14253.17       166.98 o                         
 -10   6  11        759.87        739.12        19.56 o                         
  -8   6  11       1031.88       1032.50        22.07 o                         
  -6   6  11        765.34        787.41        24.40 o                         
  -4   6  11      15426.86      15602.11       192.11 o                         
  -2   6  11        983.34        960.87        23.78 o                         
 -18   0  12         20.13         45.40        10.65 o                         
 -16   0  12        223.02        218.49        24.09 o                         
 -14   0  12       5647.75       5525.47       106.71 o                         
 -12   0  12        221.45        236.30        15.39 o                         
 -10   0  12       8667.77       8659.99       184.76 o                         
  -8   0  12        376.30        389.86        14.38 o                         
  -6   0  12       2108.96       2066.11        43.40 o                         
  -4   0  12         72.19        104.00         9.40 o                         
  -2   0  12      28055.37      27988.17       502.45 o                         
   0   0  12        198.20        216.39        12.19 o                         
   2   0  12      11309.94      11206.51       207.25 o                         
   4   0  12        200.33        235.68        23.84 o                         
 -17   1  12       1258.82       1240.88        21.09 o                         
 -15   1  12       6568.08       6454.39        78.23 o                         
 -13   1  12        192.08        207.34         8.34 o                         
 -11   1  12        555.75        560.49        13.96 o                         
  -9   1  12      17480.65      17229.80       227.80 o                         
  -7   1  12       8236.12       8527.66        99.61 o                         
  -5   1  12      26108.98      26075.94       296.12 o                         
  -3   1  12       3553.34       3651.07        53.94 o                         
  -1   1  12       2158.72       2223.37        44.19 o                         
   1   1  12         42.36         58.78         6.64 o                         
   3   1  12       5042.86       4855.48        81.19 o                         
   5   1  12         48.63         62.99         9.43 o                         
 -16   2  12        305.52        324.93        11.82 o                         
 -14   2  12       8666.92       8682.27        98.28 o                         
 -12   2  12        469.32        491.09        10.98 o                         
 -10   2  12       6621.03       6579.23        75.27 o                         
  -8   2  12        160.39        161.80         5.84 o                         
  -6   2  12        663.02        694.27        13.18 o                         
  -2   2  12      15930.89      16330.42       223.77 o                         
   0   2  12       1668.91       1628.46        28.49 o                         
   2   2  12      10510.58      10441.84       129.56 o                         
   4   2  12         26.22         47.43        11.60 o                         
 -15   3  12       6458.26       6402.37        78.27 o                         
 -13   3  12        156.96        158.38         9.04 o                         
 -11   3  12        625.69        661.03        14.07 o                         
  -9   3  12      11537.74      11511.42       131.11 o                         
  -7   3  12       6238.33       6418.80        77.91 o                         
  -5   3  12      18941.88      18900.64       197.73 o                         
  -3   3  12       2761.22       2796.11        41.42 o                         
  -1   3  12       1610.35       1668.73        37.80 o                         
   1   3  12        190.22        205.96        10.27 o                         
   3   3  12       5609.78       5490.96        75.65 o                         
 -14   4  12       4214.04       4335.01        66.40 o                         
 -12   4  12         81.08        119.93         7.98 o                         
 -10   4  12       5869.96       5809.25        71.64 o                         
  -8   4  12        212.33        224.41         9.29 o                         
  -6   4  12       1229.39       1219.78        19.10 o                         
  -4   4  12         20.19         35.51         7.41 o                         
  -2   4  12      18166.69      18121.82       234.88 o                         
   0   4  12        193.06        224.19        13.79 o                         
   2   4  12       7940.12       7903.06       101.11 o                         
 -11   5  12        192.73        210.61        10.01 o                         
  -9   5  12      11741.28      11647.46       130.84 o                         
  -7   5  12       4910.38       4983.55        69.82 o                         
  -5   5  12      16061.28      16160.50       188.07 o                         
  -3   5  12       2233.65       2258.20        37.72 o                         
  -1   5  12       1350.26       1349.47        28.07 o                         
 -16   0  13        401.27        408.45        20.11 o                         
 -14   0  13         55.27         91.01        17.75 o                         
 -12   0  13      23409.18      23262.50       420.63 o                         
 -10   0  13         14.43         31.00         6.92 o                         
  -8   0  13      27576.29      27228.93       487.09 o                         
  -6   0  13          7.24         21.15         6.66 o                         
  -4   0  13       4366.45       4420.96        76.85 o                         
  -2   0  13       3794.07       3748.87        86.47 o                         
   0   0  13       4488.38       4498.47        88.19 o                         
   2   0  13      12156.10      12086.45       224.16 o                         
 -17   1  13       3810.52       3630.60        47.58 o                         
 -15   1  13       9916.31       9782.81       116.01 o                         
 -13   1  13       2913.34       2871.97        40.30 o                         
 -11   1  13       4230.85       4109.48        54.03 o                         
  -9   1  13        632.77        673.84        12.84 o                         
  -7   1  13       2854.28       2936.78        42.19 o                         
  -5   1  13       3797.02       3815.94        53.50 o                         
  -3   1  13      11851.69      11816.74       181.82 o                         
  -1   1  13       1185.44       1189.00        22.86 o                         
   1   1  13        747.49        729.56        18.56 o                         
   3   1  13         17.65         39.30         8.76 o                         
 -16   2  13        561.66        562.97        16.16 o                         
 -14   2  13        243.61        231.59         9.63 o                         
 -12   2  13      18776.75      18503.41       213.55 o                         
 -10   2  13       1148.01       1191.92        22.25 o                         
  -8   2  13      31679.04      31682.62       418.11 o                         
  -6   2  13          4.07         30.14         7.79 o                         
  -4   2  13       2610.79       2692.90        40.26 o                         
  -2   2  13       1721.88       1781.97        41.69 o                         
   0   2  13       6195.82       6018.06        95.77 o                         
   2   2  13       6316.62       6262.92        87.31 o                         
 -15   3  13       7963.15       7952.86        96.40 o                         
 -13   3  13       1781.73       1724.38        26.46 o                         
 -11   3  13       3549.57       3482.27        45.16 o                         
  -9   3  13        468.54        493.94        12.61 o                         
  -7   3  13       3516.09       3514.52        39.58 o                         
  -5   3  13       4073.08       4043.85        48.78 o                         
  -3   3  13      10671.66      10655.90       140.54 o                         
  -1   3  13       1229.38       1254.66        26.55 o                         
   1   3  13        776.34        783.55        18.52 o                         
 -14   4  13         68.70         75.13         8.78 o                         
 -12   4  13      16297.49      16175.54       188.00 o                         
 -10   4  13          3.47         28.14         7.81 o                         
  -8   4  13      19362.79      19063.14       220.17 o                         
  -6   4  13          3.24         24.07         6.82 o                         
  -4   4  13       2855.38       2848.67        41.72 o                         
  -2   4  13       2517.19       2503.88        40.51 o                         
   0   4  13       3282.98       3254.29        50.19 o                         
  -9   5  13        348.44        333.36        13.41 o                         
  -7   5  13       1092.56       1108.01        21.86 o                         
  -5   5  13       1659.33       1586.90        26.66 o                         
 -16   0  14        556.42        540.21        23.33 o                         
 -14   0  14       2357.83       2380.47        52.79 o                         
 -12   0  14        204.57        212.10        19.67 o                         
 -10   0  14       2788.09       2818.67        72.97 o                         
  -8   0  14       5822.79       5845.56        99.61 o                         
  -6   0  14      11251.40      11399.79       187.71 o                         
  -4   0  14       4740.59       4830.91        94.81 o                         
  -2   0  14        576.88        590.25        25.36 o                         
   0   0  14        597.66        660.17        28.18 o                         
 -15   1  14       4452.99       4358.42        58.46 o                         
 -13   1  14       8028.18       7926.51       106.12 o                         
 -11   1  14       4909.25       4844.11        66.80 o                         
  -9   1  14       2538.27       2560.62        35.71 o                         
  -7   1  14        293.61        312.35         9.09 o                         
  -5   1  14       7106.11       7138.41        95.75 o                         
  -3   1  14        246.92        299.16        14.49 o                         
  -1   1  14      23058.75      23475.50       321.42 o                         
   1   1  14         73.47         94.81        10.42 o                         
 -14   2  14       2766.73       2718.29        40.11 o                         
 -12   2  14         23.72         31.65         6.54 o                         
 -10   2  14       2098.67       2088.92        33.08 o                         
  -8   2  14       2011.28       2020.35        29.91 o                         
  -6   2  14       5345.91       5451.45        70.31 o                         
  -4   2  14       4433.92       4442.69        62.31 o                         
  -2   2  14        774.63        809.31        21.92 o                         
   0   2  14         13.30         23.50         8.34 o                         
 -13   3  14       6412.39       6377.73        82.91 o                         
 -11   3  14       5020.06       4991.95        66.32 o                         
  -9   3  14       1860.87       1850.78        28.24 o                         
  -7   3  14        316.59        343.81        12.49 o                         
  -5   3  14       4959.06       4870.48        64.57 o                         
  -3   3  14         16.10         24.45         9.88 o                         
  -1   3  14      19647.29      19579.93       253.84 o                         
 -12   4  14        122.34        140.27        10.01 o                         
 -10   4  14       1857.86       1905.55        28.17 o                         
  -8   4  14       3787.93       3747.17        45.10 o                         
  -6   4  14       7497.96       7470.91        91.15 o                         
  -4   4  14       3278.78       3225.85        47.20 o                         
 -14   0  15          1.53         23.75        11.24 o                         
 -12   0  15       2638.98       2700.18        58.09 o                         
 -10   0  15        364.53        360.80        18.46 o                         
  -8   0  15       2107.15       2113.60        46.78 o                         
  -6   0  15       4176.89       4153.62        67.05 o                         
  -4   0  15       8547.19       8561.97       161.86 o                         
  -2   0  15       5086.86       5166.72       102.74 o                         
 -15   1  15        189.89        188.58        11.02 o                         
 -13   1  15          1.95         34.09        12.39 o                         
 -11   1  15      11507.78      11338.89       148.52 o                         
  -9   1  15        226.26        250.32        11.68 o                         
  -7   1  15      11985.45      12108.91       149.01 o                         
  -5   1  15         12.69         27.85         7.98 o                         
  -3   1  15          2.78         39.78        10.12 o                         
  -1   1  15        198.24        207.68        15.50 o                         
 -14   2  15        254.77        261.61        13.75 o                         
 -12   2  15       2035.06       2045.16        35.88 o                         
 -10   2  15        573.43        523.98        17.49 o                         
  -8   2  15       3328.43       3385.85        46.57 o                         
  -6   2  15       5691.15       5834.01       101.57 o                         
  -4   2  15      13796.63      13975.01       211.24 o                         
  -2   2  15       3681.14       3638.02        62.71 o                         
 -11   3  15      11065.94      11034.40       137.89 o                         
  -9   3  15        101.21        135.80         9.54 o                         
  -7   3  15      10974.00      11125.10       138.78 o                         
  -5   3  15          2.21         31.16         9.21 o                         
 -12   0  16       8293.28       8202.23       155.49 o                         
 -10   0  16       8036.05       8085.83       152.69 o                         
  -8   0  16       1290.84       1314.36        28.52 o                         
  -6   0  16         70.45         90.41        15.55 o                         
  -4   0  16       2136.07       2165.95        50.76 o                         
 -11   1  16       1007.87        972.89        22.62 o                         
  -9   1  16       7783.25       7793.61        98.25 o                         
  -7   1  16       1047.72       1053.58        19.63 o                         
  -5   1  16       9268.91       9402.61       118.11 o                         
 -10   2  16       7205.85       7284.18       113.56 o                         
  -8   2  16       1257.17       1239.39        25.76 o                         
                                                                                
